# Supplementary material for: Small non-coding RNA profiling in human biofluids and surrogate tissues from healthy individuals: description of the diverse and most represented species
Source: Oncotarget. 2017 Dec 14;9(3):3097–111. doi: 10.18632/oncotarget.23203 (PMC5790449; doi:10.18632/oncotarget.23203)
Supplement: Supplementary file 2 [file oncotarget-09-3097-s002.xlsx]

## Sheet: Foglio1
Supplementary Table 1A. Summary of datasets before and after alignment
		Absolute (Million reads)			Relative to raw reads
		Average	Min	Max	%	Min %	Max %
Raw reads	Plasma study 1	6.85818	0.469812	15.0084	-	-	-
	Plasma study 2	14.5725	0.012009	43.8706	-	-	-
	Plasma study 3	10.2025	0.573008	25.4923	-	-	-
	Plasma all	10.7672	0.012009	43.8706
	Stool	14.6579	0.222683	70.4089	-	-	-
	Urine	10.6472	1.20702	48.8771	-	-	-
	Cervical scrape	2.0589	0.212406	14.9591	-	-	-
Reads with length < 15 nt	Plasma study 1	0	0	0	0	0	0
	Plasma study 2	0	0	0	0	0	0
	Plasma study 3	0	0	0	0	0	0
	Plasma all	0	0	0	0	0	0
	Stool	0	0	0	0	0	0
	Urine	0	0	0	0	0	0
	Cervical scrape	0	0	0	0	0	0
Low quality (Q < 30)	Plasma study 1	0.0900828	0.009128	0.277862	0.013769	0.00362817	0.0225103
	Plasma study 2	0.0866231	8.2e-05	0.268647	0.0069	0.0035	0.0143
	Plasma study 3	0.318509	0.001962	0.915018	0.0339	0.0033	0.1153
	Plasma all	0.161906	8.2e-05	0.915018	0.0176974	0.00333912	0.115283
	Stool	0.0732617	0.003134	0.25134	0.00658371	0.00356972	0.0140738
	Urine	0.0643725	0.010742	0.425909	0.00759407	0.0031446	0.0175356
	Cervical scrape	0.0519075	0.004193	0.174851	0.074	0.0087	0.2182
Surviving reads	Plasma study 1	5.86598	0.442431	13.6268	0.861887	0.463126	0.989989
	Plasma study 2	10.7238	0.009324	22.4958	0.7825	0.4745	0.9712
	Plasma study 3	4.99776	0.114379	12.9089	0.4685	0.0288	0.7782
	Plasma all	7.37584	0.009324	22.4958	0.706784	0.0287741	0.989989
	Stool	11.3344	0.172878	61.3254	0.795658	0.384965	0.983535
	Urine	7.09212	0.33605	34.9971	0.579504	0.264786	0.935426
	Cervical scrape	0.761727	0.038648	5.63242	0.4598	0.0921	0.9239
		Absolute (Million reads)			Relative to surviving reads
		Average	Min	Max	%	Min %	Max %
Reads with length >= 40 nt	Plasma study 1	0.0472926	0.002566	0.156929	0.00775179	0.000929036	0.0242288
	Plasma study 2	0.0621645	2.4e-05	0.366421	0.0053	0.0005	0.038
	Plasma study 3	0.0484764	0.000283	0.373783	0.0246	0	0.2753
	Plasma all	0.0531443	2.4e-05	0.373783	0.0122344	2.19229e-05	0.275304
	Stool	0.206648	0.002731	0.754818	0.0215593	0.00331427	0.0741079
	Urine	0.0156118	0.000796	0.102116	0.00201945	0.000197685	0.00477747
	Cervical scrape	0.0138952	0.001547	0.090398	0.013	0.001	0.0369
miRnome mapped reads	Plasma study 1	1.58157	0.094684	4.79556	0.283039	0.0920363	0.679034
	Plasma study 2	1.7475	0.000195	8.26753	0.1359	0.02	0.4912
	Plasma study 3	0.356451	0.010414	1.2258	0.0792	0.0172	0.309
	Plasma all	1.25059	0.000195	8.26753	0.163644	0.0172357	0.679034
	Stool	0.0720643	0.000846	0.443407	0.00698091	0.00262989	0.0299954
	Urine	0.416583	0.028802	1.77078	0.110158	0.00760663	0.364884
	Cervical scrape	0.0114253	0.00022	0.093628	0.0118	0.0029	0.0268
miRnome unmapped reads	Plasma study 1	4.28441	0.347747	9.58372	0.716961	0.320966	0.907964
	Plasma study 2	8.97633	0.009129	21.7406	0.8641	0.5088	0.98
	Plasma study 3	4.64131	0.093621	12.5097	0.9208	0.691	0.9828
	Plasma all	6.12524	0.009129	21.7406	0.836356	0.320966	0.982764
	Stool	11.2623	0.172032	60.882	0.993019	0.970005	0.99737
	Urine	6.67554	0.275133	34.3291	0.891688	0.635116	0.992393
	Cervical scrape	0.750302	0.038428	5.54156	0.9882	0.9732	0.9971
miRnome unmapped reads mapped to hg38 genome	Plasma study 1	3.90379	0.314445	9.1916	0.906063	0.814028	0.963081
	Plasma study 2	4.85085	0.007985	13.4496	0.5495	0.2701	0.8747
	Plasma study 3	3.02909	0.05617	7.6609	0.6579	0.5098	0.8716
	Plasma all	3.97241	0.007985	13.4496	0.695434	0.270121	0.963081
	Stool	3.21174	0.051133	15.5283	0.281224	0.0709727	0.616569
	Urine	5.43701	0.147175	26.9929	0.811471	0.4181	0.9885
	Cervical scrape	0.668411	0.034895	5.3551	0.8837	0.6228	0.9844
hg38 genome unmapped reads	Plasma study 1	0.380618	0.033302	1.19802	0.0657554	0.0274992	0.146145
	Plasma study 2	4.12548	0.001144	12.7087	0.389087	0.122694	0.676401
	Plasma study 3	1.61222	0.037451	5.73048	0.315555	0.116496	0.444527
	Plasma all	2.15284	0.001144	12.7087	0.264677	0.0274992	0.676401
	Stool	8.05056	0.120899	45.3536	0.713938	0.37193	0.924571
	Urine	1.21277	0.009965	19.9755	0.164166	0.0107626	0.570776
	Cervical scrape	0.0818909	0.003533	0.553988	0.114566	0.0274992	0.371036
		Absolute (Million reads)			Relative to mirBase annotations
		Average	Min	Max	%	Min %	Max %
miRNA Count (>=1)	Plasma study 1	1097.31	534	1424	0.556726	0.285409	0.722476
	Plasma study 2	1380.59	74	1749	0.737887	0.039551	0.934794
	Plasma study 3	1151.58	266	1576	0.615486	0.14217	0.84233
	Plasma all	1218.92	74	1749	0.65148	0.039551	0.934794
	Stool	1160.59	192	1797	0.620305	0.102619	0.960449
	Urine	941.87	526	1744	0.503404	0.281133	0.932122
	Cervical scrape	372.484	59	1312	0.199083	0.0315339	0.701229
		Absolute (Million reads)			Relative to hg38 mapped reads
		Average	Min	Max	%	Min %	Max %
Gencode v24 assigned reads	Plasma study 1	3.23339	0.274554	8.49294	0.789961	0.513462	0.973954
	Plasma study 2	0.866234	0.001319	2.84675	0.175774	0.0861988	0.491002
	Plasma study 3	0.430103	0.019511	1.10241	0.157058	0.0983702	0.617974
	Plasma all	1.46522	0.001319	8.49294	0.361411	0.0861988	0.973954
	Stool	0.386687	0.005742	1.69319	0.119791	0.0998303	0.174359
	Urine	0.765548	0.028283	3.54776	0.180462	0.101158	0.839855
	Cervical scrape	0.106298	0.005403	0.79764	0.159877	0.0981323	0.236651
piRNA assigned reads	Plasma study 1	0.0560026	0.004863	0.163436	0.0169247	0.00500526	0.0433858
	Plasma study 2	0.0776916	0.000274	0.213721	0.0176834	0.0100478	0.0504373
	Plasma study 3	0.0575011	0.001067	0.647475	0.0183502	0.0057902	0.223987
	Plasma all	0.0644637	0.000274	0.647475	0.0176601	0.00500526	0.223987
	Stool	0.0470794	0.000132	0.465526	0.025109	0.00107494	0.377708
	Urine	3.24794	0.019348	18.7857	0.444608	0.0392519	0.940657
	Cervical scrape	0.0299124	0.000679	0.303886	0.033999	0.0081555	0.0740894
tRNA assigned reads	Plasma study 1	0.0391032	0.00243	0.133474	0.0117189	0.0042203	0.0407296
	Plasma study 2	0.0289217	0.000171	0.180783	0.00685504	0.00142978	0.0255217
	Plasma study 3	0.0391727	0.000222	0.695362	0.0125692	0.00153957	0.240553
	Plasma all	0.0353786	0.000171	0.695362	0.0102011	0.00142978	0.240553
	Stool	0.0492153	0.000216	0.437157	0.02458	0.00117855	0.35469
	Urine	3.20363	0.021996	18.4627	0.451082	0.0448642	0.936683
	Cervical scrape	0.0319745	0.000392	0.339193	0.0330617	0.00921141	0.0825823
