# Supplementary material for: Small non-coding RNA profiling in human biofluids and surrogate tissues from healthy individuals: description of the diverse and most represented species
Source: Oncotarget. 2017 Dec 14;9(3):3097–111. doi: 10.18632/oncotarget.23203 (PMC5790449; doi:10.18632/oncotarget.23203)
Supplement: Supplementary file 3 [file oncotarget-09-3097-s003.xlsx]

## Sheet: Foglio1
Supplementary Table 1B. Summary of all quality control data for each sample in each dataset
				Size (< 15 nt)		Low quality (Q <30)		RNAs >=40 nt		Surviving reads		Mapped reads		Unmapped reads		miRNA reads		miRNA umapped genomic alignment		Human unmapped		Gencode v24 mapping				pIRNA mapping		tRNA mapping
ID	Isolation kit	Tissue	Raw reads	N°reads	%	N°reads	%	N°reads	%	N°reads	%	N°reads	%	N°reads	%	miRNA reads	miRNA Count (>=1)	N°reads	%	N°reads	%	Assigned reads	%	NoFeatures	%	Assigned reads	%	Assigned reads	%
Plasma_1	Exosomes isolation	Plasma study 1	2783495	0	0	10099	0.00362817	3146	0.00113023	1289110	0.463126	521651	0.40466	767459	0.59534	521575	902	653413	0.851398	114046	0.0884688	335503	0.513462	317910	0.486538	16712	0.0255765	10742	0.0164398
Plasma_2	Exosomes isolation	Plasma study 1	4691377	0	0	27284	0.00581578	4892	0.00104276	3365411	0.717361	1738600	0.516609	1626811	0.483391	1738495	1150	1462622	0.899073	164189	0.0487872	767049	0.524434	695573	0.475566	61613	0.042125	42950	0.0293651
Plasma_3	Exosomes isolation	Plasma study 1	6939362	0	0	152544	0.0219824	44997	0.00648431	6806047	0.980789	1854092	0.272418	4951955	0.727582	1854085	1176	4658810	0.940802	293145	0.0430713	4300025	0.922988	358785	0.0770122	37386	0.0080248	24709	0.00530371
Plasma_4	Exosomes isolation	Plasma study 1	12343798	0	0	277862	0.0225103	104805	0.0084905	12220228	0.989989	3364684	0.275337	8855544	0.724663	3364627	1332	8420365	0.950858	435179	0.0356114	7667838	0.91063	752527	0.0893699	163436	0.0194096	133474	0.0158513
Plasma_5	Exosomes isolation	Plasma study 1	2762002	0	0	25033	0.00906335	2566	0.000929036	2192449	0.79379	1488747	0.679034	703702	0.320966	1488695	988	621441	0.883103	82261	0.0375201	341122	0.548921	280319	0.451079	25574	0.0411527	16852	0.0271176
Plasma_6	Exosomes isolation	Plasma study 1	5048868	0	0	47523	0.0094126	5309	0.00105152	3831962	0.758974	1778957	0.464242	2053005	0.535758	1778847	1173	1866216	0.909017	186789	0.048745	1005772	0.538937	860444	0.461063	47332	0.0253626	24057	0.0128908
Plasma_7	Exosomes isolation	Plasma study 1	5024836	0	0	41173	0.0081939	5232	0.00104123	3648969	0.726187	1968148	0.539371	1680821	0.460629	1968008	1120	1522732	0.905945	158089	0.0433243	873025	0.573328	649707	0.426672	52826	0.0346916	39489	0.025933
Plasma_8	Exosomes isolation	Plasma study 1	7725738	0	0	68680	0.00888977	8156	0.00105569	6032654	0.780851	3488787	0.578317	2543867	0.421683	3488648	1270	2377974	0.934787	165893	0.0274992	1479355	0.622107	898619	0.377893	75506	0.0317522	53295	0.0224119
Plasma_9	Exosomes isolation	Plasma study 1	15008377	0	0	233447	0.0155544	142648	0.0104682	13626836	0.907949	4795557	0.35192	8831279	0.64808	4795497	1331	8394813	0.950577	436466	0.0320299	7692621	0.916354	702192	0.0836459	141684	0.0168776	91305	0.0108764
Plasma_10	Exosomes isolation	Plasma study 1	6228437	0	0	93676	0.01504	41254	0.00662349	6144892	0.986587	1378025	0.224255	4766867	0.775745	1378020	1090	4540478	0.952508	226389	0.0368418	4281429	0.942947	259049	0.0570532	31254	0.00688342	24439	0.00538247
Plasma_11	Exosomes isolation	Plasma study 1	3239922	0	0	65092	0.0200906	19147	0.00590971	3199644	0.987568	1152764	0.360279	2046880	0.639721	1152745	1004	1910488	0.933366	136392	0.0426272	1741258	0.911421	169230	0.0885795	24591	0.0128716	21289	0.0111432
Plasma_12	Exosomes isolation	Plasma study 1	6655265	0	0	139700	0.0209909	49399	0.00742254	6573146	0.987661	1445712	0.219942	5127434	0.780058	1445707	1158	4874478	0.950666	252956	0.0384832	4527772	0.928873	346706	0.0711268	56924	0.011678	41016	0.00841444
Plasma_13	Exosomes isolation	Plasma study 1	1111410	0	0	14697	0.0132237	7073	0.00636399	1072860	0.965314	247345	0.230547	825515	0.769453	247343	783	745429	0.902987	80086	0.0746472	594718	0.79782	150711	0.20218	32341	0.0433858	30361	0.0407296
Plasma_14	Exosomes isolation	Plasma study 1	6556254	0	0	38840	0.00592411	11985	0.00182803	4699047	0.716727	1167141	0.248378	3531906	0.751622	1167053	1208	2915737	0.825542	616169	0.131126	1676124	0.574854	1239613	0.425146	46168	0.0158341	26276	0.00901179
Plasma_15	Exosomes isolation	Plasma study 1	9577115	0	0	192225	0.0200713	156929	0.017011	9225157	0.96325	951552	0.103148	8273605	0.896852	951511	973	7951823	0.961107	321782	0.0348809	7701756	0.968552	250067	0.0314478	89228	0.0112211	87299	0.0109785
Plasma_16	Exosomes isolation	Plasma study 1	6828162	0	0	135531	0.0198488	117320	0.0179628	6531269	0.956519	601114	0.0920363	5930155	0.907964	601081	894	5659250	0.954317	270905	0.0414782	5511411	0.973877	147839	0.0261234	28326	0.00500526	25574	0.00451897
Plasma_17	Exosomes isolation	Plasma study 1	8695260	0	0	165567	0.0190411	136111	0.0162825	8359355	0.961369	1258499	0.15055	7100856	0.84945	1258462	973	6776224	0.954283	324632	0.0388346	6565575	0.968914	210649	0.0310865	61556	0.00908412	49404	0.00729079
Plasma_18	Exosomes isolation	Plasma study 1	5828312	0	0	100818	0.017298	77665	0.0135342	5738428	0.984578	606857	0.105753	5131571	0.894247	606838	809	4942117	0.963081	189454	0.033015	4813396	0.973954	128721	0.0260457	32880	0.00665302	27986	0.00566276
Plasma_19	Exosomes isolation	Plasma study 1	8306092	0	0	74561	0.00897666	14577	0.00175498	6182565	0.744341	1615630	0.26132	4566935	0.73868	1615473	1284	3801631	0.832425	765304	0.123784	2299451	0.604859	1502180	0.395141	63815	0.0167862	42471	0.0111718
Plasma_20	Exosomes isolation	Plasma study 1	13524081	0	0	82551	0.006104	22734	0.001681	9736530	0.71994	2721755	0.279541	7014775	0.720459	2721542	1424	5817513	0.829323	1197262	0.122966	3740998	0.643058	2076515	0.356942	93470	0.016067	52376	0.00900316
Plasma_21	Exosomes isolation	Plasma study 1	10601693	0	0	65584	0.00618618	16785	0.00158324	9019387	0.85075	3903717	0.432814	5115670	0.567186	3903562	1347	4465356	0.872878	650314	0.0721018	3122825	0.699345	1342531	0.300655	98072	0.0219629	66871	0.0149755
Plasma_22	Exosomes isolation	Plasma study 1	7966129	0	0	72809	0.00913982	15369	0.00192929	5733097	0.719684	1355954	0.236513	4377143	0.763487	1355826	1258	3688744	0.842729	688399	0.120075	2405367	0.652083	1283377	0.347917	45584	0.0123576	21862	0.00592668
Plasma_23	Exosomes isolation	Plasma study 1	3099375	0	0	60705	0.0195862	15304	0.00493777	3051887	0.984678	1281183	0.4198	1770704	0.5802	1281166	999	1622074	0.916062	148630	0.048701	1446919	0.892018	175155	0.107982	18114	0.0111672	11713	0.007221
Plasma_24	Exosomes isolation	Plasma study 1	13656280	0	0	202947	0.0148611	133318	0.0105866	12593077	0.922145	3009359	0.238969	9583718	0.761031	3009315	1223	9191600	0.959085	392118	0.0311376	8492943	0.92399	698657	0.0760104	154117	0.0167672	110750	0.012049
Plasma_25	Exosomes isolation	Plasma study 1	3525039	0	0	58033	0.0164631	13713	0.00389017	3430695	0.973236	958861	0.279495	2471834	0.720505	958858	1033	2323464	0.939976	148370	0.0432478	2102839	0.905045	220625	0.0949552	23292	0.0100247	15252	0.00656434
Plasma_26	Exosomes isolation	Plasma study 1	12008377	0	0	68574	0.00571051	15680	0.00130576	8807555	0.733451	2365659	0.268594	6441896	0.731406	2365471	1414	5243881	0.814028	1198015	0.136021	2898513	0.552742	2345368	0.447258	111192	0.0212041	75394	0.0143775
Plasma_27	Exosomes isolation	Plasma study 1	7328470	0	0	73548	0.0100359	9787	0.00133548	6051370	0.825734	2733847	0.451773	3317523	0.548227	2733735	1281	2919404	0.879995	398119	0.0657899	1914200	0.655682	1005204	0.344318	76203	0.0261022	42604	0.0145934
Plasma_28	Exosomes isolation	Plasma study 1	10777217	0	0	65273	0.00605657	19170	0.00177875	8153219	0.756524	1825705	0.223924	6327514	0.776076	1825551	1376	5270915	0.833015	1056599	0.129593	3164540	0.600378	2106375	0.399622	69899	0.0132613	34312	0.00650969
Plasma_29	Exosomes isolation	Plasma study 1	9744096	0	0	42603	0.00437219	17275	0.00177287	7183955	0.737262	2029519	0.282507	5154436	0.717493	2029383	1334	4309639	0.836103	844797	0.117595	2646911	0.614184	1662728	0.385816	59678	0.0138476	34412	0.00798489
Plasma_30	Exosomes isolation	Plasma study 1	7786134	0	0	64995	0.00834753	13347	0.0017142	4968837	0.638165	870499	0.175192	4098338	0.824808	870326	1264	3372167	0.822813	726171	0.146145	1964599	0.582592	1407568	0.417408	65595	0.0194519	36502	0.0108245
Plasma_31	Exosomes isolation	Plasma study 1	3847184	0	0	81611	0.0212132	88795	0.0242288	3664847	0.952605	1166198	0.318212	2498649	0.681788	1166187	1074	2139279	0.856174	359370	0.0980587	1946341	0.909812	192938	0.0901883	43126	0.0201591	32005	0.0149606
Plasma_32	Exosomes isolation	Plasma study 1	9541995	0	0	151048	0.0158298	98675	0.0111093	8882216	0.930855	1657002	0.186553	7225214	0.813447	1656962	1128	6773771	0.937518	451443	0.0508255	6257415	0.923771	516356	0.0762287	63309	0.0093462	46546	0.0068715
Plasma_33	Exosomes isolation	Plasma study 1	7471453	0	0	116788	0.0156312	79735	0.0114858	6942080	0.929147	1645963	0.237099	5296117	0.762901	1645924	1119	5007874	0.945575	288243	0.0415211	4608223	0.920195	399651	0.0798045	60508	0.0120826	47334	0.00945192
Plasma_34	Exosomes isolation	Plasma study 1	6559442	0	0	125906	0.0191946	107728	0.0173042	6225534	0.949095	774632	0.124428	5450902	0.875572	774618	978	5136803	0.942377	314099	0.0504533	4918372	0.957477	218431	0.0425228	33545	0.00653033	25028	0.00487229
Plasma_35	Exosomes isolation	Plasma study 1	2845736	0	0	49561	0.0174159	36115	0.0136306	2649558	0.931062	384049	0.144948	2265509	0.855052	384034	734	2168004	0.956961	97505	0.0368005	2061962	0.951088	106042	0.0489123	15789	0.00728274	11262	0.00519464
Plasma_36	Exosomes isolation	Plasma study 1	2513064	0	0	39327	0.015649	26281	0.0121422	2164439	0.861275	390836	0.180572	1773603	0.819428	390818	794	1652165	0.93153	121438	0.056106	1527240	0.924387	124925	0.0756129	16156	0.00977868	11742	0.00710704
Plasma_37	Exosomes isolation	Plasma study 1	3681262	0	0	74076	0.0201224	64953	0.0187252	3468742	0.94227	505163	0.145633	2963579	0.854367	505146	879	2764482	0.932819	199097	0.0573975	2641183	0.955399	123299	0.0446011	19471	0.00704327	16885	0.00610784
Plasma_38	Exosomes isolation	Plasma study 1	469812	0	0	9128	0.019429	7283	0.0164613	442431	0.941719	94684	0.214009	347747	0.785991	94683	534	314445	0.904235	33302	0.0752705	274554	0.873138	39891	0.126862	4863	0.0154653	2430	0.0077279
Plasma_39	Exosomes isolation	Plasma study 1	5168222	0	0	103809	0.020086	89154	0.0183307	4863640	0.941066	582857	0.11984	4280783	0.88016	582847	984	3970095	0.927423	310688	0.0638797	3790878	0.954858	179217	0.0451417	22967	0.005785	16755	0.0042203
Plasma_40	Exosomes isolation	Plasma study 2	12009	0	0	82	0.00682821	24	0.0019985	9324	0.776418	195	0.0209138	9129	0.979086	195	74	7985	0.874685	1144	0.122694	1319	0.165185	6666	0.834815	274	0.0343143	171	0.0214152
Plasma_41	Exosomes isolation	Plasma study 2	14628177	0	0	52237	0.00357098	102952	0.00703792	9893295	0.676318	1850336	0.187029	8042959	0.812971	1850336	1213	4760622	0.591899	3282337	0.331774	859340	0.18051	3901282	0.81949	70738	0.014859	30011	0.00630401
Plasma_42	Exosomes isolation	Plasma study 2	17671954	0	0	88366	0.00500035	9225	0.000522014	12056402	0.682234	1967113	0.163159	10089289	0.836841	1967113	1424	6255988	0.620062	3833301	0.317947	841565	0.134522	5414423	0.865478	82401	0.0131715	15704	0.00251023
Plasma_43	Exosomes isolation	Plasma study 2	13902112	0	0	163947	0.011793	58643	0.00421828	13375580	0.962126	2682068	0.20052	10693512	0.79948	2682068	1688	4246403	0.397101	6447109	0.482006	682425	0.160707	3563978	0.839293	102929	0.0242391	31436	0.00740297
Plasma_44	Exosomes isolation	Plasma study 2	3517757	0	0	26241	0.00745958	6042	0.00171757	2482997	0.705847	49602	0.0199767	2433395	0.980023	49602	878	1608734	0.661107	824661	0.332123	138671	0.0861988	1470063	0.913801	16398	0.0101931	2763	0.0017175
Plasma_45	Exosomes isolation	Plasma study 2	12601615	0	0	80078	0.00635458	21093	0.00167383	9763917	0.774815	1736834	0.177883	8027083	0.822117	1736834	1417	5473877	0.681926	2553206	0.261494	559663	0.102243	4914214	0.897757	56010	0.0102322	10237	0.00187016
Plasma_46	Exosomes isolation	Plasma study 2	26689776	0	0	127523	0.00477797	30683	0.00114962	16931407	0.634378	663619	0.0391946	16267788	0.960805	663619	1587	9907644	0.609034	6360144	0.375642	1296613	0.13087	8611031	0.86913	119706	0.0120822	18592	0.00187653
Plasma_47	Exosomes isolation	Plasma study 2	4578156	0	0	29611	0.00646789	7695	0.00168081	3168822	0.692161	120018	0.0378746	3048804	0.962125	120018	942	2095051	0.687171	953753	0.30098	183744	0.0877038	1911307	0.912296	21433	0.0102303	3187	0.0015212
Plasma_48	Exosomes isolation	Plasma study 2	34156281	0	0	133283	0.00390215	192616	0.00563926	22269336	0.651984	7575658	0.340183	14693678	0.659817	7575658	1473	8879053	0.604277	5814625	0.261105	2783115	0.313447	6095938	0.686553	213721	0.0240702	180783	0.0203606
Plasma_49	Exosomes isolation	Plasma study 2	18695113	0	0	205669	0.0110012	89179	0.00477018	18155776	0.971151	6262339	0.344923	11893437	0.655077	6262339	1749	4592367	0.386126	7301070	0.402135	1194468	0.260099	3397899	0.739901	106248	0.0231358	46138	0.0100467
Plasma_50	Exosomes isolation	Plasma study 2	13218739	0	0	155025	0.0117277	71366	0.00539885	12786270	0.967284	2131868	0.166731	10654402	0.833269	2131868	1698	3828696	0.359353	6825706	0.533831	575235	0.150243	3253461	0.849757	100841	0.0263382	34808	0.00909135
Plasma_51	Exosomes isolation	Plasma study 2	11065478	0	0	119429	0.0107929	54959	0.00496671	10610833	0.958913	1682129	0.158529	8928704	0.841471	1682129	1658	3564616	0.399231	5364088	0.505529	696043	0.195265	2868573	0.804735	80217	0.0225037	27839	0.00780982
Plasma_52	Exosomes isolation	Plasma study 2	5976330	0	0	71592	0.0119793	27303	0.00456852	5729416	0.958685	460336	0.0803461	5269080	0.919654	460336	1520	1828094	0.346947	3440986	0.600582	210969	0.115404	1617125	0.884596	36949	0.0202118	9764	0.00534108
Plasma_53	Exosomes isolation	Plasma study 2	13994110	0	0	56748	0.00405513	99613	0.00711821	7259609	0.518762	619162	0.0852886	6640447	0.914711	619162	1175	3833016	0.577223	2807431	0.386719	704703	0.183851	3128313	0.816149	67535	0.0176193	37165	0.00969602
Plasma_54	Exosomes isolation	Plasma study 2	10859436	0	0	70568	0.00649831	18899	0.00174033	8275630	0.762068	1104464	0.13346	7171166	0.86654	1104464	1354	4683567	0.653111	2487599	0.300593	483086	0.103145	4200481	0.896855	52984	0.0113127	9515	0.00203157
Plasma_55	Exosomes isolation	Plasma study 2	7483083	0	0	96985	0.0129606	36259	0.00484546	7105322	0.949518	451690	0.0635707	6653632	0.936429	451690	1583	2330017	0.350187	4323615	0.608504	239334	0.102718	2090683	0.897282	49268	0.0211449	17234	0.00739651
Plasma_56	Exosomes isolation	Plasma study 2	21650832	0	0	76075	0.00351372	366421	0.0169241	17388132	0.803116	3546172	0.203942	13841960	0.796058	3546172	1258	6425965	0.464238	7415995	0.426498	1417270	0.220554	5008695	0.779446	80293	0.0124951	42563	0.0066236
Plasma_57	Exosomes isolation	Plasma study 2	43870573	0	0	268647	0.00612363	127564	0.00290773	20817047	0.47451	2800343	0.134522	18016704	0.865478	2800343	1287	5308020	0.294617	12708684	0.610494	1456651	0.274425	3851369	0.725575	63101	0.0118879	44331	0.0083517
Plasma_58	Exosomes isolation	Plasma study 2	22602738	0	0	104175	0.00460895	14926	0.000660362	14811889	0.655314	544075	0.0367323	14267814	0.963268	544075	1551	8622335	0.604321	5645479	0.381145	1036336	0.120192	7585999	0.879808	113836	0.0132025	20751	0.00240666
Plasma_59	Exosomes isolation	Plasma study 2	24594736	0	0	110676	0.00449999	14704	0.000597852	15339919	0.623707	433912	0.0282865	14906007	0.971714	433912	1572	8930902	0.599148	5975105	0.389513	844691	0.0945807	8086211	0.905419	106992	0.01198	16185	0.00181225
Plasma_60	Exosomes isolation	Plasma study 2	8678526	0	0	104309	0.0120192	40872	0.00470956	8175349	0.94202	354438	0.0433545	7820911	0.956646	354438	1574	3000871	0.383698	4820040	0.589582	316226	0.105378	2684645	0.894622	64606	0.0215291	16077	0.00535744
Plasma_61	Exosomes isolation	Plasma study 2	16040707	0	0	191254	0.011923	70898	0.00441988	15262192	0.951466	2683961	0.175857	12578231	0.824143	2683961	1705	5036842	0.400441	7541389	0.494122	809372	0.16069	4227470	0.83931	105955	0.021036	27630	0.00548558
Plasma_62	Exosomes isolation	Plasma study 2	25493380	0	0	123629	0.00484946	13198	0.000517703	16297974	0.639302	1772646	0.108765	14525328	0.891235	1772646	1534	9110978	0.627248	5414350	0.33221	1171043	0.128531	7939935	0.871469	114002	0.0125126	21652	0.00237647
Plasma_63	Exosomes isolation	Plasma study 2	30644548	0	0	126205	0.00411835	21108	0.000688801	20269023	0.661423	708740	0.0349667	19560283	0.965033	708740	1592	12003001	0.613641	7557282	0.372849	1510788	0.125868	10492213	0.874132	170661	0.0142182	43751	0.00364501
Plasma_64	Exosomes isolation	Plasma study 2	5546523	0	0	35761	0.00644746	9211	0.00166068	3953256	0.712745	91726	0.0232026	3861530	0.976797	91726	1052	2564638	0.664151	1296892	0.328057	223469	0.0871347	2341169	0.912865	25769	0.0100478	4558	0.00177725
Plasma_65	Exosomes isolation	Plasma study 2	28865046	0	0	109458	0.00379206	164456	0.00569741	20149408	0.698056	7085739	0.35166	13063669	0.64834	7085739	1394	8628458	0.660493	4435211	0.220116	2660678	0.308361	5967780	0.691639	154869	0.0179486	84385	0.00977985
Plasma_66	Exosomes isolation	Plasma study 2	23619841	0	0	88609	0.00375146	157080	0.00665034	16136526	0.683177	5491855	0.340337	10644671	0.659663	5491855	1351	6910835	0.64923	3733836	0.23139	2233425	0.323177	4677410	0.676823	118986	0.0172173	64145	0.0092818
Plasma_67	Exosomes isolation	Plasma study 2	37097023	0	0	163352	0.00440337	22779	0.000614038	22495791	0.606404	755229	0.033572	21740562	0.966428	755229	1605	13449619	0.618642	8290943	0.368555	1318113	0.0980037	12131506	0.901996	170383	0.0126682	23751	0.00176592
Plasma_68	Exosomes isolation	Plasma study 2	7598602	0	0	58413	0.00768734	13383	0.00176125	5512245	0.725429	195160	0.0354048	5317085	0.964595	195160	1257	3507978	0.659756	1809107	0.328198	312316	0.0890302	3195662	0.91097	37393	0.0106594	6392	0.00182213
Plasma_69	Exosomes isolation	Plasma study 2	5651966	0	0	39969	0.0070717	9058	0.00160263	4032711	0.713506	94006	0.0233109	3938705	0.976689	94006	971	2666837	0.677085	1271868	0.315388	230438	0.0864087	2436399	0.913591	30174	0.0113145	3813	0.00142978
Plasma_70	Exosomes isolation	Plasma study 2	5639785	0	0	80552	0.0142828	214154	0.037972	5444179	0.965317	398892	0.0732694	5045287	0.926731	398892	1558	1362840	0.270121	3682447	0.676401	279307	0.204945	1083533	0.795055	68738	0.0504373	34782	0.0255217
Plasma_71	Exosomes isolation	Plasma study 2	13306613	0	0	58389	0.00438797	11359	0.000853636	11468460	0.861862	987039	0.0860655	10481421	0.913934	987039	1555	6096935	0.58169	4384486	0.382308	1713294	0.281009	4383641	0.718991	72808	0.0119417	19457	0.00319128
Plasma_72	Exosomes isolation	Plasma study 2	13081744	0	0	50543	0.00386363	85818	0.00656013	9363045	0.715734	1857888	0.198428	7505157	0.801572	1857888	1288	4524566	0.602861	2980591	0.318336	933733	0.20637	3590833	0.79363	82762	0.0182917	44326	0.00979674
Plasma_73	Exosomes isolation	Plasma study 2	5687666	0	0	66374	0.0116698	207847	0.0365435	5496968	0.966472	720747	0.131117	4776221	0.868883	720747	1543	1439958	0.301485	3336263	0.606928	376034	0.261142	1063924	0.738858	68300	0.0474319	35907	0.0249361
Plasma_74	Exosomes isolation	Plasma study 2	16924800	0	0	68754	0.00406232	70265	0.0041516	12066899	0.712971	1821194	0.150925	10245705	0.849075	1821194	1280	6088547	0.594254	4157158	0.344509	1153271	0.189416	4935276	0.810584	122845	0.0201764	63028	0.0103519
Plasma_75	Exosomes isolation	Plasma study 2	13625460	0	0	59105	0.00433784	18338	0.00134586	11964994	0.878135	533713	0.0446062	11431281	0.955394	533713	1611	5481799	0.479544	5949482	0.497241	604995	0.110364	4876804	0.889636	80291	0.0146468	19027	0.00347094
Plasma_76	Exosomes isolation	Plasma study 2	7786438	0	0	59639	0.00765934	13297	0.00170771	5928309	0.761363	351966	0.0593704	5576343	0.94063	351966	1247	3413227	0.612091	2163116	0.364879	311307	0.0912061	3101920	0.908794	39185	0.0114803	6498	0.00190377
Plasma_77	Exosomes isolation	Plasma study 2	5031097	0	0	40194	0.00798911	8737	0.0017366	3684444	0.732334	155241	0.0421342	3529203	0.957866	155241	1184	2210027	0.626211	1319176	0.358039	219322	0.0992395	1990705	0.90076	23592	0.010675	5003	0.00226377
Plasma_78	Exosomes isolation	Plasma study 2	7514601	0	0	58698	0.00781119	12830	0.00170734	6010770	0.799879	1346491	0.224013	4664279	0.775987	1346491	1342	2955182	0.633577	1709097	0.284339	372182	0.125942	2583000	0.874058	35487	0.0120084	8671	0.00293417
Plasma_79	Exosomes isolation	Plasma study 2	8368783	0	0	41748	0.00498854	8462	0.00101114	7506696	0.896988	2138458	0.284873	5368238	0.715127	2138458	1413	2879541	0.536403	2488697	0.33153	534590	0.185651	2344951	0.814349	43097	0.0149666	11938	0.0041458
Plasma_80	Exosomes isolation	Plasma study 2	11240231	0	0	44430	0.00395277	91906	0.00817652	9808472	0.872622	3824997	0.389969	5983475	0.610031	3824997	1380	3550899	0.593451	2432576	0.248008	1418584	0.3995	2132315	0.6005	101660	0.0286294	71648	0.0201774
Plasma_81	Exosomes isolation	Plasma study 2	19024508	0	0	78176	0.00410923	108326	0.00569402	16831222	0.884713	8267526	0.491202	8563696	0.508798	8267526	1338	5797843	0.677026	2765853	0.164329	2846752	0.491002	2951091	0.508998	115614	0.0199409	72589	0.01252
Plasma_82	Exosomes isolation	Plasma study 2	6260933	0	0	43503	0.00694833	10791	0.00172355	4586245	0.732518	188542	0.0411103	4397703	0.95889	188542	1244	2752159	0.625817	1645544	0.3588	253566	0.0921335	2498593	0.907867	30974	0.0112544	6417	0.00233162
Plasma_83	Exosomes isolation	Plasma study 2	4657952	0	0	59817	0.0128419	105077	0.0225586	4419616	0.948832	238265	0.0539108	4181351	0.946089	238265	1441	1553525	0.371537	2627826	0.594582	581094	0.374049	972431	0.625951	30197	0.0194377	11375	0.00732206
Plasma_84	Exosomes isolation	Plasma study 2	6049233	0	0	29017	0.00479681	8100	0.00133901	5313917	0.878445	527573	0.0992814	4786344	0.900719	527573	1422	2373709	0.495934	2412635	0.454022	328138	0.138239	2045571	0.861761	33389	0.0140662	9117	0.00384082
Plasma_85	Exosomes isolation	Plasma study 2	15129296	0	0	67807	0.00448183	12051	0.000796534	12886714	0.851772	1111002	0.086213	11775712	0.913787	1111002	1525	6595437	0.560088	5180275	0.401986	929508	0.140932	5665929	0.859068	90202	0.0136764	15282	0.00231706
Plasma_86	Exosomes isolation	Plasma study 3	573008	0	0	1962	0.00342404	6665	0.0294625	226220	0.394794	10414	0.0460348	215806	0.953965	10383	295	144196	0.668174	71610	0.31655	28275	0.196087	115921	0.803913	1067	0.00739965	222	0.00153957
Plasma_87	Exosomes isolation	Plasma study 3	2512037	0	0	8388	0.00333912	40707	0.0295179	1379060	0.548981	67346	0.0488347	1311714	0.951165	67299	595	853566	0.650726	458148	0.332218	84715	0.0992483	768851	0.900752	5308	0.00621862	1877	0.00219901
Plasma_88	Exosomes isolation	Plasma study 3	1387655	0	0	5662	0.00408026	22595	0.0584789	386379	0.27844	26736	0.0691963	359643	0.930804	26717	436	225092	0.625876	134551	0.348236	49566	0.220203	175526	0.779797	1959	0.00870311	1022	0.00454037
Plasma_89	Exosomes isolation	Plasma study 3	4998359	0	0	23136	0.00462872	109215	0.0877569	1244517	0.248985	89280	0.0717387	1155237	0.928261	88942	558	760374	0.658197	394863	0.317282	78350	0.103041	682024	0.896959	5307	0.00697946	1417	0.00186356
Plasma_90	Exosomes isolation	Plasma study 3	4630921	0	0	23466	0.00506724	125062	0.0888704	1407240	0.303879	135454	0.0962551	1271786	0.903745	135120	665	756220	0.594613	515566	0.366367	120952	0.159943	635268	0.840057	5313	0.00702573	2890	0.00382164
Plasma_91	Exosomes isolation	Plasma study 3	10345024	0	0	37728	0.00364697	104578	0.0311058	3362010	0.324988	87620	0.0260618	3274390	0.973938	87171	713	2149096	0.656335	1125294	0.334709	240941	0.112113	1908155	0.887887	16815	0.00782422	3820	0.00177749
Plasma_92	Exosomes isolation	Plasma study 3	17880194	0	0	149076	0.00833749	283	2.19229e-05	12908884	0.721966	399151	0.0309206	12509733	0.969079	398988	1276	6779255	0.541918	5730478	0.443917	1028143	0.15166	5751112	0.84834	73881	0.0108981	43942	0.00648183
Plasma_93	Exosomes isolation	Plasma study 3	14684733	0	0	195067	0.0132837	27117	0.00419282	6467491	0.440423	428509	0.0662558	6038982	0.933744	422970	1345	4475667	0.741129	1563315	0.241719	609267	0.136129	3866400	0.863871	42925	0.00959075	15035	0.00335928
Plasma_94	Exosomes isolation	Plasma study 3	6515071	0	0	528068	0.0810533	27611	0.00696006	3967061	0.608905	1225799	0.308994	2741262	0.691006	1222310	1279	1867118	0.681116	874144	0.220351	361376	0.193547	1505742	0.806453	22217	0.0118991	14272	0.00764387
Plasma_95	Exosomes isolation	Plasma study 3	14549103	0	0	253001	0.0173895	25023	0.00372894	6710490	0.46123	328590	0.0489666	6381900	0.951033	322782	1462	4315422	0.676197	2066478	0.307947	633931	0.146899	3681491	0.853101	34102	0.00790236	16425	0.00380612
Plasma_96	Exosomes isolation	Plasma study 3	5028848	0	0	579739	0.115283	12343	0.00474153	2603167	0.517647	396820	0.152437	2206347	0.847563	394663	1123	1497246	0.678609	709101	0.272399	270374	0.180581	1226872	0.819419	16897	0.0112854	10150	0.00677911
Plasma_97	Exosomes isolation	Plasma study 3	4699121	0	0	77206	0.0164299	25105	0.00686503	3656937	0.778217	340234	0.093038	3316703	0.906962	338136	1201	2890685	0.871554	426018	0.116496	466394	0.161344	2424291	0.838656	647475	0.223987	695362	0.240553
Plasma_98	Exosomes isolation	Plasma study 3	3975065	0	0	195401	0.0491567	31489	0.275304	114379	0.0287741	20758	0.181484	93621	0.818516	17193	266	56170	0.599972	37451	0.327429	19511	0.347356	36659	0.652644	2276	0.0405199	1410	0.0251024
Plasma_99	Exosomes isolation	Plasma study 3	13119451	0	0	465029	0.0354458	21274	0.00238227	8930151	0.68068	832449	0.0932178	8097702	0.906782	828637	1444	4128011	0.509776	3969691	0.444527	1102406	0.267055	3025605	0.732945	23902	0.0057902	15796	0.00382654
Plasma_100	Exosomes isolation	Plasma study 3	7925605	0	0	307245	0.0387661	373783	0.12815	2916759	0.368017	418998	0.143652	2497761	0.856348	412308	1119	1605609	0.642819	892152	0.305871	272687	0.169834	1332922	0.830166	14462	0.00900717	6116	0.00380915
Plasma_101	Exosomes isolation	Plasma study 3	7301771	0	0	331328	0.0453764	193427	0.061521	3144079	0.430591	213547	0.0679204	2930532	0.93208	208857	1094	1961993	0.669501	968539	0.308052	222790	0.113553	1739203	0.886447	12587	0.00641542	4311	0.00219726
Plasma_102	Exosomes isolation	Plasma study 3	9751230	0	0	338563	0.03472	11796	0.00196549	6001553	0.615466	330807	0.0551202	5670746	0.94488	328793	1402	3576383	0.630672	2094363	0.34897	463799	0.129684	3112584	0.870316	37551	0.0104997	7441	0.00208059
Plasma_103	Exosomes isolation	Plasma study 3	19775166	0	0	393157	0.0198814	27845	0.00302863	9193940	0.464924	364864	0.0396853	8829076	0.960315	360906	1446	5830423	0.660366	2998653	0.326155	573540	0.0983702	5256883	0.90163	58880	0.0100988	10477	0.00179695
Plasma_104	Exosomes isolation	Plasma study 3	25492277	0	0	675802	0.0265101	55815	0.00493043	11320518	0.444076	679946	0.0600632	10640572	0.939937	675047	1425	7335900	0.689427	3304672	0.291919	750270	0.102274	6585630	0.897726	79262	0.0108047	13081	0.00178315
Plasma_105	Exosomes isolation	Plasma study 3	17116802	0	0	915018	0.0534573	29903	0.00392715	7614430	0.444851	334877	0.0439793	7279553	0.956021	331478	1379	4921927	0.67613	2357626	0.309626	539169	0.109544	4382758	0.890456	52229	0.0106115	11325	0.00230093
Plasma_106	Exosomes isolation	Plasma study 3	7840141	0	0	521342	0.0664965	14430	0.00405927	3554830	0.453414	232826	0.0654957	3322004	0.934504	231183	1139	2232319	0.67198	1089685	0.306536	273759	0.122634	1958560	0.877366	21500	0.00963124	4750	0.00212783
Plasma_107	Exosomes isolation	Plasma study 3	13672157	0	0	239150	0.0174918	18764	0.00269349	6966419	0.509533	462742	0.0664247	6503677	0.933575	460044	1381	4242104	0.652262	2261573	0.324639	469176	0.1106	3772928	0.8894	41621	0.0098114	7559	0.0017819
Plasma_108	Exosomes isolation	Plasma study 3	5344717	0	0	444918	0.0832444	6819	0.00264373	2579309	0.48259	154463	0.0598854	2424846	0.940115	153406	1100	1560130	0.643393	864716	0.335251	165816	0.106283	1394314	0.893717	15555	0.00997032	3601	0.00230814
Plasma_109	Exosomes isolation	Plasma study 3	2937077	0	0	177648	0.0604846	4503	0.00356403	1263457	0.430175	76130	0.0602553	1187327	0.939745	75546	926	743749	0.626406	443578	0.351083	99514	0.133801	644235	0.866199	10202	0.013717	5923	0.00796371
Plasma_110	Exosomes isolation	Plasma study 3	18972220	0	0	99968	0.00526918	32244	0.0033978	9489681	0.500188	925869	0.0975659	8563812	0.902434	922199	1489	5840681	0.682019	2723131	0.286957	1047623	0.179367	4793058	0.820633	62242	0.0106566	13999	0.00239681
Plasma_111	Exosomes isolation	Plasma study 3	11918072	0	0	615089	0.0516098	16750	0.00273229	6130388	0.514377	788222	0.128576	5342166	0.871424	785864	1359	3523838	0.659627	1818328	0.296609	426883	0.121141	3096955	0.878859	38893	0.0110371	9226	0.00261817
Plasma_112	Exosomes isolation	Plasma study 3	8773807	0	0	407838	0.0464836	14942	0.00365336	4089938	0.466153	238198	0.05824	3851740	0.94176	236571	1169	2548079	0.66154	1303661	0.318748	294241	0.115476	2253838	0.884524	24075	0.00944829	4661	0.00182922
Plasma_113	Exosomes isolation	Plasma study 3	11727931	0	0	323697	0.0276005	65513	0.0104438	6272901	0.534869	484541	0.0772435	5788360	0.922756	481647	1570	3638451	0.628581	2149909	0.34273	611155	0.167971	3027296	0.832029	146873	0.0403669	124590	0.0342426
Plasma_114	Exosomes isolation	Plasma study 3	5963277	0	0	257150	0.0431223	4922	0.00176407	2790134	0.467886	96552	0.0346048	2693582	0.965395	95423	977	1825118	0.67758	868464	0.311262	244200	0.1338	1580918	0.8662	18044	0.00988648	3083	0.00168921
Plasma_115	Exosomes isolation	Plasma study 3	13265156	0	0	235707	0.0177689	19391	0.0029503	6572560	0.495476	186352	0.028353	6386208	0.971647	184155	1364	4001853	0.62664	2384355	0.362774	403443	0.100814	3598410	0.899186	36775	0.00918949	7813	0.00195235
Plasma_116	Exosomes isolation	Plasma study 3	8217699	0	0	450649	0.0548388	19266	0.00487409	3952737	0.481003	68128	0.0172357	3884609	0.982764	66477	1068	2497379	0.642891	1387230	0.350954	253813	0.101632	2243566	0.898368	25608	0.010254	3974	0.00159127
Plasma_117	Exosomes isolation	Plasma study 3	4224294	0	0	266717	0.0631388	11688	0.00434957	2687165	0.636122	505248	0.188023	2181917	0.811977	504422	1081	1755337	0.804493	426580	0.158747	1084753	0.617974	670584	0.382026	21809	0.0124244	7081	0.00403398
Plasma_118	Exosomes isolation	Plasma study 3	8104620	0	0	152888	0.0188643	47828	0.0127721	3744739	0.46205	265292	0.0708439	3479447	0.929156	263175	1361	2282710	0.656055	1196737	0.319578	378099	0.165636	1904611	0.834364	64377	0.028202	50699	0.02221
Plasma_119	Exosomes isolation	Plasma study 3	16922323	0	0	533276	0.0315132	50903	0.00608816	8360977	0.49408	464872	0.0556002	7896105	0.9444	461327	1436	5148886	0.652079	2747219	0.328576	533496	0.103614	4615390	0.896386	53238	0.0103397	8676	0.00168502
Plasma_120	Exosomes isolation	Plasma study 3	17423723	0	0	583488	0.0334881	45897	0.00544661	8426706	0.483634	368504	0.0437305	8058202	0.95627	364850	1542	6037462	0.749232	2020740	0.239802	762552	0.126303	5274910	0.873697	321291	0.0532162	288690	0.0478165
Plasma_121	Exosomes isolation	Plasma study 3	4246769	0	0	135683	0.0319497	39133	0.0312098	1253870	0.295253	30582	0.0243901	1223288	0.97561	29189	832	816202	0.66722	407086	0.324664	112974	0.138414	703228	0.861586	10798	0.0132296	8956	0.0109728
Plasma_122	Exosomes isolation	Plasma study 3	9035989	0	0	274071	0.030331	76316	0.0184263	4141691	0.458355	229017	0.0552955	3912674	0.944704	226616	1288	2223855	0.568372	1688819	0.407761	318388	0.143169	1905467	0.856831	21294	0.00957526	12207	0.00548912
Plasma_123	Exosomes isolation	Plasma study 3	9304223	0	0	275065	0.0295635	75841	0.0194387	3901551	0.419331	555952	0.142495	3345599	0.857505	553307	1355	2180694	0.65181	1164905	0.298575	300436	0.137771	1880258	0.862229	21082	0.00966756	10421	0.00477875
Plasma_124	Exosomes isolation	Plasma study 3	15063495	0	0	449896	0.0298666	57701	0.00772043	7473803	0.496153	712814	0.095375	6760989	0.904625	709430	1527	4273619	0.6321	2487370	0.332812	586577	0.137255	3687042	0.862745	49069	0.0114818	29584	0.00692247
Plasma_125	Exosomes isolation	Plasma study 3	22880017	0	0	792067	0.0346183	44570	0.00350882	12702260	0.555168	679555	0.0534987	12022705	0.946501	674977	1576	7660901	0.637203	4361804	0.343388	920763	0.12019	6740138	0.87981	141282	0.018442	85022	0.0110982
Cervix_1	Exiqon for cells	Cervical scrape	7069947	0	0	66943	0.00946867	44970	0.00636073	2951408	0.417458	37647	0.0127556	2913761	0.987244	39521	916	2359773	0.809872	553988	0.187703	398556	0.168896	1961217	0.831104	64885	0.0274963	74058	0.0313835
Cervix_2	Exiqon for cells	Cervical scrape	244880	0	0	48356	0.197468	6139	0.0250694	220860	0.901911	5929	0.0268451	214931	0.973155	7803	353	176604	0.821678	38327	0.173535	26904	0.152341	149700	0.847659	7209	0.0408201	6414	0.0363185
Cervix_3	Exiqon for cells	Cervical scrape	2437300	0	0	33587	0.0137804	4488	0.00184138	826387	0.339058	3131	0.00378878	823256	0.996211	5005	294	785105	0.953658	38151	0.046166	140681	0.179187	644424	0.820813	18640	0.023742	22880	0.0291426
Cervix_4	Exiqon for cells	Cervical scrape	598006	0	0	119177	0.199291	16136	0.026983	550252	0.920145	10718	0.0194783	539534	0.980522	12592	654	468413	0.868181	71121	0.129252	85396	0.182309	383017	0.817691	25744	0.05496	23887	0.0509956
Cervix_5	Exiqon for cells	Cervical scrape	1135309	0	0	15501	0.0136536	2409	0.00212189	178359	0.157102	720	0.0040368	177639	0.995963	2594	145	171609	0.966055	6030	0.0338082	25318	0.147533	146291	0.852467	4688	0.0273179	3219	0.0187578
Cervix_6	Exiqon for cells	Cervical scrape	610793	0	0	122024	0.19978	16586	0.0271549	558211	0.913912	12222	0.0218949	545989	0.978105	14096	566	474832	0.869673	71157	0.127473	72490	0.152665	402342	0.847335	35180	0.0740894	28651	0.0603392
Cervix_7	Exiqon for cells	Cervical scrape	1481091	0	0	19691	0.0132949	2392	0.00161503	525082	0.354524	3438	0.00654755	521644	0.993452	5312	286	504396	0.966935	17248	0.0328482	105286	0.208737	399110	0.791263	11291	0.0223852	17729	0.035149
Cervix_8	Exiqon for cells	Cervical scrape	584371	0	0	118414	0.202635	18349	0.0313996	539922	0.923937	12988	0.0240553	526934	0.975945	14862	726	462896	0.878471	64038	0.118606	90695	0.19593	372201	0.80407	33812	0.0730445	38227	0.0825823
Cervix_9	Exiqon for cells	Cervical scrape	445446	0	0	6194	0.0139052	5733	0.0128702	153274	0.344091	1596	0.0104127	151678	0.989587	3470	112	143192	0.944053	8486	0.0553649	24395	0.170366	118797	0.829634	2941	0.0205389	1319	0.00921141
Cervix_10	Exiqon for cells	Cervical scrape	388520	0	0	5398	0.0138938	1616	0.00415937	42141	0.108465	290	0.00688166	41851	0.993118	2164	59	37102	0.886526	4749	0.112693	5403	0.145626	31699	0.854374	689	0.0185704	392	0.0105655
Cervix_11	Exiqon for cells	Cervical scrape	470626	0	0	6354	0.0135012	5045	0.0107198	74179	0.157618	499	0.00672697	73680	0.993273	2373	106	67383	0.914536	6297	0.0848893	11329	0.168128	56054	0.831872	2031	0.0301411	2369	0.0351572
Cervix_12	Exiqon for cells	Cervical scrape	894875	0	0	13679	0.0152859	4991	0.00557732	271454	0.303343	2255	0.00830712	269199	0.991693	4129	204	261600	0.971772	7599	0.0279937	61908	0.236651	199692	0.763349	6557	0.025065	12962	0.0495489
Cervix_13	Exiqon for cells	Cervical scrape	212406	0	0	46350	0.218214	7484	0.0352344	193916	0.91295	3749	0.0193331	190167	0.980667	5623	337	139091	0.731415	51076	0.263392	21320	0.153281	117771	0.846719	5908	0.0424758	6439	0.0462934
Cervix_14	Exiqon for cells	Cervical scrape	761696	0	0	153001	0.200869	20217	0.0265421	690625	0.906694	13524	0.0195823	677101	0.980418	15398	711	515054	0.760675	162047	0.234638	76328	0.148194	438726	0.851806	24052	0.046698	24407	0.0473873
Cervix_15	Exiqon for cells	Cervical scrape	685747	0	0	9112	0.0132877	2007	0.00292674	115403	0.168288	801	0.00694089	114602	0.993059	2675	81	107811	0.940743	6791	0.058846	17408	0.161468	90403	0.838532	2152	0.0199609	1845	0.0171133
Cervix_16	Exiqon for cells	Cervical scrape	14959149	0	0	174851	0.0116886	90398	0.00604299	1377267	0.0920685	22472	0.0163164	1354795	0.983684	24346	637	843779	0.622809	511016	0.371036	141712	0.167949	702067	0.832051	43376	0.0514068	54082	0.064095
Cervix_17	Exiqon for cells	Cervical scrape	554520	0	0	7544	0.0136046	5832	0.0105172	67456	0.121648	335	0.0049662	67121	0.995034	2209	75	58910	0.877669	8211	0.121724	9525	0.161687	49385	0.838313	1300	0.0220676	1104	0.0187405
Cervix_18	Exiqon for cells	Cervical scrape	1169043	0	0	16515	0.0141269	10775	0.00921694	396602	0.339254	1162	0.00292989	395440	0.99707	3036	193	346392	0.875966	49048	0.123671	48542	0.140136	297850	0.859864	2825	0.0081555	5606	0.016184
Cervix_19	Exiqon for cells	Cervical scrape	295401	0	0	56685	0.191892	6825	0.0231042	264935	0.896866	3830	0.0144564	261105	0.985544	5704	301	230482	0.882718	30623	0.115587	23815	0.103327	206667	0.896673	7027	0.0304883	5539	0.0240322
Cervix_20	Exiqon for cells	Cervical scrape	306835	0	0	4193	0.0136653	1547	0.0050418	38648	0.125957	220	0.0056924	38428	0.994308	2094	67	34895	0.908062	3533	0.0914148	6965	0.199599	27930	0.800401	679	0.0194584	701	0.0200888
Cervix_21	Exiqon for cells	Cervical scrape	736203	0	0	10150	0.013787	3079	0.00418227	97398	0.132298	553	0.00567773	96845	0.994322	2427	99	91729	0.947173	5116	0.0525267	11668	0.127201	80061	0.872799	2537	0.0276576	1766	0.0192524
Cervix_22	Exiqon for cells	Cervical scrape	751181	0	0	9688	0.012897	4410	0.00587076	111000	0.147767	372	0.00335135	110628	0.996649	2246	94	97979	0.885662	12649	0.113955	13144	0.134151	84835	0.865849	1507	0.0153808	1703	0.0173813
Cervix_23	Exiqon for cells	Cervical scrape	517072	0	0	6946	0.0134333	3483	0.00673601	66017	0.127675	428	0.00648318	65589	0.993517	2302	75	60692	0.925338	4897	0.0741779	10927	0.18004	49765	0.81996	1177	0.019393	1166	0.0192118
Cervix_24	Exiqon for cells	Cervical scrape	2901680	0	0	38021	0.0131031	2798	0.000964269	1064969	0.367018	5604	0.00526213	1059365	0.994738	7478	412	1042834	0.984395	16531	0.0155225	217381	0.208452	825453	0.791548	37123	0.0355982	16396	0.0157225
Cervix_25	Exiqon for cells	Cervical scrape	12290417	0	0	106989	0.00870507	58544	0.00476339	5142839	0.418443	93628	0.0182055	5049211	0.981794	95502	1312	4697159	0.930276	352052	0.0684548	706764	0.150466	3990395	0.849534	234591	0.0499432	266436	0.0567228
Cervix_26	Exiqon for cells	Cervical scrape	717171	0	0	10249	0.0142909	3874	0.00540178	108831	0.15175	595	0.00546719	108236	0.994533	2469	106	102299	0.945148	5937	0.0545525	12737	0.124508	89562	0.875492	2809	0.0274587	1788	0.0174782
Cervix_27	Exiqon for cells	Cervical scrape	8284485	0	0	86220	0.0104074	32858	0.00396621	5632419	0.679876	90862	0.016132	5541557	0.983868	92736	1169	5355104	0.966354	186453	0.0331035	797640	0.148949	4557464	0.851051	303886	0.056747	339193	0.0633401
Cervix_28	Exiqon for cells	Cervical scrape	413599	0	0	84157	0.203475	12781	0.0309019	377096	0.911743	9037	0.0239647	368059	0.976035	10911	464	309677	0.841379	58382	0.15482	42188	0.136232	267489	0.863768	15117	0.0488154	13139	0.0424281
Cervix_29	Exiqon for cells	Cervical scrape	396299	0	0	79536	0.200697	10822	0.0273077	363859	0.918143	7098	0.0195076	356761	0.980492	8972	426	289132	0.810436	67629	0.185866	34156	0.118133	254976	0.881867	8720	0.0301592	8329	0.0288069
Cervix_30	Exiqon for cells	Cervical scrape	927319	0	0	12334	0.0133007	2595	0.00279839	87669	0.0945403	513	0.00585156	87156	0.994148	2387	91	80792	0.926982	6364	0.0725912	15021	0.185922	65771	0.814078	1750	0.0216606	1824	0.0225765
Cervix_31	Exiqon for cells	Cervical scrape	584511	0	0	121273	0.207478	21567	0.0368975	525068	0.898303	7969	0.0151771	517099	0.984823	9843	476	404026	0.781332	113073	0.215349	39648	0.0981323	364378	0.901868	17080	0.0422745	7639	0.0189072
Stool_1	Norgen for stool	Stool	23841571	0	0	97928	0.00410745	295765	0.0124054	16498779	0.692017	60296	0.00365457	16438483	0.996345	60296	1718	5166961	0.314321	11271522	0.683173	527907	0.10217	4639054	0.89783	23574	0.00456245	54178	0.0104855
Stool_2	Norgen for stool	Stool	19155874	0	0	76991	0.00401918	159711	0.00833744	14833048	0.774334	52419	0.00353393	14780629	0.996466	52419	1631	5093630	0.344615	9686999	0.653069	633110	0.124294	4460520	0.875706	13781	0.00270554	14310	0.00280939
Stool_3	Norgen for stool	Stool	13505250	0	0	54328	0.00402273	139023	0.010294	11788441	0.872878	56454	0.00478893	11731987	0.995211	56454	1550	2785308	0.237411	8946679	0.758937	317471	0.113981	2467837	0.886019	16000	0.00574443	28293	0.0101579
Stool_4	Norgen for stool	Stool	5430222	0	0	19957	0.00367517	65255	0.012017	4619575	0.850716	38821	0.00840359	4580754	0.991596	38821	973	1354964	0.295795	3225790	0.698287	164516	0.121417	1190448	0.878583	3629	0.0026783	4661	0.00343994
Stool_5	Norgen for stool	Stool	19944007	0	0	77190	0.00387034	145318	0.0072863	14219907	0.712991	97706	0.00687107	14122201	0.993129	97706	1632	5172492	0.366267	8949709	0.629379	675132	0.130524	4497360	0.869476	59487	0.0115006	85856	0.0165986
Stool_6	Norgen for stool	Stool	41642076	0	0	171516	0.00411881	274850	0.0066003	31375280	0.753451	226762	0.00722741	31148518	0.992773	226762	1695	11291839	0.362516	19856679	0.632877	1384472	0.122608	9907367	0.877392	47611	0.00421641	133629	0.0118341
Stool_7	Norgen for stool	Stool	1270063	0	0	4692	0.0036943	16030	0.0126214	938444	0.738896	2468	0.00262989	935976	0.99737	2468	357	308854	0.329981	627122	0.668257	30833	0.0998303	278021	0.90017	332	0.00107494	364	0.00117855
Stool_8	Norgen for stool	Stool	4498186	0	0	16511	0.00367059	38092	0.0084683	3552372	0.789734	15885	0.00447166	3536487	0.995528	15885	749	1233517	0.348797	2302970	0.648291	139186	0.112837	1094331	0.887163	3207	0.00259988	11333	0.00918755
Stool_9	Norgen for stool	Stool	51386997	0	0	213673	0.00415811	517858	0.0100776	45466719	0.88479	257994	0.00567435	45208725	0.994326	257994	1651	9902553	0.219041	35306172	0.776528	1119602	0.113062	8782951	0.886938	29470	0.002976	70544	0.00712382
Stool_10	Norgen for stool	Stool	70408855	0	0	251340	0.00356972	754818	0.0107205	61325370	0.870989	443407	0.0072304	60881963	0.99277	443407	1797	15528337	0.255056	45353626	0.739557	1693193	0.109039	13835144	0.890961	445873	0.0287135	405284	0.0260996
Stool_11	Norgen for stool	Stool	46717309	0	0	190959	0.00408754	598058	0.0128016	41117696	0.880138	199839	0.00486017	40917857	0.99514	199839	1558	8184833	0.200031	32733024	0.796081	891478	0.108918	7293355	0.891082	43383	0.00530041	150697	0.0184117
Stool_12	Norgen for stool	Stool	966505	0	0	3725	0.00385409	10041	0.010389	846651	0.875992	8492	0.0100301	838159	0.98997	8492	491	198437	0.236753	639722	0.755591	23062	0.116218	175375	0.883782	3193	0.0160907	3048	0.01536
Stool_13	Norgen for stool	Stool	10964905	0	0	45478	0.0041476	69305	0.00632062	8199904	0.747832	38610	0.00470859	8161294	0.995291	38610	1304	2897449	0.355023	5263845	0.64194	325335	0.112283	2572114	0.887717	18138	0.00625999	48724	0.0168162
Stool_14	Norgen for stool	Stool	6119048	0	0	22768	0.00372084	81915	0.0133869	4650109	0.75994	26025	0.00559664	4624084	0.994403	26025	941	1436114	0.310573	3187970	0.685569	161643	0.112556	1274471	0.887444	4527	0.00315226	8776	0.00611094
Stool_15	Norgen for stool	Stool	7792548	0	0	31311	0.00401807	73549	0.00943838	6557749	0.841541	39086	0.00596028	6518663	0.99404	39086	1264	2312972	0.354823	4205691	0.641331	252351	0.109102	2060621	0.890898	23876	0.0103226	6311	0.00272852
Stool_16	Norgen for stool	Stool	9283992	0	0	34658	0.00373309	93397	0.01006	7483583	0.806074	49698	0.00664094	7433885	0.993359	49698	1436	2081827	0.280046	5352058	0.715173	234805	0.112788	1847022	0.887212	6287	0.00301994	7298	0.00350557
Stool_17	Norgen for stool	Stool	35645137	0	0	140066	0.00392946	746879	0.0209532	21288769	0.597242	188654	0.00886167	21100115	0.991138	188654	1488	9198483	0.435945	11901632	0.559057	1308461	0.142247	7890022	0.857753	111926	0.0121679	22715	0.00246943
Stool_18	Norgen for stool	Stool	1448179	0	0	5519	0.00381099	14530	0.0100333	1291887	0.892077	8691	0.00672737	1283196	0.993273	8691	662	315377	0.245775	967819	0.749151	34336	0.108873	281041	0.891127	1591	0.00504476	2114	0.00670309
Stool_19	Norgen for stool	Stool	5049860	0	0	20543	0.00406803	49225	0.00974779	4332234	0.857892	26256	0.00606061	4305978	0.993939	26256	966	1156433	0.268565	3149545	0.727003	153194	0.132471	1003239	0.867529	5838	0.00504828	5291	0.00457528
Stool_20	Norgen for stool	Stool	4420048	0	0	16322	0.00369272	25848	0.0058479	3433622	0.776829	15270	0.0044472	3418352	0.995553	15270	935	1184990	0.346655	2233362	0.650439	136934	0.115557	1048056	0.884443	3747	0.00316205	8029	0.00677558
Stool_21	Norgen for stool	Stool	7192967	0	0	30896	0.00429531	105231	0.0146297	5034357	0.6999	74269	0.0147524	4960088	0.985248	74269	1035	1630936	0.328812	3329152	0.661286	171728	0.105294	1459208	0.894706	5714	0.00350351	6363	0.00390144
Stool_22	Norgen for stool	Stool	31162708	0	0	122210	0.00392167	355553	0.0114096	19741835	0.633508	132071	0.0066899	19609764	0.99331	132071	1502	7859022	0.400771	11750742	0.59522	1099030	0.139843	6759992	0.860157	123281	0.0156866	67410	0.0085774
Stool_23	Norgen for stool	Stool	57977671	0	0	227572	0.00392517	657356	0.0113381	40748014	0.702823	217611	0.00534041	40530403	0.99466	217611	1669	12361190	0.304986	28169213	0.691303	1614485	0.130609	10746705	0.869391	104394	0.0084453	87248	0.00705822
Stool_24	Norgen for stool	Stool	10072389	0	0	37834	0.00375621	104231	0.0103482	7543715	0.74895	43084	0.00571124	7500631	0.994289	43084	1201	2256738	0.300873	5243893	0.695134	273790	0.121321	1982948	0.878679	14276	0.00632594	19525	0.00865187
Stool_25	Norgen for stool	Stool	4565772	0	0	42068	0.00921378	321076	0.0733522	4377180	0.958694	17767	0.00405901	4359413	0.995941	17725	1064	340117	0.078019	4019296	0.918239	40307	0.118509	299810	0.881491	8779	0.0258117	5695	0.0167442
Stool_26	Norgen for stool	Stool	3442622	0	0	34318	0.00996856	197151	0.0601281	3278851	0.952428	21576	0.00658035	3257275	0.99342	21537	895	351354	0.107867	2905921	0.886262	39095	0.11127	312259	0.88873	5127	0.0145921	4284	0.0121928
Stool_27	Norgen for stool	Stool	8245093	0	0	108896	0.0132074	108732	0.0235679	4613569	0.559553	22623	0.00490358	4590946	0.995096	22204	1015	1616304	0.352063	2974642	0.644759	203642	0.125992	1412662	0.874008	7219	0.00446636	6514	0.00403018
Stool_28	Norgen for stool	Stool	8087545	0	0	105877	0.0130914	71539	0.0229776	3113422	0.384965	27616	0.00886998	3085806	0.99113	27143	1047	1097313	0.3556	1988493	0.638684	122492	0.111629	974821	0.888371	8753	0.00797676	4043	0.00368445
Stool_29	Norgen for stool	Stool	3776189	0	0	47216	0.0125036	26027	0.00979103	2658250	0.70395	11408	0.00429155	2646842	0.995708	11323	776	817119	0.308715	1829723	0.688319	89936	0.110065	727183	0.889935	2577	0.00315376	5972	0.0073086
Stool_30	Norgen for stool	Stool	14840325	0	0	167372	0.0112782	171345	0.01743	9830440	0.662414	60243	0.00612821	9770197	0.993872	59740	1415	2800654	0.286653	6969543	0.708976	293344	0.104741	2507310	0.895259	15653	0.00558905	12319	0.00439862
Stool_31	Norgen for stool	Stool	5390200	0	0	51360	0.0095284	360130	0.0685184	5255962	0.975096	58655	0.0111597	5197307	0.98884	58614	1418	554588	0.106707	4642719	0.883324	91580	0.165132	463008	0.834868	109776	0.197942	110211	0.198726
Stool_32	Norgen for stool	Stool	8038424	0	0	76586	0.00952749	579779	0.0741079	7823439	0.973255	51357	0.0065645	7772082	0.993435	51246	1179	573016	0.0737275	7199066	0.920192	64614	0.112761	508402	0.887239	15168	0.0264705	15863	0.0276833
Stool_33	Norgen for stool	Stool	12271599	0	0	142713	0.0116295	93885	0.0115597	8121785	0.661836	43002	0.00529465	8078783	0.994705	42689	1275	3186971	0.394487	4891812	0.602307	367998	0.11547	2818973	0.88453	10701	0.00335773	12252	0.0038444
Stool_34	Norgen for stool	Stool	2370826	0	0	20726	0.0087421	105986	0.0458151	2313344	0.975754	9141	0.00395142	2304203	0.996049	9134	880	223998	0.0972128	2080205	0.89922	22694	0.101313	201304	0.898687	2553	0.0113974	2129	0.00950455
Stool_35	Norgen for stool	Stool	222683	0	0	3134	0.0140738	2731	0.0157973	172878	0.776341	846	0.00489362	172032	0.995106	778	192	51133	0.29723	120899	0.699331	5742	0.112295	45391	0.887705	132	0.0025815	216	0.00422428
Stool_36	Norgen for stool	Stool	2575208	0	0	29342	0.011394	6830	0.00331427	2060785	0.80024	61814	0.0299954	1998971	0.970005	61550	769	1232503	0.616569	766468	0.37193	169926	0.137871	1062577	0.862129	465526	0.377708	437157	0.35469
Stool_37	Norgen for stool	Stool	2869849	0	0	26014	0.00906459	95447	0.0351598	2714661	0.945925	19748	0.00727457	2694913	0.992725	19742	851	777445	0.288486	1917468	0.706338	84839	0.109125	692606	0.890875	26368	0.0339162	7589	0.00976146
Stool_38	Norgen for stool	Stool	5530270	0	0	49970	0.00903573	286829	0.0527335	5439214	0.983535	68639	0.0126193	5370575	0.987381	68624	1349	483422	0.0900131	4887153	0.898504	84289	0.174359	399133	0.825641	43845	0.0906972	42204	0.0873026
Stool_39	Norgen for stool	Stool	3536893	0	0	37628	0.0106387	239941	0.0710266	3378186	0.955128	16203	0.00479636	3361983	0.995204	16159	933	238609	0.0709727	3123374	0.924571	34233	0.143469	204376	0.856531	785	0.0032899	946	0.00396465
Urine_1	Norgen for urine	Urine	5358726	0	0.00%	19729	0.00368166	9135	0.0017047	2961249	0.552603	149465	0.0504736	2811784	0.949526	149465	724	2571084	0.914396	240700	0.0812833	315694	0.122786	2255390	0.877214	1124393	0.437323	1107128	0.430607
Urine_2	Norgen for urine	Urine	31431855	0	0.00%	124725	0.00396811	40116	0.00127628	23050341	0.733343	1680819	0.0729195	21369522	0.927081	1680819	1439	19490813	0.912085	1878709	0.0815046	2441787	0.125279	17049026	0.874721	13488152	0.692026	13155732	0.674971
Urine_3	Norgen for urine	Urine	1384406	0	0.00%	11643	0.00841011	796	0.000574976	504383	0.364332	155650	0.308595	348733	0.691405	155650	668	338768	0.971425	9965	0.0197568	242629	0.71621	96139	0.28379	243004	0.717317	243097	0.717591
Urine_4	Norgen for urine	Urine	3604066	0	0	29135	0.00808393	5251	0.00547339	959368	0.26619	116296	12.12%	843072	0.878779	116274	665	762914	0.904922	80158	0.0835529	114443	0.150008	648471	0.849992	88874	0.116493	126219	0.165443
Urine_5	Norgen for urine	Urine	23205635	0	0.00%	82854	0.00357043	30570	0.00131735	16318373	0.703207	498929	0.0305747	15819444	0.969425	498929	1422	7135691	0.451071	8683753	0.532146	999486	0.140069	6136205	0.859931	1531725	0.214657	1525416	0.213773
Urine_6	Norgen for urine	Urine	6400444	0	0.00%	23146	0.00361631	5515	0.000861659	3128080	0.488729	317666	0.101553	2810414	0.898447	317666	803	2526409	0.898945	284005	0.0907921	437030	0.172985	2089379	0.827015	833798	0.330033	856215	0.338906
Urine_7	Norgen for urine	Urine	12551001	0	0.00%	42151	0.00335838	8198	0.000653175	8087670	0.644384	430501	0.0532293	7657169	0.946771	430501	808	7121562	0.930052	535607	0.0662251	884540	0.124206	6237022	0.875794	4510407	0.633345	4483928	0.629627
Urine_8	Norgen for urine	Urine	48877092	0	0.00%	189373	0.00387447	44035	0.000900933	34997078	0.716022	668018	0.0190878	34329060	0.980912	668018	1744	14353569	0.418117	19975491	0.570776	1756328	0.122362	12597241	0.877638	2611171	0.181918	2512802	0.175065
Urine_9	Norgen for urine	Urine	32806571	0	0.00%	108413	0.00330461	26933	0.000820964	27451938	0.836782	498683	0.0181657	26953255	0.981834	498683	1011	25943062	0.962521	1010193	0.0367986	2821533	0.108759	23121529	0.891241	18329560	0.70653	18007495	0.694116
Urine_10	Norgen for urine	Urine	3220838	0	0.00%	48789	0.0151479	3516	0.00109164	1886799	0.58581	92124	0.0488256	1794675	0.951174	92124	1120	1343828	0.748786	450847	0.238948	198465	0.147686	1145363	0.852314	661024	0.491896	607964	0.452412
Urine_11	Norgen for urine	Urine	20713763	0	0.00%	72757	0.0035125	23979	0.00115764	6558030	0.316603	678349	0.103438	5879681	0.896562	678349	1180	4942963	0.840686	936718	0.142835	772096	0.156201	4170867	0.843799	1711021	0.346153	1869967	0.378309
Urine_12	Norgen for urine	Urine	38512377	0	0.00%	121106	0.0031446	26191	0.000680067	29540893	0.767049	952441	0.0322414	28588452	0.967759	952441	1123	26992927	0.94419	1595525	0.0540107	3547759	0.131433	23445168	0.868567	18785725	0.69595	18462663	0.683982
Urine_13	Norgen for urine	Urine	7640225	0	0.00%	31252	0.00409046	10878	0.00142378	2845866	0.372485	789092	0.277277	2056774	0.722723	789092	1142	1576273	0.766381	480501	0.168842	359371	0.227988	1216902	0.772012	207208	0.131454	241647	0.153303
Urine_14	Norgen for urine	Urine	1361246	0	0.00%	15086	0.0110825	6340	0.0046575	410079	0.301253	38887	0.0948281	371192	0.905172	38833	654	214205	0.577073	156987	0.382821	38498	0.179725	175707	0.820275	52875	0.246843	58541	0.273294
Urine_15	Norgen for urine	Urine	8975931	0	0.00%	37585	0.00418731	9962	0.00110986	5496202	0.612327	1187062	0.215979	4309140	0.784021	1187062	1296	3536069	0.820597	773071	0.140655	625520	0.176897	2910549	0.823103	189345	0.0535467	199479	0.0564126
Urine_16	Norgen for urine	Urine	24779187	0	0.00%	84830	0.00342344	17766	0.000716973	16219139	0.654547	123373	0.00760663	16095766	0.992393	123373	789	15229456	0.946178	866310	0.0534128	1965166	0.129037	13264290	0.870963	11947811	0.78452	11004148	0.722557
Urine_17	Norgen for urine	Urine	5847993	0	0.00%	22273	0.00380866	3980	0.000680575	3031496	0.518382	485967	0.160306	2545529	0.839694	485967	785	2163258	0.849826	382271	0.1261	292459	0.135194	1870799	0.864806	994170	0.459571	1045430	0.483266
Urine_18	Norgen for urine	Urine	6162514	0	0.00%	28095	0.00455902	5245	0.000851114	1631745	0.264786	351580	0.215463	1280165	0.784537	351580	877	944431	0.737742	335734	0.205752	167746	0.177616	776685	0.822384	158847	0.168193	172139	0.182267
Urine_19	Norgen for urine	Urine	1207021	0	0.00%	10742	0.0088996	5656	0.00468592	336050	0.278413	60917	0.181274	275133	0.818726	60828	632	147175	0.534923	127958	0.380771	28283	0.192173	118892	0.807827	19348	0.131463	21996	0.149455
Urine_20	Norgen for urine	Urine	1665931	0	0.00%	21429	0.0128631	6404	0.0038441	600034	0.360179	112718	0.187853	487316	0.812147	112685	752	390876	0.8021	96440	0.160724	91295	0.233565	299581	0.766435	127011	0.324939	145628	0.372568
Urine_21	Norgen for urine	Urine	1600250	0	0.00%	17281	0.0107989	5510	0.00344321	543492	0.339629	161256	0.296704	382236	0.703296	161175	734	274884	0.719147	107352	0.197523	94107	0.342352	180777	0.657648	47861	0.174113	55301	0.201179
Urine_22	Norgen for urine	Urine	4355835	0	0.00%	42856	0.00983876	12909	0.00296361	1994604	0.457915	68109	0.0341466	1926495	0.965853	67947	620	1649229	0.856077	277266	0.139008	205187	0.124414	1444042	0.875586	1229870	0.745724	1220626	0.740119
Urine_23	Norgen for urine	Urine	2998588	0	0.00%	37407	0.0124749	13494	0.00450012	1215464	0.405345	102976	0.0847216	1112488	0.915278	102875	756	880162	0.791165	232326	0.191142	149735	0.170122	730427	0.829878	454463	0.51634	519412	0.590132
Urine_24	Norgen for urine	Urine	10074874	0	0.00%	160238	0.0159047	41764	0.00414536	9381609	0.931189	213347	0.022741	9168262	0.977259	213243	774	8755857	0.955018	412405	0.0439589	1176264	0.13434	7579593	0.86566	7590099	0.86686	7104328	0.81138
Urine_25	Norgen for urine	Urine	11258980	0	0.00%	130934	0.0116293	41210	0.00366019	7594878	0.674562	161287	0.0212363	7433591	0.978764	161156	1373	5660013	0.76141	1773578	0.233523	917502	0.162102	4742511	0.837898	3320706	0.586696	3031106	0.53553
Urine_26	Norgen for urine	Urine	24288216	0	0.00%	425909	0.0175356	102116	0.00420434	21191264	0.872492	165813	0.00782459	21025451	0.992175	165562	714	19995431	0.951011	1030020	0.0486059	2025284	0.101287	17970147	0.898713	17484987	0.874449	16876601	0.844023
Urine_27	Norgen for urine	Urine	6667090	0	0.00%	83588	0.0125374	17419	0.00261268	2094190	0.314109	37794	0.0180471	2056396	0.981953	37705	639	1681594	0.817738	374802	0.178972	246597	0.146645	1434997	0.853355	1231129	0.73212	1135554	0.675284
Urine_28	Norgen for urine	Urine	19359430	0	0.00%	81119	0.00419015	18097	0.00093479	12036067	0.621716	408890	0.0339721	11627177	0.966028	408890	1428	5848752	0.503024	5778425	0.480092	676457	0.115658	5172295	0.884342	693026	0.118491	732561	0.125251
Urine_29	Norgen for urine	Urine	2103760	0	0.00%	18186	0.00864452	3351	0.00159286	1183247	0.562444	137276	0.116016	1045971	0.883984	137276	954	701331	0.670507	344640	0.291266	101766	0.145104	599565	0.854896	169642	0.241886	175998	0.250949
Urine_30	Norgen for urine	Urine	7182225	0	0.00%	30380	0.00422989	6846	0.000953187	4493736	0.625675	913280	0.203234	3580456	0.796766	913280	1043	2565649	0.71657	1014807	0.225827	484654	0.188901	2080995	0.811099	386483	0.150638	489005	0.190597
Urine_31	Norgen for urine	Urine	11932871	0	0.00%	55195	0.00462546	9906	0.000830144	7841216	0.657111	432609	0.0551712	7408607	0.944829	432609	1126	6561967	0.885722	846640	0.107973	696482	0.106139	5865485	0.893861	3692603	0.562728	3954907	0.602701
Urine_32	Norgen for urine	Urine	7335222	0	0	125031	0.0170453	31606	0.00500419	6315912	0.861039	66364	1.05%	6249548	0.989493	66254	526	5837324	0.736158	412224	0.0652675	625433	0.107144	5211891	0.892856	3880037	0.664694	3678272	0.63013
Urine_33	Norgen for urine	Urine	1952918	0	0.00%	23866	0.0122207	9330	0.00477747	638590	0.326993	153298	0.240057	485292	0.759943	153276	680	411234	0.847395	74058	0.115971	107438	0.261258	303796	0.738742	113289	0.275485	124252	0.302144
Urine_34	Norgen for urine	Urine	5824353	0	0.00%	49017	0.00841587	5358	0.000919931	4265252	0.732313	287428	0.0673883	3977824	0.932612	287428	992	3931919	0.98846	45905	0.0107626	3302241	0.839855	629678	0.160145	3698586	0.940657	3682961	0.936683
Urine_35	Norgen for urine	Urine	8780629	0	0.00%	145058	0.0165202	37635	0.00428614	7374260	0.839833	134923	0.0182965	7239337	0.981704	134833	740	6564287	0.906753	675050	0.0915414	725222	0.11048	5839065	0.88952	5465766	0.832652	5326533	0.811441
Urine_36	Norgen for urine	Urine	19749597	0	0.00%	95170	0.00481883	13250	0.0006709	10576287	0.535519	1483491	0.140266	9092796	0.859734	1483491	1266	8443231	0.928563	649565	0.0614171	1298965	0.153847	7144266	0.846153	3179094	0.376526	3792638	0.449193
Urine_37	Norgen for urine	Urine	3098327	0	0.00%	16006	0.00516601	6459	0.00208467	1143813	0.369171	66577	0.0582062	1077236	0.941794	66577	819	581296	0.539618	495940	0.433585	94436	0.162458	486860	0.837542	22817	0.0392519	29465	0.0506885
Urine_38	Norgen for urine	Urine	9105745	0	0.00%	77312	0.00849046	24922	0.00273695	8517755	0.935426	231727	0.0272052	8286028	0.972795	231727	703	7861527	0.948769	424501	0.0498372	795256	0.101158	7066271	0.898842	6758538	0.859698	6516221	0.828875
Urine_39	Norgen for urine	Urine	4691548	0	0.00%	21809	0.00464857	4062	0.000865812	2713565	0.578394	508359	0.18734	2205206	0.81266	508359	877	1812222	0.821793	392984	0.144822	302627	0.166992	1509595	0.833008	773290	0.426708	792026	0.437047
Urine_40	Norgen for urine	Urine	10370367	0	0.00%	61688	0.00594849	8516	0.000821186	5755521	0.554997	214360	0.0372442	5541161	0.962756	214310	783	5283608	0.95352	257553	0.0447489	612789	0.115979	4670819	0.884021	2775103	0.525229	3107688	0.588175
Urine_41	Norgen for urine	Urine	24966467	0	0.00%	101851	0.00407951	14845	0.000594598	19034224	0.762392	1019552	0.0535641	18014672	0.946436	1019552	1274	16802101	0.93269	1212571	0.0637048	2082946	0.123969	14719155	0.876031	10449718	0.621929	10384058	0.618021
Urine_42	Norgen for urine	Urine	3424164	0	0.00%	31041	0.00906528	4408	0.00128732	1839894	0.537326	180224	0.0979535	1659670	0.902047	180224	1169	844616	0.508906	815054	0.44299	156597	0.185406	688019	0.814594	38624	0.0457297	37893	0.0448642
Urine_43	Norgen for urine	Urine	2281367	0	0.00%	28448	0.0124697	8236	0.00361012	1173817	0.514524	28802	0.024537	1145015	0.975463	28756	526	990350	0.864923	154665	0.131762	109081	0.110144	881269	0.889856	746081	0.753351	744095	0.751345
Urine_44	Norgen for urine	Urine	5595759	0	0.00%	20002	0.00357449	2908	0.000519679	4685860	0.837395	413642	0.0882745	4272218	0.911725	413642	793	3761531	0.880463	510687	0.108985	439281	0.116783	3322250	0.883217	2394241	0.636507	2474958	0.657966
Urine_45	Norgen for urine	Urine	6047017	0	0.00%	28540	0.00471968	3178	0.000525548	4853001	0.802545	1770783	0.364884	3082218	0.635116	1770783	1160	2621837	0.850633	460381	0.0948652	564740	0.215399	2057097	0.784601	636281	0.242685	817295	0.311726
Urine_46	Norgen for urine	Urine	4780334	0	0.00%	19354	0.00404867	945	0.000197685	2491209	0.521137	882733	0.354339	1608476	0.645661	882733	820	1466927	0.911998	141549	0.0568194	223260	0.152196	1243667	0.847804	81212	0.055362	89731	0.0611694
Urine_47	Norgen for urine	Urine	2422413	0	0.00%	24523	0.0101234	3229	0.00133297	2145448	0.885666	141850	0.0661167	2003598	0.933883	141850	910	1681587	0.839284	322011	0.15009	238478	0.141817	1443109	0.858183	888979	0.528655	922612	0.548656
Urine_48	Norgen for urine	Urine	3112126	0	0.00%	12957	0.00416339	7393	0.00237555	1312975	0.42189	220685	0.16808	1092290	0.83192	220663	684	1017203	0.931257	75087	0.0571884	193336	0.190066	823867	0.809934	83244	0.0818362	110629	0.108758
