# Supplementary material for: Small non-coding RNA profiling in human biofluids and surrogate tissues from healthy individuals: description of the diverse and most represented species
Source: Oncotarget. 2017 Dec 14;9(3):3097–111. doi: 10.18632/oncotarget.23203 (PMC5790449; doi:10.18632/oncotarget.23203)
Supplement: Supplementary file 4 [file oncotarget-09-3097-s004.xlsx]

## Sheet: Foglio1
Supplementary Table 1C. All the annotated species detected in the study as described in GENCODE and DASHR database
Names	Symbol	Biotype	Database
piR-30031_chr9_113106548_113106577_-	piR-30031_chr9_113106548_113106577_-	piRNA	DASHR
piR-30031_chr9_113117996_113118025_+	piR-30031_chr9_113117996_113118025_+	piRNA	DASHR
piR-30032_chr11_86550336_86550366_+	piR-30032_chr11_86550336_86550366_+	piRNA	DASHR
piR-30036_chr19_16038401_16038430_+	piR-30036_chr19_16038401_16038430_+	piRNA	DASHR
piR-30037_chr19_19747665_19747695_-	piR-30037_chr19_19747665_19747695_-	piRNA	DASHR
piR-30038_chr15_51295942_51295972_+	piR-30038_chr15_51295942_51295972_+	piRNA	DASHR
piR-30046_chr9_79865725_79865755_-	piR-30046_chr9_79865725_79865755_-	piRNA	DASHR
piR-30050_chr3_134982740_134982770_+	piR-30050_chr3_134982740_134982770_+	piRNA	DASHR
piR-30051_chr15_93413888_93413917_-	piR-30051_chr15_93413888_93413917_-	piRNA	DASHR
piR-30055_chr1_152308933_152308962_+	piR-30055_chr1_152308933_152308962_+	piRNA	DASHR
piR-30056_chr18_11612931_11612961_-	piR-30056_chr18_11612931_11612961_-	piRNA	DASHR
piR-30056_chr18_11647154_11647184_-	piR-30056_chr18_11647154_11647184_-	piRNA	DASHR
piR-30060_chr10_80247492_80247522_+	piR-30060_chr10_80247492_80247522_+	piRNA	DASHR
piR-30062_chr15_62250639_62250668_+	piR-30062_chr15_62250639_62250668_+	piRNA	DASHR
piR-30062_chr15_62256013_62256042_+	piR-30062_chr15_62256013_62256042_+	piRNA	DASHR
piR-30062_chr15_62260241_62260270_+	piR-30062_chr15_62260241_62260270_+	piRNA	DASHR
piR-30067_chr6_33896713_33896744_+	piR-30067_chr6_33896713_33896744_+	piRNA	DASHR
piR-30068_chr15_51285120_51285149_-	piR-30068_chr15_51285120_51285149_-	piRNA	DASHR
piR-30069_chr15_51285119_51285149_-	piR-30069_chr15_51285119_51285149_-	piRNA	DASHR
piR-30070_chr15_62229159_62229188_+	piR-30070_chr15_62229159_62229188_+	piRNA	DASHR
piR-30078_chr6_33900797_33900827_+	piR-30078_chr6_33900797_33900827_+	piRNA	DASHR
piR-30080_chr15_101752469_101752498_+	piR-30080_chr15_101752469_101752498_+	piRNA	DASHR
piR-30080_chr15_101752657_101752686_+	piR-30080_chr15_101752657_101752686_+	piRNA	DASHR
piR-30080_chr15_101752936_101752965_+	piR-30080_chr15_101752936_101752965_+	piRNA	DASHR
piR-30080_chr15_101753118_101753147_+	piR-30080_chr15_101753118_101753147_+	piRNA	DASHR
piR-30080_chr15_101753644_101753673_+	piR-30080_chr15_101753644_101753673_+	piRNA	DASHR
piR-30080_chr15_101754079_101754108_+	piR-30080_chr15_101754079_101754108_+	piRNA	DASHR
piR-30080_chr15_101754514_101754543_+	piR-30080_chr15_101754514_101754543_+	piRNA	DASHR
piR-30080_chr15_101754949_101754978_+	piR-30080_chr15_101754949_101754978_+	piRNA	DASHR
piR-30080_chr15_101755475_101755504_+	piR-30080_chr15_101755475_101755504_+	piRNA	DASHR
piR-30080_chr15_101755992_101756021_+	piR-30080_chr15_101755992_101756021_+	piRNA	DASHR
piR-30080_chr15_101756336_101756365_+	piR-30080_chr15_101756336_101756365_+	piRNA	DASHR
piR-30080_chr15_101756953_101756982_+	piR-30080_chr15_101756953_101756982_+	piRNA	DASHR
piR-30080_chr15_101757473_101757502_+	piR-30080_chr15_101757473_101757502_+	piRNA	DASHR
piR-30080_chr15_101757908_101757937_+	piR-30080_chr15_101757908_101757937_+	piRNA	DASHR
piR-30080_chr15_101758343_101758373_+	piR-30080_chr15_101758343_101758373_+	piRNA	DASHR
piR-30080_chr15_101758779_101758808_+	piR-30080_chr15_101758779_101758808_+	piRNA	DASHR
piR-30080_chr15_99799813_99799842_-	piR-30080_chr15_99799813_99799842_-	piRNA	DASHR
piR-30081_chr11_45716800_45716829_-	piR-30081_chr11_45716800_45716829_-	piRNA	DASHR
piR-30085_chr6_33900797_33900827_+	piR-30085_chr6_33900797_33900827_+	piRNA	DASHR
piR-30087_chr15_101752469_101752499_+	piR-30087_chr15_101752469_101752499_+	piRNA	DASHR
piR-30087_chr15_101753118_101753148_+	piR-30087_chr15_101753118_101753148_+	piRNA	DASHR
piR-30087_chr15_101753644_101753674_+	piR-30087_chr15_101753644_101753674_+	piRNA	DASHR
piR-30087_chr15_101754079_101754109_+	piR-30087_chr15_101754079_101754109_+	piRNA	DASHR
piR-30087_chr15_101754949_101754979_+	piR-30087_chr15_101754949_101754979_+	piRNA	DASHR
piR-30087_chr15_101755475_101755505_+	piR-30087_chr15_101755475_101755505_+	piRNA	DASHR
piR-30087_chr15_101756336_101756366_+	piR-30087_chr15_101756336_101756366_+	piRNA	DASHR
piR-30087_chr15_101756953_101756983_+	piR-30087_chr15_101756953_101756983_+	piRNA	DASHR
piR-30087_chr15_101757908_101757938_+	piR-30087_chr15_101757908_101757938_+	piRNA	DASHR
piR-30087_chr15_101758779_101758809_+	piR-30087_chr15_101758779_101758809_+	piRNA	DASHR
piR-30087_chr15_101759214_101759244_+	piR-30087_chr15_101759214_101759244_+	piRNA	DASHR
piR-30087_chr15_101759734_101759764_+	piR-30087_chr15_101759734_101759764_+	piRNA	DASHR
piR-30087_chr15_101762987_101763017_+	piR-30087_chr15_101762987_101763017_+	piRNA	DASHR
piR-30087_chr15_101763604_101763634_+	piR-30087_chr15_101763604_101763634_+	piRNA	DASHR
piR-30087_chr15_101764039_101764069_+	piR-30087_chr15_101764039_101764069_+	piRNA	DASHR
piR-30087_chr15_101764721_101764751_+	piR-30087_chr15_101764721_101764751_+	piRNA	DASHR
piR-30087_chr15_99799812_99799842_-	piR-30087_chr15_99799812_99799842_-	piRNA	DASHR
piR-30089_chr2_110700031_110700061_+	piR-30089_chr2_110700031_110700061_+	piRNA	DASHR
piR-30092_chr3_128846436_128846466_+	piR-30092_chr3_128846436_128846466_+	piRNA	DASHR
piR-30097_chr22_23892340_23892369_-	piR-30097_chr22_23892340_23892369_-	piRNA	DASHR
piR-30097_chr9_72322922_72322951_-	piR-30097_chr9_72322922_72322951_-	piRNA	DASHR
piR-30098_chr22_23892339_23892369_-	piR-30098_chr22_23892339_23892369_-	piRNA	DASHR
piR-30098_chr9_72322921_72322951_-	piR-30098_chr9_72322921_72322951_-	piRNA	DASHR
piR-30103_chr17_18397827_18397857_-	piR-30103_chr17_18397827_18397857_-	piRNA	DASHR
piR-30108_chr2_55418857_55418887_-	piR-30108_chr2_55418857_55418887_-	piRNA	DASHR
piR-30111_chr11_18262022_18262051_+	piR-30111_chr11_18262022_18262051_+	piRNA	DASHR
piR-30111_chr22_40856471_40856500_-	piR-30111_chr22_40856471_40856500_-	piRNA	DASHR
piR-30112_chr11_93731543_93731572_-	piR-30112_chr11_93731543_93731572_-	piRNA	DASHR
piR-30115_chr9_79866104_79866133_-	piR-30115_chr9_79866104_79866133_-	piRNA	DASHR
piR-30116_chr9_79866103_79866133_-	piR-30116_chr9_79866103_79866133_-	piRNA	DASHR
piR-30118_chr16_1677648_1677677_-	piR-30118_chr16_1677648_1677677_-	piRNA	DASHR
piR-30123_chr12_104349486_104349515_+	piR-30123_chr12_104349486_104349515_+	piRNA	DASHR
piR-30124_chr12_54043442_54043472_+	piR-30124_chr12_54043442_54043472_+	piRNA	DASHR
piR-30127_chr15_34382021_34382050_-	piR-30127_chr15_34382021_34382050_-	piRNA	DASHR
piR-30127_chr15_34528242_34528271_-	piR-30127_chr15_34528242_34528271_-	piRNA	DASHR
piR-30135_chr16_25069684_25069714_+	piR-30135_chr16_25069684_25069714_+	piRNA	DASHR
piR-30141_chr14_102211958_102211988_+	piR-30141_chr14_102211958_102211988_+	piRNA	DASHR
piR-30145_chr15_62245229_62245258_+	piR-30145_chr15_62245229_62245258_+	piRNA	DASHR
piR-30145_chr15_72611103_72611132_-	piR-30145_chr15_72611103_72611132_-	piRNA	DASHR
piR-30145_chr15_72663851_72663880_-	piR-30145_chr15_72663851_72663880_-	piRNA	DASHR
piR-30145_chr15_74073373_74073402_+	piR-30145_chr15_74073373_74073402_+	piRNA	DASHR
piR-30145_chr15_75267704_75267733_-	piR-30145_chr15_75267704_75267733_-	piRNA	DASHR
piR-30145_chr15_75291980_75292009_-	piR-30145_chr15_75291980_75292009_-	piRNA	DASHR
piR-30145_chr15_75784415_75784444_-	piR-30145_chr15_75784415_75784444_-	piRNA	DASHR
piR-30145_chr15_77917648_77917677_+	piR-30145_chr15_77917648_77917677_+	piRNA	DASHR
piR-30145_chr15_78736216_78736245_-	piR-30145_chr15_78736216_78736245_-	piRNA	DASHR
piR-30145_chr15_82343467_82343496_+	piR-30145_chr15_82343467_82343496_+	piRNA	DASHR
piR-30145_chr15_82435691_82435720_-	piR-30145_chr15_82435691_82435720_-	piRNA	DASHR
piR-30145_chr15_82525708_82525737_-	piR-30145_chr15_82525708_82525737_-	piRNA	DASHR
piR-30145_chr15_84241871_84241900_-	piR-30145_chr15_84241871_84241900_-	piRNA	DASHR
piR-30145_chr15_84510616_84510645_+	piR-30145_chr15_84510616_84510645_+	piRNA	DASHR
piR-30145_chr15_85246466_85246495_-	piR-30145_chr15_85246466_85246495_-	piRNA	DASHR
piR-30145_chr15_90293225_90293254_-	piR-30145_chr15_90293225_90293254_-	piRNA	DASHR
piR-30145_chr15_91033563_91033592_+	piR-30145_chr15_91033563_91033592_+	piRNA	DASHR
piR-30145_chr9_128259628_128259657_+	piR-30145_chr9_128259628_128259657_+	piRNA	DASHR
piR-30145_chrY_24173763_24173792_-	piR-30145_chrY_24173763_24173792_-	piRNA	DASHR
piR-30145_chrY_25496353_25496382_+	piR-30145_chrY_25496353_25496382_+	piRNA	DASHR
piR-30147_chr15_51260380_51260409_-	piR-30147_chr15_51260380_51260409_-	piRNA	DASHR
piR-30148_chr15_51260379_51260409_-	piR-30148_chr15_51260379_51260409_-	piRNA	DASHR
piR-30152_chr22_37368160_37368190_-	piR-30152_chr22_37368160_37368190_-	piRNA	DASHR
piR-30153_chr6_33885857_33885888_-	piR-30153_chr6_33885857_33885888_-	piRNA	DASHR
piR-30163_chr11_45700127_45700156_-	piR-30163_chr11_45700127_45700156_-	piRNA	DASHR
piR-30169_chr9_79865367_79865396_-	piR-30169_chr9_79865367_79865396_-	piRNA	DASHR
piR-30170_chr9_79865366_79865396_-	piR-30170_chr9_79865366_79865396_-	piRNA	DASHR
piR-30172_chr9_79865725_79865754_-	piR-30172_chr9_79865725_79865754_-	piRNA	DASHR
piR-30186_chr11_45698524_45698553_-	piR-30186_chr11_45698524_45698553_-	piRNA	DASHR
piR-30188_chr10_100381011_100381042_+	piR-30188_chr10_100381011_100381042_+	piRNA	DASHR
piR-30188_chr10_118963908_118963939_-	piR-30188_chr10_118963908_118963939_-	piRNA	DASHR
piR-30188_chr10_32138730_32138761_-	piR-30188_chr10_32138730_32138761_-	piRNA	DASHR
piR-30188_chr10_43320655_43320686_+	piR-30188_chr10_43320655_43320686_+	piRNA	DASHR
piR-30188_chr10_6008125_6008156_+	piR-30188_chr10_6008125_6008156_+	piRNA	DASHR
piR-30188_chr10_86561567_86561598_-	piR-30188_chr10_86561567_86561598_-	piRNA	DASHR
piR-30188_chr10_96308897_96308928_-	piR-30188_chr10_96308897_96308928_-	piRNA	DASHR
piR-30188_chr10_99265088_99265119_+	piR-30188_chr10_99265088_99265119_+	piRNA	DASHR
piR-30188_chr1_103965881_103965912_-	piR-30188_chr1_103965881_103965912_-	piRNA	DASHR
piR-30188_chr1_109837188_109837219_-	piR-30188_chr1_109837188_109837219_-	piRNA	DASHR
piR-30188_chr11_11551996_11552027_-	piR-30188_chr11_11551996_11552027_-	piRNA	DASHR
piR-30188_chr11_122693231_122693262_-	piR-30188_chr11_122693231_122693262_-	piRNA	DASHR
piR-30188_chr1_116862438_116862469_+	piR-30188_chr1_116862438_116862469_+	piRNA	DASHR
piR-30188_chr11_18643345_18643376_+	piR-30188_chr11_18643345_18643376_+	piRNA	DASHR
piR-30188_chr11_18649135_18649166_+	piR-30188_chr11_18649135_18649166_+	piRNA	DASHR
piR-30188_chr11_2339078_2339109_-	piR-30188_chr11_2339078_2339109_-	piRNA	DASHR
piR-30188_chr11_37774294_37774325_+	piR-30188_chr11_37774294_37774325_+	piRNA	DASHR
piR-30188_chr11_39734217_39734248_+	piR-30188_chr11_39734217_39734248_+	piRNA	DASHR
piR-30188_chr1_17151629_17151660_-	piR-30188_chr1_17151629_17151660_-	piRNA	DASHR
piR-30188_chr1_178040332_178040363_+	piR-30188_chr1_178040332_178040363_+	piRNA	DASHR
piR-30188_chr11_93879452_93879483_+	piR-30188_chr11_93879452_93879483_+	piRNA	DASHR
piR-30188_chr11_95024940_95024971_-	piR-30188_chr11_95024940_95024971_-	piRNA	DASHR
piR-30188_chr1_195719962_195719993_+	piR-30188_chr1_195719962_195719993_+	piRNA	DASHR
piR-30188_chr1_205874761_205874792_+	piR-30188_chr1_205874761_205874792_+	piRNA	DASHR
piR-30188_chr1_210195392_210195423_+	piR-30188_chr1_210195392_210195423_+	piRNA	DASHR
piR-30188_chr12_104271669_104271700_-	piR-30188_chr12_104271669_104271700_-	piRNA	DASHR
piR-30188_chr12_108444834_108444865_-	piR-30188_chr12_108444834_108444865_-	piRNA	DASHR
piR-30188_chr12_114063051_114063082_+	piR-30188_chr12_114063051_114063082_+	piRNA	DASHR
piR-30188_chr12_122453372_122453403_-	piR-30188_chr12_122453372_122453403_-	piRNA	DASHR
piR-30188_chr1_229418851_229418882_+	piR-30188_chr1_229418851_229418882_+	piRNA	DASHR
piR-30188_chr12_40785715_40785746_-	piR-30188_chr12_40785715_40785746_-	piRNA	DASHR
piR-30188_chr1_248210528_248210559_+	piR-30188_chr1_248210528_248210559_+	piRNA	DASHR
piR-30188_chr12_54930859_54930890_-	piR-30188_chr12_54930859_54930890_-	piRNA	DASHR
piR-30188_chr1_25910874_25910904_-	piR-30188_chr1_25910874_25910904_-	piRNA	DASHR
piR-30188_chr12_62758862_62758893_+	piR-30188_chr12_62758862_62758893_+	piRNA	DASHR
piR-30188_chr12_69332546_69332577_+	piR-30188_chr12_69332546_69332577_+	piRNA	DASHR
piR-30188_chr12_72817309_72817340_-	piR-30188_chr12_72817309_72817340_-	piRNA	DASHR
piR-30188_chr12_8494999_8495030_+	piR-30188_chr12_8494999_8495030_+	piRNA	DASHR
piR-30188_chr1_28586104_28586135_+	piR-30188_chr1_28586104_28586135_+	piRNA	DASHR
piR-30188_chr13_18703773_18703804_+	piR-30188_chr13_18703773_18703804_+	piRNA	DASHR
piR-30188_chr13_25020058_25020089_+	piR-30188_chr13_25020058_25020089_+	piRNA	DASHR
piR-30188_chr13_41410436_41410467_-	piR-30188_chr13_41410436_41410467_-	piRNA	DASHR
piR-30188_chr13_43059978_43060009_-	piR-30188_chr13_43059978_43060009_-	piRNA	DASHR
piR-30188_chr13_48872337_48872368_-	piR-30188_chr13_48872337_48872368_-	piRNA	DASHR
piR-30188_chr13_52957724_52957754_-	piR-30188_chr13_52957724_52957754_-	piRNA	DASHR
piR-30188_chr13_54311317_54311347_-	piR-30188_chr13_54311317_54311347_-	piRNA	DASHR
piR-30188_chr13_62624259_62624290_+	piR-30188_chr13_62624259_62624290_+	piRNA	DASHR
piR-30188_chr14_20816608_20816639_-	piR-30188_chr14_20816608_20816639_-	piRNA	DASHR
piR-30188_chr14_32490173_32490204_-	piR-30188_chr14_32490173_32490204_-	piRNA	DASHR
piR-30188_chr14_34654861_34654892_+	piR-30188_chr14_34654861_34654892_+	piRNA	DASHR
piR-30188_chr15_34376152_34376183_+	piR-30188_chr15_34376152_34376183_+	piRNA	DASHR
piR-30188_chr15_41282984_41283015_-	piR-30188_chr15_41282984_41283015_-	piRNA	DASHR
piR-30188_chr15_83330899_83330929_+	piR-30188_chr15_83330899_83330929_+	piRNA	DASHR
piR-30188_chr1_58703870_58703901_+	piR-30188_chr1_58703870_58703901_+	piRNA	DASHR
piR-30188_chr15_90132874_90132905_+	piR-30188_chr15_90132874_90132905_+	piRNA	DASHR
piR-30188_chr16_10260685_10260716_-	piR-30188_chr16_10260685_10260716_-	piRNA	DASHR
piR-30188_chr16_15409390_15409420_+	piR-30188_chr16_15409390_15409420_+	piRNA	DASHR
piR-30188_chr16_30454892_30454923_-	piR-30188_chr16_30454892_30454923_-	piRNA	DASHR
piR-30188_chr16_31252569_31252600_-	piR-30188_chr16_31252569_31252600_-	piRNA	DASHR
piR-30188_chr1_65137341_65137372_+	piR-30188_chr1_65137341_65137372_+	piRNA	DASHR
piR-30188_chr16_5193025_5193056_-	piR-30188_chr16_5193025_5193056_-	piRNA	DASHR
piR-30188_chr16_66896707_66896738_+	piR-30188_chr16_66896707_66896738_+	piRNA	DASHR
piR-30188_chr16_66897611_66897642_-	piR-30188_chr16_66897611_66897642_-	piRNA	DASHR
piR-30188_chr16_78413581_78413612_-	piR-30188_chr16_78413581_78413612_-	piRNA	DASHR
piR-30188_chr17_19518921_19518952_-	piR-30188_chr17_19518921_19518952_-	piRNA	DASHR
piR-30188_chr17_41943603_41943634_-	piR-30188_chr17_41943603_41943634_-	piRNA	DASHR
piR-30188_chr17_67424895_67424926_+	piR-30188_chr17_67424895_67424926_+	piRNA	DASHR
piR-30188_chr17_74506125_74506156_+	piR-30188_chr17_74506125_74506156_+	piRNA	DASHR
piR-30188_chr17_75767526_75767557_-	piR-30188_chr17_75767526_75767557_-	piRNA	DASHR
piR-30188_chr17_80153371_80153402_+	piR-30188_chr17_80153371_80153402_+	piRNA	DASHR
piR-30188_chr1_78872278_78872309_+	piR-30188_chr1_78872278_78872309_+	piRNA	DASHR
piR-30188_chr18_3023642_3023673_-	piR-30188_chr18_3023642_3023673_-	piRNA	DASHR
piR-30188_chr18_32000574_32000605_+	piR-30188_chr18_32000574_32000605_+	piRNA	DASHR
piR-30188_chr18_32006026_32006057_+	piR-30188_chr18_32006026_32006057_+	piRNA	DASHR
piR-30188_chr18_67455864_67455895_-	piR-30188_chr18_67455864_67455895_-	piRNA	DASHR
piR-30188_chr1_91574076_91574107_-	piR-30188_chr1_91574076_91574107_-	piRNA	DASHR
piR-30188_chr19_19585636_19585667_+	piR-30188_chr19_19585636_19585667_+	piRNA	DASHR
piR-30188_chr19_40660064_40660095_+	piR-30188_chr19_40660064_40660095_+	piRNA	DASHR
piR-30188_chr1_94659519_94659550_+	piR-30188_chr1_94659519_94659550_+	piRNA	DASHR
piR-30188_chr19_48950164_48950195_-	piR-30188_chr19_48950164_48950195_-	piRNA	DASHR
piR-30188_chr19_54545080_54545111_+	piR-30188_chr19_54545080_54545111_+	piRNA	DASHR
piR-30188_chr19_55129247_55129278_+	piR-30188_chr19_55129247_55129278_+	piRNA	DASHR
piR-30188_chr20_18215102_18215132_-	piR-30188_chr20_18215102_18215132_-	piRNA	DASHR
piR-30188_chr20_18517429_18517460_-	piR-30188_chr20_18517429_18517460_-	piRNA	DASHR
piR-30188_chr20_47622914_47622945_-	piR-30188_chr20_47622914_47622945_-	piRNA	DASHR
piR-30188_chr20_55796212_55796243_-	piR-30188_chr20_55796212_55796243_-	piRNA	DASHR
piR-30188_chr2_106618628_106618659_-	piR-30188_chr2_106618628_106618659_-	piRNA	DASHR
piR-30188_chr21_13803660_13803691_+	piR-30188_chr21_13803660_13803691_+	piRNA	DASHR
piR-30188_chr2_177902154_177902185_+	piR-30188_chr2_177902154_177902185_+	piRNA	DASHR
piR-30188_chr2_188230724_188230755_-	piR-30188_chr2_188230724_188230755_-	piRNA	DASHR
piR-30188_chr2_205938351_205938382_-	piR-30188_chr2_205938351_205938382_-	piRNA	DASHR
piR-30188_chr22_18938428_18938459_-	piR-30188_chr22_18938428_18938459_-	piRNA	DASHR
piR-30188_chr2_233213924_233213954_-	piR-30188_chr2_233213924_233213954_-	piRNA	DASHR
piR-30188_chr2_28481677_28481708_-	piR-30188_chr2_28481677_28481708_-	piRNA	DASHR
piR-30188_chr2_31094086_31094117_+	piR-30188_chr2_31094086_31094117_+	piRNA	DASHR
piR-30188_chr2_34736864_34736895_+	piR-30188_chr2_34736864_34736895_+	piRNA	DASHR
piR-30188_chr2_44018608_44018639_-	piR-30188_chr2_44018608_44018639_-	piRNA	DASHR
piR-30188_chr2_63286296_63286327_+	piR-30188_chr2_63286296_63286327_+	piRNA	DASHR
piR-30188_chr3_105892726_105892757_-	piR-30188_chr3_105892726_105892757_-	piRNA	DASHR
piR-30188_chr3_112480071_112480102_+	piR-30188_chr3_112480071_112480102_+	piRNA	DASHR
piR-30188_chr3_11270823_11270853_-	piR-30188_chr3_11270823_11270853_-	piRNA	DASHR
piR-30188_chr3_125525733_125525763_-	piR-30188_chr3_125525733_125525763_-	piRNA	DASHR
piR-30188_chr3_125641826_125641857_-	piR-30188_chr3_125641826_125641857_-	piRNA	DASHR
piR-30188_chr3_128834820_128834851_-	piR-30188_chr3_128834820_128834851_-	piRNA	DASHR
piR-30188_chr3_128836392_128836423_-	piR-30188_chr3_128836392_128836423_-	piRNA	DASHR
piR-30188_chr3_128841905_128841936_-	piR-30188_chr3_128841905_128841936_-	piRNA	DASHR
piR-30188_chr3_128968981_128969012_+	piR-30188_chr3_128968981_128969012_+	piRNA	DASHR
piR-30188_chr3_136217780_136217810_-	piR-30188_chr3_136217780_136217810_-	piRNA	DASHR
piR-30188_chr3_153829319_153829350_-	piR-30188_chr3_153829319_153829350_-	piRNA	DASHR
piR-30188_chr3_170032588_170032619_+	piR-30188_chr3_170032588_170032619_+	piRNA	DASHR
piR-30188_chr3_27549880_27549911_-	piR-30188_chr3_27549880_27549911_-	piRNA	DASHR
piR-30188_chr3_27553681_27553712_-	piR-30188_chr3_27553681_27553712_-	piRNA	DASHR
piR-30188_chr3_27602791_27602822_+	piR-30188_chr3_27602791_27602822_+	piRNA	DASHR
piR-30188_chr3_33463826_33463856_-	piR-30188_chr3_33463826_33463856_-	piRNA	DASHR
piR-30188_chr3_4205104_4205134_+	piR-30188_chr3_4205104_4205134_+	piRNA	DASHR
piR-30188_chr3_58450448_58450479_+	piR-30188_chr3_58450448_58450479_+	piRNA	DASHR
piR-30188_chr3_75397836_75397867_+	piR-30188_chr3_75397836_75397867_+	piRNA	DASHR
piR-30188_chr4_112755649_112755680_-	piR-30188_chr4_112755649_112755680_-	piRNA	DASHR
piR-30188_chr4_142366037_142366068_+	piR-30188_chr4_142366037_142366068_+	piRNA	DASHR
piR-30188_chr4_409177_409208_-	piR-30188_chr4_409177_409208_-	piRNA	DASHR
piR-30188_chr4_54025208_54025239_+	piR-30188_chr4_54025208_54025239_+	piRNA	DASHR
piR-30188_chr4_62354835_62354866_-	piR-30188_chr4_62354835_62354866_-	piRNA	DASHR
piR-30188_chr4_71036926_71036957_+	piR-30188_chr4_71036926_71036957_+	piRNA	DASHR
piR-30188_chr4_83636779_83636810_+	piR-30188_chr4_83636779_83636810_+	piRNA	DASHR
piR-30188_chr4_84538541_84538572_+	piR-30188_chr4_84538541_84538572_+	piRNA	DASHR
piR-30188_chr5_168572626_168572656_-	piR-30188_chr5_168572626_168572656_-	piRNA	DASHR
piR-30188_chr5_172813425_172813456_-	piR-30188_chr5_172813425_172813456_-	piRNA	DASHR
piR-30188_chr5_180421609_180421640_-	piR-30188_chr5_180421609_180421640_-	piRNA	DASHR
piR-30188_chr5_22975002_22975033_+	piR-30188_chr5_22975002_22975033_+	piRNA	DASHR
piR-30188_chr5_28051929_28051960_+	piR-30188_chr5_28051929_28051960_+	piRNA	DASHR
piR-30188_chr5_28929723_28929754_+	piR-30188_chr5_28929723_28929754_+	piRNA	DASHR
piR-30188_chr5_35268926_35268957_-	piR-30188_chr5_35268926_35268957_-	piRNA	DASHR
piR-30188_chr5_57016785_57016816_-	piR-30188_chr5_57016785_57016816_-	piRNA	DASHR
piR-30188_chr5_57022332_57022363_-	piR-30188_chr5_57022332_57022363_-	piRNA	DASHR
piR-30188_chr5_76886897_76886928_-	piR-30188_chr5_76886897_76886928_-	piRNA	DASHR
piR-30188_chr5_99011133_99011164_-	piR-30188_chr5_99011133_99011164_-	piRNA	DASHR
piR-30188_chr5_99016832_99016863_-	piR-30188_chr5_99016832_99016863_-	piRNA	DASHR
piR-30188_chr6_117657307_117657338_+	piR-30188_chr6_117657307_117657338_+	piRNA	DASHR
piR-30188_chr6_158343976_158344007_+	piR-30188_chr6_158343976_158344007_+	piRNA	DASHR
piR-30188_chr6_167030029_167030060_-	piR-30188_chr6_167030029_167030060_-	piRNA	DASHR
piR-30188_chr6_31771428_31771459_+	piR-30188_chr6_31771428_31771459_+	piRNA	DASHR
piR-30188_chr6_38433401_38433432_+	piR-30188_chr6_38433401_38433432_+	piRNA	DASHR
piR-30188_chr6_43370289_43370320_+	piR-30188_chr6_43370289_43370320_+	piRNA	DASHR
piR-30188_chr6_48837374_48837405_+	piR-30188_chr6_48837374_48837405_+	piRNA	DASHR
piR-30188_chr6_85404381_85404412_+	piR-30188_chr6_85404381_85404412_+	piRNA	DASHR
piR-30188_chr7_12665221_12665252_+	piR-30188_chr7_12665221_12665252_+	piRNA	DASHR
piR-30188_chr7_138329346_138329377_+	piR-30188_chr7_138329346_138329377_+	piRNA	DASHR
piR-30188_chr7_138334191_138334222_+	piR-30188_chr7_138334191_138334222_+	piRNA	DASHR
piR-30188_chr7_138367958_138367989_+	piR-30188_chr7_138367958_138367989_+	piRNA	DASHR
piR-30188_chr7_150462200_150462231_-	piR-30188_chr7_150462200_150462231_-	piRNA	DASHR
piR-30188_chr7_45860294_45860325_-	piR-30188_chr7_45860294_45860325_-	piRNA	DASHR
piR-30188_chr7_70860172_70860203_+	piR-30188_chr7_70860172_70860203_+	piRNA	DASHR
piR-30188_chr7_97154266_97154297_-	piR-30188_chr7_97154266_97154297_-	piRNA	DASHR
piR-30188_chr8_109307125_109307156_+	piR-30188_chr8_109307125_109307156_+	piRNA	DASHR
piR-30188_chr8_121782375_121782406_-	piR-30188_chr8_121782375_121782406_-	piRNA	DASHR
piR-30188_chr8_18362114_18362145_+	piR-30188_chr8_18362114_18362145_+	piRNA	DASHR
piR-30188_chr8_38004370_38004401_+	piR-30188_chr8_38004370_38004401_+	piRNA	DASHR
piR-30188_chr8_63147677_63147707_-	piR-30188_chr8_63147677_63147707_-	piRNA	DASHR
piR-30188_chr8_85490013_85490044_+	piR-30188_chr8_85490013_85490044_+	piRNA	DASHR
piR-30188_chr9_137850125_137850156_+	piR-30188_chr9_137850125_137850156_+	piRNA	DASHR
piR-30188_chr9_33377841_33377872_-	piR-30188_chr9_33377841_33377872_-	piRNA	DASHR
piR-30188_chr9_40886234_40886265_+	piR-30188_chr9_40886234_40886265_+	piRNA	DASHR
piR-30188_chr9_60544536_60544567_-	piR-30188_chr9_60544536_60544567_-	piRNA	DASHR
piR-30188_chr9_84349208_84349238_-	piR-30188_chr9_84349208_84349238_-	piRNA	DASHR
piR-30188_chr9_88332869_88332900_-	piR-30188_chr9_88332869_88332900_-	piRNA	DASHR
piR-30188_chrX_117417937_117417968_+	piR-30188_chrX_117417937_117417968_+	piRNA	DASHR
piR-30188_chrX_141395224_141395254_-	piR-30188_chrX_141395224_141395254_-	piRNA	DASHR
piR-30188_chrX_142232718_142232749_+	piR-30188_chrX_142232718_142232749_+	piRNA	DASHR
piR-30188_chrX_142431241_142431272_+	piR-30188_chrX_142431241_142431272_+	piRNA	DASHR
piR-30188_chrX_153682614_153682645_+	piR-30188_chrX_153682614_153682645_+	piRNA	DASHR
piR-30188_chrX_23157103_23157134_+	piR-30188_chrX_23157103_23157134_+	piRNA	DASHR
piR-30188_chrX_3473998_3474029_-	piR-30188_chrX_3473998_3474029_-	piRNA	DASHR
piR-30188_chrX_35609484_35609515_+	piR-30188_chrX_35609484_35609515_+	piRNA	DASHR
piR-30188_chrX_82726857_82726888_+	piR-30188_chrX_82726857_82726888_+	piRNA	DASHR
piR-30188_chrX_82732609_82732640_+	piR-30188_chrX_82732609_82732640_+	piRNA	DASHR
piR-30188_chrX_90706115_90706146_+	piR-30188_chrX_90706115_90706146_+	piRNA	DASHR
piR-30188_chrY_10053632_10053663_-	piR-30188_chrY_10053632_10053663_-	piRNA	DASHR
piR-30188_chrY_21147399_21147430_+	piR-30188_chrY_21147399_21147430_+	piRNA	DASHR
piR-30188_chrY_21951952_21951983_-	piR-30188_chrY_21951952_21951983_-	piRNA	DASHR
piR-30188_chrY_22634407_22634438_+	piR-30188_chrY_22634407_22634438_+	piRNA	DASHR
piR-30188_chrY_23561751_23561782_-	piR-30188_chrY_23561751_23561782_-	piRNA	DASHR
piR-30188_chrY_26108835_26108866_+	piR-30188_chrY_26108835_26108866_+	piRNA	DASHR
piR-30188_chrY_4288275_4288306_+	piR-30188_chrY_4288275_4288306_+	piRNA	DASHR
piR-30193_chr22_18847391_18847420_+	piR-30193_chr22_18847391_18847420_+	piRNA	DASHR
piR-30193_chr22_20690490_20690519_+	piR-30193_chr22_20690490_20690519_+	piRNA	DASHR
piR-30193_chr22_21127148_21127177_-	piR-30193_chr22_21127148_21127177_-	piRNA	DASHR
piR-30193_chr22_22643597_22643626_-	piR-30193_chr22_22643597_22643626_-	piRNA	DASHR
piR-30193_chr22_24252464_24252493_+	piR-30193_chr22_24252464_24252493_+	piRNA	DASHR
piR-30193_chr22_24658275_24658304_-	piR-30193_chr22_24658275_24658304_-	piRNA	DASHR
piR-30193_chr5_21483646_21483675_-	piR-30193_chr5_21483646_21483675_-	piRNA	DASHR
piR-30193_chr5_34190492_34190521_+	piR-30193_chr5_34190492_34190521_+	piRNA	DASHR
piR-30193_chr5_69632416_69632445_+	piR-30193_chr5_69632416_69632445_+	piRNA	DASHR
piR-30193_chr5_69902720_69902749_-	piR-30193_chr5_69902720_69902749_-	piRNA	DASHR
piR-30193_chr5_70215395_70215424_+	piR-30193_chr5_70215395_70215424_+	piRNA	DASHR
piR-30193_chr5_70233445_70233474_+	piR-30193_chr5_70233445_70233474_+	piRNA	DASHR
piR-30193_chr5_70508532_70508561_+	piR-30193_chr5_70508532_70508561_+	piRNA	DASHR
piR-30193_chr5_70777786_70777815_-	piR-30193_chr5_70777786_70777815_-	piRNA	DASHR
piR-30193_chr5_71233780_71233809_+	piR-30193_chr5_71233780_71233809_+	piRNA	DASHR
piR-30193_chr6_26897121_26897150_+	piR-30193_chr6_26897121_26897150_+	piRNA	DASHR
piR-30193_chr6_57938231_57938260_+	piR-30193_chr6_57938231_57938260_+	piRNA	DASHR
piR-30194_chr17_5138132_5138161_+	piR-30194_chr17_5138132_5138161_+	piRNA	DASHR
piR-30197_chr13_71015613_71015642_+	piR-30197_chr13_71015613_71015642_+	piRNA	DASHR
piR-30197_chr13_83871699_83871728_-	piR-30197_chr13_83871699_83871728_-	piRNA	DASHR
piR-30197_chr3_194340040_194340069_+	piR-30197_chr3_194340040_194340069_+	piRNA	DASHR
piR-30197_chr5_116263660_116263689_-	piR-30197_chr5_116263660_116263689_-	piRNA	DASHR
piR-30198_chr15_62245342_62245371_+	piR-30198_chr15_62245342_62245371_+	piRNA	DASHR
piR-30199_chr13_24753395_24753424_+	piR-30199_chr13_24753395_24753424_+	piRNA	DASHR
piR-30201_chr18_11664067_11664096_-	piR-30201_chr18_11664067_11664096_-	piRNA	DASHR
piR-30204_chr12_29175406_29175436_-	piR-30204_chr12_29175406_29175436_-	piRNA	DASHR
piR-30204_chr17_47056606_47056636_-	piR-30204_chr17_47056606_47056636_-	piRNA	DASHR
piR-30204_chr8_82090947_82090977_-	piR-30204_chr8_82090947_82090977_-	piRNA	DASHR
piR-30213_chr9_113106852_113106882_-	piR-30213_chr9_113106852_113106882_-	piRNA	DASHR
piR-30213_chr9_113117691_113117721_+	piR-30213_chr9_113117691_113117721_+	piRNA	DASHR
piR-30218_chr15_30097608_30097637_-	piR-30218_chr15_30097608_30097637_-	piRNA	DASHR
piR-30218_chr15_30149670_30149699_-	piR-30218_chr15_30149670_30149699_-	piRNA	DASHR
piR-30218_chr15_30399611_30399640_+	piR-30218_chr15_30399611_30399640_+	piRNA	DASHR
piR-30218_chr15_32388650_32388679_+	piR-30218_chr15_32388650_32388679_+	piRNA	DASHR
piR-30218_chr15_32440969_32440998_+	piR-30218_chr15_32440969_32440998_+	piRNA	DASHR
piR-30218_chr15_99796906_99796935_-	piR-30218_chr15_99796906_99796935_-	piRNA	DASHR
piR-30218_chr9_128255859_128255888_+	piR-30218_chr9_128255859_128255888_+	piRNA	DASHR
piR-30220_chr15_62250640_62250669_+	piR-30220_chr15_62250640_62250669_+	piRNA	DASHR
piR-30220_chr15_62260242_62260271_+	piR-30220_chr15_62260242_62260271_+	piRNA	DASHR
piR-30221_chr15_96769962_96769991_-	piR-30221_chr15_96769962_96769991_-	piRNA	DASHR
piR-30222_chr18_11656508_11656538_-	piR-30222_chr18_11656508_11656538_-	piRNA	DASHR
piR-30224_chr16_25071764_25071794_+	piR-30224_chr16_25071764_25071794_+	piRNA	DASHR
piR-30231_chr15_62266380_62266409_+	piR-30231_chr15_62266380_62266409_+	piRNA	DASHR
piR-30233_chr5_180686516_180686545_+	piR-30233_chr5_180686516_180686545_+	piRNA	DASHR
piR-30238_chr6_33896425_33896454_+	piR-30238_chr6_33896425_33896454_+	piRNA	DASHR
piR-30241_chr15_62246662_62246691_+	piR-30241_chr15_62246662_62246691_+	piRNA	DASHR
piR-30247_chr15_62245221_62245250_+	piR-30247_chr15_62245221_62245250_+	piRNA	DASHR
piR-30248_chr15_62245221_62245251_+	piR-30248_chr15_62245221_62245251_+	piRNA	DASHR
piR-30253_chr15_101752469_101752498_+	piR-30253_chr15_101752469_101752498_+	piRNA	DASHR
piR-30253_chr15_101752657_101752686_+	piR-30253_chr15_101752657_101752686_+	piRNA	DASHR
piR-30253_chr15_101752936_101752965_+	piR-30253_chr15_101752936_101752965_+	piRNA	DASHR
piR-30253_chr15_101753118_101753147_+	piR-30253_chr15_101753118_101753147_+	piRNA	DASHR
piR-30253_chr15_101753644_101753673_+	piR-30253_chr15_101753644_101753673_+	piRNA	DASHR
piR-30253_chr15_101754079_101754108_+	piR-30253_chr15_101754079_101754108_+	piRNA	DASHR
piR-30253_chr15_101754514_101754543_+	piR-30253_chr15_101754514_101754543_+	piRNA	DASHR
piR-30253_chr15_101754949_101754978_+	piR-30253_chr15_101754949_101754978_+	piRNA	DASHR
piR-30253_chr15_101755475_101755504_+	piR-30253_chr15_101755475_101755504_+	piRNA	DASHR
piR-30253_chr15_101755992_101756021_+	piR-30253_chr15_101755992_101756021_+	piRNA	DASHR
piR-30253_chr15_101756336_101756365_+	piR-30253_chr15_101756336_101756365_+	piRNA	DASHR
piR-30253_chr15_101756953_101756982_+	piR-30253_chr15_101756953_101756982_+	piRNA	DASHR
piR-30253_chr15_101757473_101757502_+	piR-30253_chr15_101757473_101757502_+	piRNA	DASHR
piR-30253_chr15_101757908_101757937_+	piR-30253_chr15_101757908_101757937_+	piRNA	DASHR
piR-30253_chr15_101758344_101758373_+	piR-30253_chr15_101758344_101758373_+	piRNA	DASHR
piR-30253_chr15_101758779_101758808_+	piR-30253_chr15_101758779_101758808_+	piRNA	DASHR
piR-30253_chr15_99799813_99799842_-	piR-30253_chr15_99799813_99799842_-	piRNA	DASHR
piR-30254_chr15_101753456_101753485_+	piR-30254_chr15_101753456_101753485_+	piRNA	DASHR
piR-30254_chr15_101753800_101753829_+	piR-30254_chr15_101753800_101753829_+	piRNA	DASHR
piR-30254_chr15_101754326_101754355_+	piR-30254_chr15_101754326_101754355_+	piRNA	DASHR
piR-30254_chr15_101755813_101755842_+	piR-30254_chr15_101755813_101755842_+	piRNA	DASHR
piR-30254_chr15_101756765_101756794_+	piR-30254_chr15_101756765_101756794_+	piRNA	DASHR
piR-30254_chr15_101758155_101758184_+	piR-30254_chr15_101758155_101758184_+	piRNA	DASHR
piR-30254_chr15_101758591_101758620_+	piR-30254_chr15_101758591_101758620_+	piRNA	DASHR
piR-30254_chr15_101759981_101760010_+	piR-30254_chr15_101759981_101760010_+	piRNA	DASHR
piR-30254_chr15_101762364_101762393_+	piR-30254_chr15_101762364_101762393_+	piRNA	DASHR
piR-30254_chr15_101762799_101762828_+	piR-30254_chr15_101762799_101762828_+	piRNA	DASHR
piR-30254_chr15_101763416_101763445_+	piR-30254_chr15_101763416_101763445_+	piRNA	DASHR
piR-30254_chr15_101763851_101763880_+	piR-30254_chr15_101763851_101763880_+	piRNA	DASHR
piR-30254_chr15_101764377_101764406_+	piR-30254_chr15_101764377_101764406_+	piRNA	DASHR
piR-30254_chr15_101764630_101764659_+	piR-30254_chr15_101764630_101764659_+	piRNA	DASHR
piR-30254_chr15_30101143_30101172_-	piR-30254_chr15_30101143_30101172_-	piRNA	DASHR
piR-30254_chr15_30396074_30396103_+	piR-30254_chr15_30396074_30396103_+	piRNA	DASHR
piR-30254_chr15_30570140_30570169_-	piR-30254_chr15_30570140_30570169_-	piRNA	DASHR
piR-30254_chr15_32437425_32437454_+	piR-30254_chr15_32437425_32437454_+	piRNA	DASHR
piR-30254_chr15_99799904_99799933_-	piR-30254_chr15_99799904_99799933_-	piRNA	DASHR
piR-30254_chr15_99800222_99800251_-	piR-30254_chr15_99800222_99800251_-	piRNA	DASHR
piR-30261_chr22_20691711_20691740_-	piR-30261_chr22_20691711_20691740_-	piRNA	DASHR
piR-30261_chr22_21126856_21126885_+	piR-30261_chr22_21126856_21126885_+	piRNA	DASHR
piR-30261_chr22_21283632_21283661_-	piR-30261_chr22_21283632_21283661_-	piRNA	DASHR
piR-30261_chr22_22642376_22642405_+	piR-30261_chr22_22642376_22642405_+	piRNA	DASHR
piR-30261_chr22_22643305_22643334_+	piR-30261_chr22_22643305_22643334_+	piRNA	DASHR
piR-30261_chr22_24252756_24252785_-	piR-30261_chr22_24252756_24252785_-	piRNA	DASHR
piR-30261_chr22_24657054_24657083_+	piR-30261_chr22_24657054_24657083_+	piRNA	DASHR
piR-30261_chr5_21481731_21481760_+	piR-30261_chr5_21481731_21481760_+	piRNA	DASHR
piR-30261_chr5_21482547_21482576_+	piR-30261_chr5_21482547_21482576_+	piRNA	DASHR
piR-30261_chr5_21483354_21483383_+	piR-30261_chr5_21483354_21483383_+	piRNA	DASHR
piR-30261_chr5_34190784_34190813_-	piR-30261_chr5_34190784_34190813_-	piRNA	DASHR
piR-30261_chr5_34193217_34193246_-	piR-30261_chr5_34193217_34193246_-	piRNA	DASHR
piR-30261_chr5_69632708_69632737_-	piR-30261_chr5_69632708_69632737_-	piRNA	DASHR
piR-30261_chr5_69634328_69634357_-	piR-30261_chr5_69634328_69634357_-	piRNA	DASHR
piR-30261_chr5_69635144_69635173_-	piR-30261_chr5_69635144_69635173_-	piRNA	DASHR
piR-30261_chr5_69635963_69635992_-	piR-30261_chr5_69635963_69635992_-	piRNA	DASHR
piR-30261_chr5_69899176_69899205_+	piR-30261_chr5_69899176_69899205_+	piRNA	DASHR
piR-30261_chr5_69899992_69900021_+	piR-30261_chr5_69899992_69900021_+	piRNA	DASHR
piR-30261_chr5_69901621_69901650_+	piR-30261_chr5_69901621_69901650_+	piRNA	DASHR
piR-30261_chr5_70488347_70488376_-	piR-30261_chr5_70488347_70488376_-	piRNA	DASHR
piR-30261_chr5_70489973_70490002_-	piR-30261_chr5_70489973_70490002_-	piRNA	DASHR
piR-30261_chr5_70490792_70490821_-	piR-30261_chr5_70490792_70490821_-	piRNA	DASHR
piR-30261_chr5_70509631_70509660_-	piR-30261_chr5_70509631_70509660_-	piRNA	DASHR
piR-30261_chr5_70510444_70510473_-	piR-30261_chr5_70510444_70510473_-	piRNA	DASHR
piR-30261_chr5_70512073_70512102_-	piR-30261_chr5_70512073_70512102_-	piRNA	DASHR
piR-30261_chr5_70775058_70775087_+	piR-30261_chr5_70775058_70775087_+	piRNA	DASHR
piR-30261_chr5_70775874_70775903_+	piR-30261_chr5_70775874_70775903_+	piRNA	DASHR
piR-30261_chr5_70776687_70776716_+	piR-30261_chr5_70776687_70776716_+	piRNA	DASHR
piR-30261_chr6_26898232_26898261_-	piR-30261_chr6_26898232_26898261_-	piRNA	DASHR
piR-30261_chr6_26899049_26899078_-	piR-30261_chr6_26899049_26899078_-	piRNA	DASHR
piR-30261_chr6_26899869_26899898_-	piR-30261_chr6_26899869_26899898_-	piRNA	DASHR
piR-30262_chr22_20691710_20691740_-	piR-30262_chr22_20691710_20691740_-	piRNA	DASHR
piR-30262_chr22_21126856_21126886_+	piR-30262_chr22_21126856_21126886_+	piRNA	DASHR
piR-30262_chr22_21283631_21283661_-	piR-30262_chr22_21283631_21283661_-	piRNA	DASHR
piR-30262_chr22_22642376_22642406_+	piR-30262_chr22_22642376_22642406_+	piRNA	DASHR
piR-30262_chr22_22643305_22643335_+	piR-30262_chr22_22643305_22643335_+	piRNA	DASHR
piR-30262_chr22_24252755_24252785_-	piR-30262_chr22_24252755_24252785_-	piRNA	DASHR
piR-30262_chr22_24657054_24657084_+	piR-30262_chr22_24657054_24657084_+	piRNA	DASHR
piR-30262_chr5_21481731_21481761_+	piR-30262_chr5_21481731_21481761_+	piRNA	DASHR
piR-30262_chr5_21482547_21482577_+	piR-30262_chr5_21482547_21482577_+	piRNA	DASHR
piR-30262_chr5_21483354_21483384_+	piR-30262_chr5_21483354_21483384_+	piRNA	DASHR
piR-30262_chr5_34190783_34190813_-	piR-30262_chr5_34190783_34190813_-	piRNA	DASHR
piR-30262_chr5_34193216_34193246_-	piR-30262_chr5_34193216_34193246_-	piRNA	DASHR
piR-30262_chr5_69632707_69632737_-	piR-30262_chr5_69632707_69632737_-	piRNA	DASHR
piR-30262_chr5_69634327_69634357_-	piR-30262_chr5_69634327_69634357_-	piRNA	DASHR
piR-30262_chr5_69635143_69635173_-	piR-30262_chr5_69635143_69635173_-	piRNA	DASHR
piR-30262_chr5_69635962_69635992_-	piR-30262_chr5_69635962_69635992_-	piRNA	DASHR
piR-30262_chr5_69899176_69899206_+	piR-30262_chr5_69899176_69899206_+	piRNA	DASHR
piR-30262_chr5_69899992_69900022_+	piR-30262_chr5_69899992_69900022_+	piRNA	DASHR
piR-30262_chr5_69901621_69901651_+	piR-30262_chr5_69901621_69901651_+	piRNA	DASHR
piR-30262_chr5_70488346_70488376_-	piR-30262_chr5_70488346_70488376_-	piRNA	DASHR
piR-30262_chr5_70489972_70490002_-	piR-30262_chr5_70489972_70490002_-	piRNA	DASHR
piR-30262_chr5_70490791_70490821_-	piR-30262_chr5_70490791_70490821_-	piRNA	DASHR
piR-30262_chr5_70509630_70509660_-	piR-30262_chr5_70509630_70509660_-	piRNA	DASHR
piR-30262_chr5_70510443_70510473_-	piR-30262_chr5_70510443_70510473_-	piRNA	DASHR
piR-30262_chr5_70512072_70512102_-	piR-30262_chr5_70512072_70512102_-	piRNA	DASHR
piR-30262_chr5_70775058_70775088_+	piR-30262_chr5_70775058_70775088_+	piRNA	DASHR
piR-30262_chr5_70775874_70775904_+	piR-30262_chr5_70775874_70775904_+	piRNA	DASHR
piR-30262_chr5_70776687_70776717_+	piR-30262_chr5_70776687_70776717_+	piRNA	DASHR
piR-30262_chr6_26898231_26898261_-	piR-30262_chr6_26898231_26898261_-	piRNA	DASHR
piR-30262_chr6_26899048_26899078_-	piR-30262_chr6_26899048_26899078_-	piRNA	DASHR
piR-30262_chr6_26899868_26899898_-	piR-30262_chr6_26899868_26899898_-	piRNA	DASHR
piR-30267_chr9_113106874_113106903_-	piR-30267_chr9_113106874_113106903_-	piRNA	DASHR
piR-30267_chr9_113117670_113117699_+	piR-30267_chr9_113117670_113117699_+	piRNA	DASHR
piR-30270_chr6_33920237_33920266_+	piR-30270_chr6_33920237_33920266_+	piRNA	DASHR
piR-30278_chr19_13138254_13138283_+	piR-30278_chr19_13138254_13138283_+	piRNA	DASHR
piR-30280_chr15_62229497_62229526_+	piR-30280_chr15_62229497_62229526_+	piRNA	DASHR
piR-30282_chr10_89696098_89696127_-	piR-30282_chr10_89696098_89696127_-	piRNA	DASHR
piR-30285_chr11_45720629_45720658_-	piR-30285_chr11_45720629_45720658_-	piRNA	DASHR
piR-30286_chr17_20547293_20547323_+	piR-30286_chr17_20547293_20547323_+	piRNA	DASHR
piR-30286_chr17_27423111_27423141_-	piR-30286_chr17_27423111_27423141_-	piRNA	DASHR
piR-30305_chr17_17147343_17147373_-	piR-30305_chr17_17147343_17147373_-	piRNA	DASHR
piR-30305_chr3_44579774_44579804_+	piR-30305_chr3_44579774_44579804_+	piRNA	DASHR
piR-30316_chr15_51289463_51289493_-	piR-30316_chr15_51289463_51289493_-	piRNA	DASHR
piR-30323_chr13_31373868_31373897_-	piR-30323_chr13_31373868_31373897_-	piRNA	DASHR
piR-30324_chr15_62253834_62253863_+	piR-30324_chr15_62253834_62253863_+	piRNA	DASHR
piR-30331_chr2_24300055_24300086_-	piR-30331_chr2_24300055_24300086_-	piRNA	DASHR
piR-30334_chr8_46131296_46131325_-	piR-30334_chr8_46131296_46131325_-	piRNA	DASHR
piR-30337_chr9_79866678_79866707_-	piR-30337_chr9_79866678_79866707_-	piRNA	DASHR
piR-30339_chr22_37365245_37365274_-	piR-30339_chr22_37365245_37365274_-	piRNA	DASHR
piR-30340_chr10_28791262_28791292_-	piR-30340_chr10_28791262_28791292_-	piRNA	DASHR
piR-30341_chr19_34889066_34889095_-	piR-30341_chr19_34889066_34889095_-	piRNA	DASHR
piR-30342_chr19_34889065_34889095_-	piR-30342_chr19_34889065_34889095_-	piRNA	DASHR
piR-30343_chr2_96583985_96584015_-	piR-30343_chr2_96583985_96584015_-	piRNA	DASHR
piR-30347_chr4_10122329_10122358_+	piR-30347_chr4_10122329_10122358_+	piRNA	DASHR
piR-30349_chr8_23482803_23482832_+	piR-30349_chr8_23482803_23482832_+	piRNA	DASHR
piR-30350_chr10_32894667_32894697_-	piR-30350_chr10_32894667_32894697_-	piRNA	DASHR
piR-30350_chr10_97700028_97700058_-	piR-30350_chr10_97700028_97700058_-	piRNA	DASHR
piR-30350_chr1_109766797_109766827_-	piR-30350_chr1_109766797_109766827_-	piRNA	DASHR
piR-30350_chr1_111362194_111362224_+	piR-30350_chr1_111362194_111362224_+	piRNA	DASHR
piR-30350_chr1_13361440_13361470_-	piR-30350_chr1_13361440_13361470_-	piRNA	DASHR
piR-30350_chr11_3594446_3594476_+	piR-30350_chr11_3594446_3594476_+	piRNA	DASHR
piR-30350_chr11_56619106_56619136_+	piR-30350_chr11_56619106_56619136_+	piRNA	DASHR
piR-30350_chr11_62216124_62216154_-	piR-30350_chr11_62216124_62216154_-	piRNA	DASHR
piR-30350_chr1_166606147_166606177_+	piR-30350_chr1_166606147_166606177_+	piRNA	DASHR
piR-30350_chr1_219619363_219619393_+	piR-30350_chr1_219619363_219619393_+	piRNA	DASHR
piR-30350_chr12_42330564_42330594_+	piR-30350_chr12_42330564_42330594_+	piRNA	DASHR
piR-30350_chr12_42387898_42387928_-	piR-30350_chr12_42387898_42387928_-	piRNA	DASHR
piR-30350_chr13_78646978_78647008_-	piR-30350_chr13_78646978_78647008_-	piRNA	DASHR
piR-30350_chr14_106448037_106448067_+	piR-30350_chr14_106448037_106448067_+	piRNA	DASHR
piR-30350_chr14_18319659_18319689_-	piR-30350_chr14_18319659_18319689_-	piRNA	DASHR
piR-30350_chr14_20242344_20242374_+	piR-30350_chr14_20242344_20242374_+	piRNA	DASHR
piR-30350_chr14_23982279_23982309_+	piR-30350_chr14_23982279_23982309_+	piRNA	DASHR
piR-30350_chr14_92820769_92820799_+	piR-30350_chr14_92820769_92820799_+	piRNA	DASHR
piR-30350_chr14_94482385_94482415_-	piR-30350_chr14_94482385_94482415_-	piRNA	DASHR
piR-30350_chr14_95729895_95729925_+	piR-30350_chr14_95729895_95729925_+	piRNA	DASHR
piR-30350_chr1_53169025_53169055_+	piR-30350_chr1_53169025_53169055_+	piRNA	DASHR
piR-30350_chr1_59914552_59914582_-	piR-30350_chr1_59914552_59914582_-	piRNA	DASHR
piR-30350_chr20_56212572_56212601_+	piR-30350_chr20_56212572_56212601_+	piRNA	DASHR
piR-30350_chr2_109637624_109637654_+	piR-30350_chr2_109637624_109637654_+	piRNA	DASHR
piR-30350_chr2_132175805_132175835_+	piR-30350_chr2_132175805_132175835_+	piRNA	DASHR
piR-30350_chr2_200838701_200838731_+	piR-30350_chr2_200838701_200838731_+	piRNA	DASHR
piR-30350_chr3_110367232_110367262_-	piR-30350_chr3_110367232_110367262_-	piRNA	DASHR
piR-30350_chr3_130039072_130039102_+	piR-30350_chr3_130039072_130039102_+	piRNA	DASHR
piR-30350_chr3_183511710_183511740_+	piR-30350_chr3_183511710_183511740_+	piRNA	DASHR
piR-30350_chr4_134046776_134046806_+	piR-30350_chr4_134046776_134046806_+	piRNA	DASHR
piR-30350_chr4_190113330_190113360_+	piR-30350_chr4_190113330_190113360_+	piRNA	DASHR
piR-30350_chr4_19213_19243_-	piR-30350_chr4_19213_19243_-	piRNA	DASHR
piR-30350_chr4_3884137_3884167_+	piR-30350_chr4_3884137_3884167_+	piRNA	DASHR
piR-30350_chr4_49029281_49029311_-	piR-30350_chr4_49029281_49029311_-	piRNA	DASHR
piR-30350_chr4_64356057_64356087_-	piR-30350_chr4_64356057_64356087_-	piRNA	DASHR
piR-30350_chr4_68602690_68602720_-	piR-30350_chr4_68602690_68602720_-	piRNA	DASHR
piR-30350_chr5_154636742_154636772_+	piR-30350_chr5_154636742_154636772_+	piRNA	DASHR
piR-30350_chr5_154644436_154644466_+	piR-30350_chr5_154644436_154644466_+	piRNA	DASHR
piR-30350_chr5_37672071_37672101_-	piR-30350_chr5_37672071_37672101_-	piRNA	DASHR
piR-30350_chr5_39828829_39828859_+	piR-30350_chr5_39828829_39828859_+	piRNA	DASHR
piR-30350_chr5_76945138_76945168_-	piR-30350_chr5_76945138_76945168_-	piRNA	DASHR
piR-30350_chr5_80111894_80111924_-	piR-30350_chr5_80111894_80111924_-	piRNA	DASHR
piR-30350_chr6_25749271_25749301_+	piR-30350_chr6_25749271_25749301_+	piRNA	DASHR
piR-30350_chr6_42894460_42894490_+	piR-30350_chr6_42894460_42894490_+	piRNA	DASHR
piR-30350_chr6_42903419_42903449_+	piR-30350_chr6_42903419_42903449_+	piRNA	DASHR
piR-30350_chr6_60660165_60660195_-	piR-30350_chr6_60660165_60660195_-	piRNA	DASHR
piR-30350_chr7_143996902_143996932_+	piR-30350_chr7_143996902_143996932_+	piRNA	DASHR
piR-30350_chr7_66005467_66005497_+	piR-30350_chr7_66005467_66005497_+	piRNA	DASHR
piR-30350_chr7_6884162_6884192_+	piR-30350_chr7_6884162_6884192_+	piRNA	DASHR
piR-30350_chr8_12225747_12225777_+	piR-30350_chr8_12225747_12225777_+	piRNA	DASHR
piR-30350_chr8_144949638_144949668_-	piR-30350_chr8_144949638_144949668_-	piRNA	DASHR
piR-30350_chr8_145022032_145022062_+	piR-30350_chr8_145022032_145022062_+	piRNA	DASHR
piR-30350_chr8_8197390_8197419_-	piR-30350_chr8_8197390_8197419_-	piRNA	DASHR
piR-30350_chr9_113379848_113379878_+	piR-30350_chr9_113379848_113379878_+	piRNA	DASHR
piR-30350_chr9_122448716_122448746_+	piR-30350_chr9_122448716_122448746_+	piRNA	DASHR
piR-30350_chrX_55835999_55836029_+	piR-30350_chrX_55835999_55836029_+	piRNA	DASHR
piR-30350_chrY_14133387_14133417_-	piR-30350_chrY_14133387_14133417_-	piRNA	DASHR
piR-30350_chrY_6959186_6959216_+	piR-30350_chrY_6959186_6959216_+	piRNA	DASHR
piR-30351_chr15_51289221_51289251_-	piR-30351_chr15_51289221_51289251_-	piRNA	DASHR
piR-30353_chr12_9348959_9348988_+	piR-30353_chr12_9348959_9348988_+	piRNA	DASHR
piR-30353_chr4_322053_322082_-	piR-30353_chr4_322053_322082_-	piRNA	DASHR
piR-30364_chr22_19019074_19019103_+	piR-30364_chr22_19019074_19019103_+	piRNA	DASHR
piR-30366_chr18_2917948_2917979_+	piR-30366_chr18_2917948_2917979_+	piRNA	DASHR
piR-30368_chr2_110679831_110679861_+	piR-30368_chr2_110679831_110679861_+	piRNA	DASHR
piR-30369_chr17_18391435_18391465_-	piR-30369_chr17_18391435_18391465_-	piRNA	DASHR
piR-30369_chr17_20552978_20553008_+	piR-30369_chr17_20552978_20553008_+	piRNA	DASHR
piR-30369_chr17_30551264_30551294_-	piR-30369_chr17_30551264_30551294_-	piRNA	DASHR
piR-30370_chr15_99792627_99792658_+	piR-30370_chr15_99792627_99792658_+	piRNA	DASHR
piR-30372_chr9_81919766_81919796_-	piR-30372_chr9_81919766_81919796_-	piRNA	DASHR
piR-30373_chr6_33872205_33872234_-	piR-30373_chr6_33872205_33872234_-	piRNA	DASHR
piR-30375_chr12_57824252_57824281_+	piR-30375_chr12_57824252_57824281_+	piRNA	DASHR
piR-30399_chr13_31372817_31372846_-	piR-30399_chr13_31372817_31372846_-	piRNA	DASHR
piR-30401_chr19_34814997_34815027_-	piR-30401_chr19_34814997_34815027_-	piRNA	DASHR
piR-30402_chr15_51296391_51296420_-	piR-30402_chr15_51296391_51296420_-	piRNA	DASHR
piR-30403_chr19_19743014_19743043_-	piR-30403_chr19_19743014_19743043_-	piRNA	DASHR
piR-30405_chr11_45687308_45687338_-	piR-30405_chr11_45687308_45687338_-	piRNA	DASHR
piR-30412_chr6_33896475_33896504_+	piR-30412_chr6_33896475_33896504_+	piRNA	DASHR
piR-30416_chr13_31362841_31362871_-	piR-30416_chr13_31362841_31362871_-	piRNA	DASHR
piR-30421_chr19_34814130_34814159_-	piR-30421_chr19_34814130_34814159_-	piRNA	DASHR
piR-30424_chr15_101755217_101755246_+	piR-30424_chr15_101755217_101755246_+	piRNA	DASHR
piR-30424_chr15_101755743_101755772_+	piR-30424_chr15_101755743_101755772_+	piRNA	DASHR
piR-30424_chr15_101756695_101756724_+	piR-30424_chr15_101756695_101756724_+	piRNA	DASHR
piR-30424_chr15_101757221_101757250_+	piR-30424_chr15_101757221_101757250_+	piRNA	DASHR
piR-30424_chr15_101759573_101759602_+	piR-30424_chr15_101759573_101759602_+	piRNA	DASHR
piR-30424_chr15_101760963_101760992_+	piR-30424_chr15_101760963_101760992_+	piRNA	DASHR
piR-30427_chr22_37367294_37367323_-	piR-30427_chr22_37367294_37367323_-	piRNA	DASHR
piR-30439_chr12_9331028_9331057_-	piR-30439_chr12_9331028_9331057_-	piRNA	DASHR
piR-30449_chr10_102200164_102200194_+	piR-30449_chr10_102200164_102200194_+	piRNA	DASHR
piR-30449_chr10_112371037_112371067_-	piR-30449_chr10_112371037_112371067_-	piRNA	DASHR
piR-30449_chr10_112372245_112372275_-	piR-30449_chr10_112372245_112372275_-	piRNA	DASHR
piR-30449_chr10_30902263_30902293_+	piR-30449_chr10_30902263_30902293_+	piRNA	DASHR
piR-30449_chr10_30929710_30929740_+	piR-30449_chr10_30929710_30929740_+	piRNA	DASHR
piR-30449_chr10_31056763_31056793_-	piR-30449_chr10_31056763_31056793_-	piRNA	DASHR
piR-30449_chr10_36820703_36820733_-	piR-30449_chr10_36820703_36820733_-	piRNA	DASHR
piR-30449_chr10_5052510_5052540_+	piR-30449_chr10_5052510_5052540_+	piRNA	DASHR
piR-30449_chr10_61868147_61868177_-	piR-30449_chr10_61868147_61868177_-	piRNA	DASHR
piR-30449_chr10_65811744_65811774_+	piR-30449_chr10_65811744_65811774_+	piRNA	DASHR
piR-30449_chr10_80859995_80860024_-	piR-30449_chr10_80859995_80860024_-	piRNA	DASHR
piR-30449_chr10_81784881_81784911_-	piR-30449_chr10_81784881_81784911_-	piRNA	DASHR
piR-30449_chr10_87030434_87030464_+	piR-30449_chr10_87030434_87030464_+	piRNA	DASHR
piR-30449_chr1_104217013_104217042_+	piR-30449_chr1_104217013_104217042_+	piRNA	DASHR
piR-30449_chr11_101231064_101231094_+	piR-30449_chr11_101231064_101231094_+	piRNA	DASHR
piR-30449_chr11_125090001_125090031_-	piR-30449_chr11_125090001_125090031_-	piRNA	DASHR
piR-30449_chr11_14091175_14091205_+	piR-30449_chr11_14091175_14091205_+	piRNA	DASHR
piR-30449_chr11_15561428_15561457_-	piR-30449_chr11_15561428_15561457_-	piRNA	DASHR
piR-30449_chr1_116146402_116146432_+	piR-30449_chr1_116146402_116146432_+	piRNA	DASHR
piR-30449_chr11_29599996_29600026_+	piR-30449_chr11_29599996_29600026_+	piRNA	DASHR
piR-30449_chr1_13439959_13439989_-	piR-30449_chr1_13439959_13439989_-	piRNA	DASHR
piR-30449_chr11_41788074_41788104_+	piR-30449_chr11_41788074_41788104_+	piRNA	DASHR
piR-30449_chr11_42874536_42874566_-	piR-30449_chr11_42874536_42874566_-	piRNA	DASHR
piR-30449_chr11_42882006_42882036_-	piR-30449_chr11_42882006_42882036_-	piRNA	DASHR
piR-30449_chr1_175102148_175102178_+	piR-30449_chr1_175102148_175102178_+	piRNA	DASHR
piR-30449_chr11_81744244_81744273_+	piR-30449_chr11_81744244_81744273_+	piRNA	DASHR
piR-30449_chr1_195054942_195054972_-	piR-30449_chr1_195054942_195054972_-	piRNA	DASHR
piR-30449_chr1_203900901_203900931_-	piR-30449_chr1_203900901_203900931_-	piRNA	DASHR
piR-30449_chr12_130256502_130256532_+	piR-30449_chr12_130256502_130256532_+	piRNA	DASHR
piR-30449_chr12_25370092_25370122_-	piR-30449_chr12_25370092_25370122_-	piRNA	DASHR
piR-30449_chr1_229866289_229866318_-	piR-30449_chr1_229866289_229866318_-	piRNA	DASHR
piR-30449_chr1_233129624_233129654_-	piR-30449_chr1_233129624_233129654_-	piRNA	DASHR
piR-30449_chr12_6142702_6142732_-	piR-30449_chr12_6142702_6142732_-	piRNA	DASHR
piR-30449_chr12_6708786_6708816_-	piR-30449_chr12_6708786_6708816_-	piRNA	DASHR
piR-30449_chr13_102068976_102069006_-	piR-30449_chr13_102068976_102069006_-	piRNA	DASHR
piR-30449_chr13_110632877_110632907_+	piR-30449_chr13_110632877_110632907_+	piRNA	DASHR
piR-30449_chr13_111083720_111083750_+	piR-30449_chr13_111083720_111083750_+	piRNA	DASHR
piR-30449_chr13_24479483_24479513_-	piR-30449_chr13_24479483_24479513_-	piRNA	DASHR
piR-30449_chr13_31608558_31608588_+	piR-30449_chr13_31608558_31608588_+	piRNA	DASHR
piR-30449_chr13_46935903_46935933_+	piR-30449_chr13_46935903_46935933_+	piRNA	DASHR
piR-30449_chr13_53452242_53452272_+	piR-30449_chr13_53452242_53452272_+	piRNA	DASHR
piR-30449_chr13_67772382_67772412_+	piR-30449_chr13_67772382_67772412_+	piRNA	DASHR
piR-30449_chr13_92297170_92297200_-	piR-30449_chr13_92297170_92297200_-	piRNA	DASHR
piR-30449_chr13_95931128_95931158_+	piR-30449_chr13_95931128_95931158_+	piRNA	DASHR
piR-30449_chr14_105548946_105548976_-	piR-30449_chr14_105548946_105548976_-	piRNA	DASHR
piR-30449_chr14_23892262_23892292_-	piR-30449_chr14_23892262_23892292_-	piRNA	DASHR
piR-30449_chr14_29909796_29909825_-	piR-30449_chr14_29909796_29909825_-	piRNA	DASHR
piR-30449_chr14_47243275_47243304_-	piR-30449_chr14_47243275_47243304_-	piRNA	DASHR
piR-30449_chr14_73590326_73590356_+	piR-30449_chr14_73590326_73590356_+	piRNA	DASHR
piR-30449_chr14_74994653_74994683_-	piR-30449_chr14_74994653_74994683_-	piRNA	DASHR
piR-30449_chr15_26297462_26297492_+	piR-30449_chr15_26297462_26297492_+	piRNA	DASHR
piR-30449_chr1_54003753_54003783_+	piR-30449_chr1_54003753_54003783_+	piRNA	DASHR
piR-30449_chr15_40074621_40074651_+	piR-30449_chr15_40074621_40074651_+	piRNA	DASHR
piR-30449_chr15_56780308_56780338_-	piR-30449_chr15_56780308_56780338_-	piRNA	DASHR
piR-30449_chr15_65300757_65300787_+	piR-30449_chr15_65300757_65300787_+	piRNA	DASHR
piR-30449_chr15_74053324_74053354_-	piR-30449_chr15_74053324_74053354_-	piRNA	DASHR
piR-30449_chr16_20989490_20989520_+	piR-30449_chr16_20989490_20989520_+	piRNA	DASHR
piR-30449_chr1_6395414_6395444_+	piR-30449_chr1_6395414_6395444_+	piRNA	DASHR
piR-30449_chr16_64344557_64344587_-	piR-30449_chr16_64344557_64344587_-	piRNA	DASHR
piR-30449_chr16_86553859_86553889_-	piR-30449_chr16_86553859_86553889_-	piRNA	DASHR
piR-30449_chr17_74913864_74913894_-	piR-30449_chr17_74913864_74913894_-	piRNA	DASHR
piR-30449_chr18_1098853_1098883_-	piR-30449_chr18_1098853_1098883_-	piRNA	DASHR
piR-30449_chr18_12776260_12776289_+	piR-30449_chr18_12776260_12776289_+	piRNA	DASHR
piR-30449_chr18_13134389_13134419_+	piR-30449_chr18_13134389_13134419_+	piRNA	DASHR
piR-30449_chr18_30839006_30839036_+	piR-30449_chr18_30839006_30839036_+	piRNA	DASHR
piR-30449_chr18_32140326_32140356_-	piR-30449_chr18_32140326_32140356_-	piRNA	DASHR
piR-30449_chr18_51864012_51864042_+	piR-30449_chr18_51864012_51864042_+	piRNA	DASHR
piR-30449_chr18_64043764_64043793_-	piR-30449_chr18_64043764_64043793_-	piRNA	DASHR
piR-30449_chr1_87635757_87635787_+	piR-30449_chr1_87635757_87635787_+	piRNA	DASHR
piR-30449_chr18_76599978_76600008_+	piR-30449_chr18_76599978_76600008_+	piRNA	DASHR
piR-30449_chr18_76777749_76777779_-	piR-30449_chr18_76777749_76777779_-	piRNA	DASHR
piR-30449_chr1_88467893_88467923_-	piR-30449_chr1_88467893_88467923_-	piRNA	DASHR
piR-30449_chr1_89272975_89273005_+	piR-30449_chr1_89272975_89273005_+	piRNA	DASHR
piR-30449_chr19_23668025_23668055_+	piR-30449_chr19_23668025_23668055_+	piRNA	DASHR
piR-30449_chr19_2392998_2393028_-	piR-30449_chr19_2392998_2393028_-	piRNA	DASHR
piR-30449_chr19_8294776_8294806_+	piR-30449_chr19_8294776_8294806_+	piRNA	DASHR
piR-30449_chr20_14044557_14044587_+	piR-30449_chr20_14044557_14044587_+	piRNA	DASHR
piR-30449_chr2_106585106_106585136_-	piR-30449_chr2_106585106_106585136_-	piRNA	DASHR
piR-30449_chr21_15218423_15218453_+	piR-30449_chr21_15218423_15218453_+	piRNA	DASHR
piR-30449_chr2_117071004_117071034_+	piR-30449_chr2_117071004_117071034_+	piRNA	DASHR
piR-30449_chr21_19494245_19494275_-	piR-30449_chr21_19494245_19494275_-	piRNA	DASHR
piR-30449_chr21_21902929_21902959_-	piR-30449_chr21_21902929_21902959_-	piRNA	DASHR
piR-30449_chr2_12853345_12853375_+	piR-30449_chr2_12853345_12853375_+	piRNA	DASHR
piR-30449_chr2_183546316_183546346_+	piR-30449_chr2_183546316_183546346_+	piRNA	DASHR
piR-30449_chr2_188891404_188891434_-	piR-30449_chr2_188891404_188891434_-	piRNA	DASHR
piR-30449_chr2_188944081_188944111_+	piR-30449_chr2_188944081_188944111_+	piRNA	DASHR
piR-30449_chr2_200175244_200175274_-	piR-30449_chr2_200175244_200175274_-	piRNA	DASHR
piR-30449_chr2_208227395_208227425_+	piR-30449_chr2_208227395_208227425_+	piRNA	DASHR
piR-30449_chr2_211523896_211523926_+	piR-30449_chr2_211523896_211523926_+	piRNA	DASHR
piR-30449_chr22_30597690_30597720_-	piR-30449_chr22_30597690_30597720_-	piRNA	DASHR
piR-30449_chr2_32886219_32886249_+	piR-30449_chr2_32886219_32886249_+	piRNA	DASHR
piR-30449_chr2_34142140_34142170_+	piR-30449_chr2_34142140_34142170_+	piRNA	DASHR
piR-30449_chr2_36092983_36093013_-	piR-30449_chr2_36092983_36093013_-	piRNA	DASHR
piR-30449_chr2_41336095_41336125_-	piR-30449_chr2_41336095_41336125_-	piRNA	DASHR
piR-30449_chr2_64969708_64969738_-	piR-30449_chr2_64969708_64969738_-	piRNA	DASHR
piR-30449_chr3_10136124_10136154_+	piR-30449_chr3_10136124_10136154_+	piRNA	DASHR
piR-30449_chr3_125672484_125672514_-	piR-30449_chr3_125672484_125672514_-	piRNA	DASHR
piR-30449_chr3_125904557_125904587_-	piR-30449_chr3_125904557_125904587_-	piRNA	DASHR
piR-30449_chr3_146773063_146773093_-	piR-30449_chr3_146773063_146773093_-	piRNA	DASHR
piR-30449_chr3_156741242_156741272_-	piR-30449_chr3_156741242_156741272_-	piRNA	DASHR
piR-30449_chr3_156822155_156822185_+	piR-30449_chr3_156822155_156822185_+	piRNA	DASHR
piR-30449_chr3_162702287_162702317_+	piR-30449_chr3_162702287_162702317_+	piRNA	DASHR
piR-30449_chr3_164179908_164179938_-	piR-30449_chr3_164179908_164179938_-	piRNA	DASHR
piR-30449_chr3_165924184_165924214_+	piR-30449_chr3_165924184_165924214_+	piRNA	DASHR
piR-30449_chr3_171998599_171998629_+	piR-30449_chr3_171998599_171998629_+	piRNA	DASHR
piR-30449_chr3_174211819_174211849_+	piR-30449_chr3_174211819_174211849_+	piRNA	DASHR
piR-30449_chr3_177203283_177203313_+	piR-30449_chr3_177203283_177203313_+	piRNA	DASHR
piR-30449_chr3_177808367_177808396_+	piR-30449_chr3_177808367_177808396_+	piRNA	DASHR
piR-30449_chr3_29702322_29702352_-	piR-30449_chr3_29702322_29702352_-	piRNA	DASHR
piR-30449_chr3_32903316_32903346_-	piR-30449_chr3_32903316_32903346_-	piRNA	DASHR
piR-30449_chr3_69678069_69678099_-	piR-30449_chr3_69678069_69678099_-	piRNA	DASHR
piR-30449_chr3_79502725_79502754_-	piR-30449_chr3_79502725_79502754_-	piRNA	DASHR
piR-30449_chr4_100608493_100608523_+	piR-30449_chr4_100608493_100608523_+	piRNA	DASHR
piR-30449_chr4_102483635_102483664_-	piR-30449_chr4_102483635_102483664_-	piRNA	DASHR
piR-30449_chr4_109558069_109558098_-	piR-30449_chr4_109558069_109558098_-	piRNA	DASHR
piR-30449_chr4_114295906_114295935_+	piR-30449_chr4_114295906_114295935_+	piRNA	DASHR
piR-30449_chr4_135407124_135407154_-	piR-30449_chr4_135407124_135407154_-	piRNA	DASHR
piR-30449_chr4_136929779_136929808_-	piR-30449_chr4_136929779_136929808_-	piRNA	DASHR
piR-30449_chr4_15615419_15615449_-	piR-30449_chr4_15615419_15615449_-	piRNA	DASHR
piR-30449_chr4_158567725_158567755_-	piR-30449_chr4_158567725_158567755_-	piRNA	DASHR
piR-30449_chr4_162740047_162740077_-	piR-30449_chr4_162740047_162740077_-	piRNA	DASHR
piR-30449_chr4_165798965_165798995_+	piR-30449_chr4_165798965_165798995_+	piRNA	DASHR
piR-30449_chr4_169035563_169035593_+	piR-30449_chr4_169035563_169035593_+	piRNA	DASHR
piR-30449_chr4_182387055_182387085_-	piR-30449_chr4_182387055_182387085_-	piRNA	DASHR
piR-30449_chr4_183745979_183746009_+	piR-30449_chr4_183745979_183746009_+	piRNA	DASHR
piR-30449_chr4_184253647_184253677_-	piR-30449_chr4_184253647_184253677_-	piRNA	DASHR
piR-30449_chr4_2762832_2762862_+	piR-30449_chr4_2762832_2762862_+	piRNA	DASHR
piR-30449_chr4_43551724_43551753_-	piR-30449_chr4_43551724_43551753_-	piRNA	DASHR
piR-30449_chr4_46804449_46804479_+	piR-30449_chr4_46804449_46804479_+	piRNA	DASHR
piR-30449_chr4_54154972_54155002_+	piR-30449_chr4_54154972_54155002_+	piRNA	DASHR
piR-30449_chr4_55242236_55242266_-	piR-30449_chr4_55242236_55242266_-	piRNA	DASHR
piR-30449_chr4_60041733_60041763_+	piR-30449_chr4_60041733_60041763_+	piRNA	DASHR
piR-30449_chr4_64640279_64640309_+	piR-30449_chr4_64640279_64640309_+	piRNA	DASHR
piR-30449_chr4_77571168_77571198_-	piR-30449_chr4_77571168_77571198_-	piRNA	DASHR
piR-30449_chr4_8491257_8491287_+	piR-30449_chr4_8491257_8491287_+	piRNA	DASHR
piR-30449_chr5_106246876_106246906_-	piR-30449_chr5_106246876_106246906_-	piRNA	DASHR
piR-30449_chr5_114696205_114696235_-	piR-30449_chr5_114696205_114696235_-	piRNA	DASHR
piR-30449_chr5_114704016_114704046_+	piR-30449_chr5_114704016_114704046_+	piRNA	DASHR
piR-30449_chr5_133395015_133395045_-	piR-30449_chr5_133395015_133395045_-	piRNA	DASHR
piR-30449_chr5_14577914_14577943_-	piR-30449_chr5_14577914_14577943_-	piRNA	DASHR
piR-30449_chr5_150846370_150846400_-	piR-30449_chr5_150846370_150846400_-	piRNA	DASHR
piR-30449_chr5_166784179_166784209_+	piR-30449_chr5_166784179_166784209_+	piRNA	DASHR
piR-30449_chr5_25199597_25199627_+	piR-30449_chr5_25199597_25199627_+	piRNA	DASHR
piR-30449_chr5_25199876_25199906_+	piR-30449_chr5_25199876_25199906_+	piRNA	DASHR
piR-30449_chr5_75334310_75334340_-	piR-30449_chr5_75334310_75334340_-	piRNA	DASHR
piR-30449_chr5_96619330_96619360_-	piR-30449_chr5_96619330_96619360_-	piRNA	DASHR
piR-30449_chr6_10074238_10074268_+	piR-30449_chr6_10074238_10074268_+	piRNA	DASHR
piR-30449_chr6_10337917_10337947_-	piR-30449_chr6_10337917_10337947_-	piRNA	DASHR
piR-30449_chr6_106806262_106806292_-	piR-30449_chr6_106806262_106806292_-	piRNA	DASHR
piR-30449_chr6_107363931_107363960_+	piR-30449_chr6_107363931_107363960_+	piRNA	DASHR
piR-30449_chr6_12017659_12017689_+	piR-30449_chr6_12017659_12017689_+	piRNA	DASHR
piR-30449_chr6_141040831_141040861_+	piR-30449_chr6_141040831_141040861_+	piRNA	DASHR
piR-30449_chr6_17729410_17729440_-	piR-30449_chr6_17729410_17729440_-	piRNA	DASHR
piR-30449_chr6_22355810_22355840_+	piR-30449_chr6_22355810_22355840_+	piRNA	DASHR
piR-30449_chr6_2860646_2860676_-	piR-30449_chr6_2860646_2860676_-	piRNA	DASHR
piR-30449_chr6_28872438_28872468_+	piR-30449_chr6_28872438_28872468_+	piRNA	DASHR
piR-30449_chr6_29015943_29015973_-	piR-30449_chr6_29015943_29015973_-	piRNA	DASHR
piR-30449_chr6_3720612_3720642_+	piR-30449_chr6_3720612_3720642_+	piRNA	DASHR
piR-30449_chr6_69467716_69467746_-	piR-30449_chr6_69467716_69467746_-	piRNA	DASHR
piR-30449_chr6_7315681_7315711_-	piR-30449_chr6_7315681_7315711_-	piRNA	DASHR
piR-30449_chr6_78030308_78030338_-	piR-30449_chr6_78030308_78030338_-	piRNA	DASHR
piR-30449_chr6_85326473_85326503_-	piR-30449_chr6_85326473_85326503_-	piRNA	DASHR
piR-30449_chr6_8666753_8666783_-	piR-30449_chr6_8666753_8666783_-	piRNA	DASHR
piR-30449_chr6_87002526_87002555_+	piR-30449_chr6_87002526_87002555_+	piRNA	DASHR
piR-30449_chr6_8887671_8887701_-	piR-30449_chr6_8887671_8887701_-	piRNA	DASHR
piR-30449_chr6_91881740_91881770_+	piR-30449_chr6_91881740_91881770_+	piRNA	DASHR
piR-30449_chr6_96260792_96260822_+	piR-30449_chr6_96260792_96260822_+	piRNA	DASHR
piR-30449_chr7_10995019_10995049_+	piR-30449_chr7_10995019_10995049_+	piRNA	DASHR
piR-30449_chr7_119412834_119412864_+	piR-30449_chr7_119412834_119412864_+	piRNA	DASHR
piR-30449_chr7_123762694_123762724_+	piR-30449_chr7_123762694_123762724_+	piRNA	DASHR
piR-30449_chr7_12556008_12556038_+	piR-30449_chr7_12556008_12556038_+	piRNA	DASHR
piR-30449_chr7_138146627_138146657_-	piR-30449_chr7_138146627_138146657_-	piRNA	DASHR
piR-30449_chr7_143424244_143424274_+	piR-30449_chr7_143424244_143424274_+	piRNA	DASHR
piR-30449_chr7_4313783_4313812_+	piR-30449_chr7_4313783_4313812_+	piRNA	DASHR
piR-30449_chr7_4496776_4496805_+	piR-30449_chr7_4496776_4496805_+	piRNA	DASHR
piR-30449_chr7_51900521_51900551_+	piR-30449_chr7_51900521_51900551_+	piRNA	DASHR
piR-30449_chr7_52302740_52302770_+	piR-30449_chr7_52302740_52302770_+	piRNA	DASHR
piR-30449_chr7_69394332_69394362_-	piR-30449_chr7_69394332_69394362_-	piRNA	DASHR
piR-30449_chr7_71737925_71737955_+	piR-30449_chr7_71737925_71737955_+	piRNA	DASHR
piR-30449_chr7_79977453_79977483_+	piR-30449_chr7_79977453_79977483_+	piRNA	DASHR
piR-30449_chr8_105386791_105386821_+	piR-30449_chr8_105386791_105386821_+	piRNA	DASHR
piR-30449_chr8_115330257_115330287_+	piR-30449_chr8_115330257_115330287_+	piRNA	DASHR
piR-30449_chr8_16760108_16760138_+	piR-30449_chr8_16760108_16760138_+	piRNA	DASHR
piR-30449_chr8_17036664_17036694_+	piR-30449_chr8_17036664_17036694_+	piRNA	DASHR
piR-30449_chr8_23272622_23272652_-	piR-30449_chr8_23272622_23272652_-	piRNA	DASHR
piR-30449_chr8_36029332_36029362_-	piR-30449_chr8_36029332_36029362_-	piRNA	DASHR
piR-30449_chr8_42599786_42599815_+	piR-30449_chr8_42599786_42599815_+	piRNA	DASHR
piR-30449_chr8_51404350_51404380_+	piR-30449_chr8_51404350_51404380_+	piRNA	DASHR
piR-30449_chr8_52961871_52961901_-	piR-30449_chr8_52961871_52961901_-	piRNA	DASHR
piR-30449_chr8_53775747_53775777_+	piR-30449_chr8_53775747_53775777_+	piRNA	DASHR
piR-30449_chr8_69626214_69626244_+	piR-30449_chr8_69626214_69626244_+	piRNA	DASHR
piR-30449_chr8_74179259_74179288_+	piR-30449_chr8_74179259_74179288_+	piRNA	DASHR
piR-30449_chr8_79304000_79304030_-	piR-30449_chr8_79304000_79304030_-	piRNA	DASHR
piR-30449_chr8_80232314_80232344_-	piR-30449_chr8_80232314_80232344_-	piRNA	DASHR
piR-30449_chr8_82881412_82881442_-	piR-30449_chr8_82881412_82881442_-	piRNA	DASHR
piR-30449_chr8_83693634_83693664_+	piR-30449_chr8_83693634_83693664_+	piRNA	DASHR
piR-30449_chr9_10836621_10836651_-	piR-30449_chr9_10836621_10836651_-	piRNA	DASHR
piR-30449_chr9_108530784_108530814_-	piR-30449_chr9_108530784_108530814_-	piRNA	DASHR
piR-30449_chr9_130910787_130910817_-	piR-30449_chr9_130910787_130910817_-	piRNA	DASHR
piR-30449_chr9_74275507_74275537_+	piR-30449_chr9_74275507_74275537_+	piRNA	DASHR
piR-30449_chr9_76523415_76523445_+	piR-30449_chr9_76523415_76523445_+	piRNA	DASHR
piR-30449_chr9_90730115_90730145_-	piR-30449_chr9_90730115_90730145_-	piRNA	DASHR
piR-30449_chrX_109875532_109875562_+	piR-30449_chrX_109875532_109875562_+	piRNA	DASHR
piR-30449_chrX_118716665_118716695_+	piR-30449_chrX_118716665_118716695_+	piRNA	DASHR
piR-30449_chrX_119030020_119030050_-	piR-30449_chrX_119030020_119030050_-	piRNA	DASHR
piR-30449_chrX_119208324_119208354_+	piR-30449_chrX_119208324_119208354_+	piRNA	DASHR
piR-30449_chrX_119210489_119210519_+	piR-30449_chrX_119210489_119210519_+	piRNA	DASHR
piR-30449_chrX_119332379_119332409_-	piR-30449_chrX_119332379_119332409_-	piRNA	DASHR
piR-30449_chrX_121431376_121431406_+	piR-30449_chrX_121431376_121431406_+	piRNA	DASHR
piR-30449_chrX_128607129_128607159_-	piR-30449_chrX_128607129_128607159_-	piRNA	DASHR
piR-30449_chrX_139003873_139003903_+	piR-30449_chrX_139003873_139003903_+	piRNA	DASHR
piR-30449_chrX_139321516_139321546_-	piR-30449_chrX_139321516_139321546_-	piRNA	DASHR
piR-30449_chrX_144784123_144784153_-	piR-30449_chrX_144784123_144784153_-	piRNA	DASHR
piR-30449_chrX_27157508_27157538_-	piR-30449_chrX_27157508_27157538_-	piRNA	DASHR
piR-30449_chrX_75173445_75173474_+	piR-30449_chrX_75173445_75173474_+	piRNA	DASHR
piR-30449_chrX_75179364_75179393_+	piR-30449_chrX_75179364_75179393_+	piRNA	DASHR
piR-30449_chrX_82737694_82737724_+	piR-30449_chrX_82737694_82737724_+	piRNA	DASHR
piR-30449_chrX_92699132_92699162_+	piR-30449_chrX_92699132_92699162_+	piRNA	DASHR
piR-30449_chrY_12189447_12189476_-	piR-30449_chrY_12189447_12189476_-	piRNA	DASHR
piR-30449_chrY_17043618_17043648_-	piR-30449_chrY_17043618_17043648_-	piRNA	DASHR
piR-30449_chrY_5815884_5815914_+	piR-30449_chrY_5815884_5815914_+	piRNA	DASHR
piR-30450_chr22_23908375_23908405_-	piR-30450_chr22_23908375_23908405_-	piRNA	DASHR
piR-30453_chr9_81919396_81919426_-	piR-30453_chr9_81919396_81919426_-	piRNA	DASHR
piR-30453_chr9_81934468_81934498_-	piR-30453_chr9_81934468_81934498_-	piRNA	DASHR
piR-30455_chr15_101752475_101752505_-	piR-30455_chr15_101752475_101752505_-	piRNA	DASHR
piR-30455_chr15_101752851_101752881_-	piR-30455_chr15_101752851_101752881_-	piRNA	DASHR
piR-30455_chr15_101753124_101753154_-	piR-30455_chr15_101753124_101753154_-	piRNA	DASHR
piR-30455_chr15_101754520_101754550_-	piR-30455_chr15_101754520_101754550_-	piRNA	DASHR
piR-30455_chr15_101754955_101754985_-	piR-30455_chr15_101754955_101754985_-	piRNA	DASHR
piR-30455_chr15_101755481_101755511_-	piR-30455_chr15_101755481_101755511_-	piRNA	DASHR
piR-30455_chr15_101756342_101756372_-	piR-30455_chr15_101756342_101756372_-	piRNA	DASHR
piR-30455_chr15_101756959_101756989_-	piR-30455_chr15_101756959_101756989_-	piRNA	DASHR
piR-30455_chr15_101757479_101757509_-	piR-30455_chr15_101757479_101757509_-	piRNA	DASHR
piR-30455_chr15_101758350_101758380_-	piR-30455_chr15_101758350_101758380_-	piRNA	DASHR
piR-30455_chr15_101758785_101758815_-	piR-30455_chr15_101758785_101758815_-	piRNA	DASHR
piR-30455_chr15_101759220_101759250_-	piR-30455_chr15_101759220_101759250_-	piRNA	DASHR
piR-30455_chr15_101759740_101759770_-	piR-30455_chr15_101759740_101759770_-	piRNA	DASHR
piR-30455_chr15_101760175_101760205_-	piR-30455_chr15_101760175_101760205_-	piRNA	DASHR
piR-30455_chr15_101760610_101760640_-	piR-30455_chr15_101760610_101760640_-	piRNA	DASHR
piR-30455_chr15_101761227_101761257_-	piR-30455_chr15_101761227_101761257_-	piRNA	DASHR
piR-30455_chr15_78750062_78750092_+	piR-30455_chr15_78750062_78750092_+	piRNA	DASHR
piR-30463_chr16_25069684_25069714_+	piR-30463_chr16_25069684_25069714_+	piRNA	DASHR
piR-30468_chr11_45682850_45682879_-	piR-30468_chr11_45682850_45682879_-	piRNA	DASHR
piR-30469_chr10_77780426_77780455_+	piR-30469_chr10_77780426_77780455_+	piRNA	DASHR
piR-30469_chr8_123401985_123402014_-	piR-30469_chr8_123401985_123402014_-	piRNA	DASHR
piR-30471_chr9_113310257_113310286_-	piR-30471_chr9_113310257_113310286_-	piRNA	DASHR
piR-30476_chr3_44579590_44579619_+	piR-30476_chr3_44579590_44579619_+	piRNA	DASHR
piR-30482_chr3_51666286_51666315_+	piR-30482_chr3_51666286_51666315_+	piRNA	DASHR
piR-30484_chr19_34851040_34851070_+	piR-30484_chr19_34851040_34851070_+	piRNA	DASHR
piR-30490_chr17_28273015_28273045_-	piR-30490_chr17_28273015_28273045_-	piRNA	DASHR
piR-30491_chr4_90216834_90216863_+	piR-30491_chr4_90216834_90216863_+	piRNA	DASHR
piR-30495_chr15_62245339_62245368_+	piR-30495_chr15_62245339_62245368_+	piRNA	DASHR
piR-30498_chr19_16039745_16039775_+	piR-30498_chr19_16039745_16039775_+	piRNA	DASHR
piR-30501_chr15_101752466_101752497_+	piR-30501_chr15_101752466_101752497_+	piRNA	DASHR
piR-30501_chr15_101752654_101752685_+	piR-30501_chr15_101752654_101752685_+	piRNA	DASHR
piR-30501_chr15_101752842_101752873_+	piR-30501_chr15_101752842_101752873_+	piRNA	DASHR
piR-30501_chr15_101752933_101752964_+	piR-30501_chr15_101752933_101752964_+	piRNA	DASHR
piR-30501_chr15_101753115_101753146_+	piR-30501_chr15_101753115_101753146_+	piRNA	DASHR
piR-30501_chr15_101753641_101753672_+	piR-30501_chr15_101753641_101753672_+	piRNA	DASHR
piR-30501_chr15_101754076_101754107_+	piR-30501_chr15_101754076_101754107_+	piRNA	DASHR
piR-30501_chr15_101754511_101754542_+	piR-30501_chr15_101754511_101754542_+	piRNA	DASHR
piR-30501_chr15_101754946_101754977_+	piR-30501_chr15_101754946_101754977_+	piRNA	DASHR
piR-30501_chr15_101755472_101755503_+	piR-30501_chr15_101755472_101755503_+	piRNA	DASHR
piR-30501_chr15_101755989_101756020_+	piR-30501_chr15_101755989_101756020_+	piRNA	DASHR
piR-30501_chr15_101756333_101756364_+	piR-30501_chr15_101756333_101756364_+	piRNA	DASHR
piR-30501_chr15_101756424_101756455_+	piR-30501_chr15_101756424_101756455_+	piRNA	DASHR
piR-30501_chr15_101756950_101756981_+	piR-30501_chr15_101756950_101756981_+	piRNA	DASHR
piR-30501_chr15_101757470_101757501_+	piR-30501_chr15_101757470_101757501_+	piRNA	DASHR
piR-30501_chr15_101757905_101757936_+	piR-30501_chr15_101757905_101757936_+	piRNA	DASHR
piR-30501_chr15_99799814_99799845_-	piR-30501_chr15_99799814_99799845_-	piRNA	DASHR
piR-30502_chr9_101596952_101596981_+	piR-30502_chr9_101596952_101596981_+	piRNA	DASHR
piR-30506_chr14_100943454_100943483_+	piR-30506_chr14_100943454_100943483_+	piRNA	DASHR
piR-30507_chr19_34816006_34816035_-	piR-30507_chr19_34816006_34816035_-	piRNA	DASHR
piR-30510_chr14_88147958_88147987_-	piR-30510_chr14_88147958_88147987_-	piRNA	DASHR
piR-30511_chr22_23895873_23895902_-	piR-30511_chr22_23895873_23895902_-	piRNA	DASHR
piR-30515_chr6_33910750_33910779_+	piR-30515_chr6_33910750_33910779_+	piRNA	DASHR
piR-30518_chr10_77780370_77780400_+	piR-30518_chr10_77780370_77780400_+	piRNA	DASHR
piR-30519_chr6_42727383_42727412_-	piR-30519_chr6_42727383_42727412_-	piRNA	DASHR
piR-30520_chr6_42727382_42727412_-	piR-30520_chr6_42727382_42727412_-	piRNA	DASHR
piR-30521_chr2_226864643_226864673_+	piR-30521_chr2_226864643_226864673_+	piRNA	DASHR
piR-30522_chr17_17185088_17185117_-	piR-30522_chr17_17185088_17185117_-	piRNA	DASHR
piR-30522_chr17_74998825_74998854_-	piR-30522_chr17_74998825_74998854_-	piRNA	DASHR
piR-30525_chr9_113105468_113105497_-	piR-30525_chr9_113105468_113105497_-	piRNA	DASHR
piR-30525_chr9_113119076_113119105_+	piR-30525_chr9_113119076_113119105_+	piRNA	DASHR
piR-30526_chr19_16036374_16036404_+	piR-30526_chr19_16036374_16036404_+	piRNA	DASHR
piR-30527_chr11_45718187_45718216_-	piR-30527_chr11_45718187_45718216_-	piRNA	DASHR
piR-30528_chr15_96781816_96781845_-	piR-30528_chr15_96781816_96781845_-	piRNA	DASHR
piR-30530_chr15_96779325_96779354_-	piR-30530_chr15_96779325_96779354_-	piRNA	DASHR
piR-30531_chr7_55942877_55942906_+	piR-30531_chr7_55942877_55942906_+	piRNA	DASHR
piR-30532_chr11_45696385_45696414_-	piR-30532_chr11_45696385_45696414_-	piRNA	DASHR
piR-30533_chr9_113109689_113109719_-	piR-30533_chr9_113109689_113109719_-	piRNA	DASHR
piR-30533_chr9_113114854_113114884_+	piR-30533_chr9_113114854_113114884_+	piRNA	DASHR
piR-30535_chr6_33911822_33911852_+	piR-30535_chr6_33911822_33911852_+	piRNA	DASHR
piR-30536_chr6_29531307_29531337_+	piR-30536_chr6_29531307_29531337_+	piRNA	DASHR
piR-30539_chr18_11672767_11672798_+	piR-30539_chr18_11672767_11672798_+	piRNA	DASHR
piR-30540_chr18_11672767_11672797_+	piR-30540_chr18_11672767_11672797_+	piRNA	DASHR
piR-30541_chr15_62250472_62250501_+	piR-30541_chr15_62250472_62250501_+	piRNA	DASHR
piR-30542_chr21_44486611_44486640_-	piR-30542_chr21_44486611_44486640_-	piRNA	DASHR
piR-30548_chr9_113107372_113107401_-	piR-30548_chr9_113107372_113107401_-	piRNA	DASHR
piR-30548_chr9_113117172_113117201_+	piR-30548_chr9_113117172_113117201_+	piRNA	DASHR
piR-30549_chr2_74836428_74836457_+	piR-30549_chr2_74836428_74836457_+	piRNA	DASHR
piR-30550_chr6_33877636_33877665_-	piR-30550_chr6_33877636_33877665_-	piRNA	DASHR
piR-30553_chr15_62245233_62245263_+	piR-30553_chr15_62245233_62245263_+	piRNA	DASHR
piR-30553_chr15_72611098_72611128_-	piR-30553_chr15_72611098_72611128_-	piRNA	DASHR
piR-30553_chr15_72663846_72663876_-	piR-30553_chr15_72663846_72663876_-	piRNA	DASHR
piR-30553_chr15_74073377_74073407_+	piR-30553_chr15_74073377_74073407_+	piRNA	DASHR
piR-30553_chr15_75267699_75267729_-	piR-30553_chr15_75267699_75267729_-	piRNA	DASHR
piR-30553_chr15_75291975_75292005_-	piR-30553_chr15_75291975_75292005_-	piRNA	DASHR
piR-30553_chr15_75784410_75784440_-	piR-30553_chr15_75784410_75784440_-	piRNA	DASHR
piR-30553_chr15_77917652_77917682_+	piR-30553_chr15_77917652_77917682_+	piRNA	DASHR
piR-30553_chr15_78736211_78736241_-	piR-30553_chr15_78736211_78736241_-	piRNA	DASHR
piR-30553_chr15_82343471_82343501_+	piR-30553_chr15_82343471_82343501_+	piRNA	DASHR
piR-30553_chr15_82435686_82435716_-	piR-30553_chr15_82435686_82435716_-	piRNA	DASHR
piR-30553_chr15_82525703_82525733_-	piR-30553_chr15_82525703_82525733_-	piRNA	DASHR
piR-30553_chr15_84241866_84241896_-	piR-30553_chr15_84241866_84241896_-	piRNA	DASHR
piR-30553_chr15_84510620_84510650_+	piR-30553_chr15_84510620_84510650_+	piRNA	DASHR
piR-30553_chr15_85246461_85246491_-	piR-30553_chr15_85246461_85246491_-	piRNA	DASHR
piR-30553_chr15_90293220_90293250_-	piR-30553_chr15_90293220_90293250_-	piRNA	DASHR
piR-30553_chr15_91033567_91033597_+	piR-30553_chr15_91033567_91033597_+	piRNA	DASHR
piR-30553_chr9_128259632_128259662_+	piR-30553_chr9_128259632_128259662_+	piRNA	DASHR
piR-30553_chrY_24173758_24173788_-	piR-30553_chrY_24173758_24173788_-	piRNA	DASHR
piR-30553_chrY_25496357_25496387_+	piR-30553_chrY_25496357_25496387_+	piRNA	DASHR
piR-30556_chr9_79866830_79866860_-	piR-30556_chr9_79866830_79866860_-	piRNA	DASHR
piR-30557_chr15_93416813_93416842_-	piR-30557_chr15_93416813_93416842_-	piRNA	DASHR
piR-30558_chr17_20550953_20550982_+	piR-30558_chr17_20550953_20550982_+	piRNA	DASHR
piR-30559_chr17_18393460_18393490_-	piR-30559_chr17_18393460_18393490_-	piRNA	DASHR
piR-30559_chr17_20550953_20550983_+	piR-30559_chr17_20550953_20550983_+	piRNA	DASHR
piR-30561_chr15_28130231_28130261_-	piR-30561_chr15_28130231_28130261_-	piRNA	DASHR
piR-30563_chr15_92575706_92575735_-	piR-30563_chr15_92575706_92575735_-	piRNA	DASHR
piR-30566_chr19_16037862_16037891_+	piR-30566_chr19_16037862_16037891_+	piRNA	DASHR
piR-30571_chr19_19747397_19747426_-	piR-30571_chr19_19747397_19747426_-	piRNA	DASHR
piR-30574_chr2_46903729_46903758_-	piR-30574_chr2_46903729_46903758_-	piRNA	DASHR
piR-30578_chr12_121092374_121092404_+	piR-30578_chr12_121092374_121092404_+	piRNA	DASHR
piR-30582_chr14_88130227_88130257_-	piR-30582_chr14_88130227_88130257_-	piRNA	DASHR
piR-30585_chr19_34814891_34814920_-	piR-30585_chr19_34814891_34814920_-	piRNA	DASHR
piR-30588_chr19_16037477_16037506_+	piR-30588_chr19_16037477_16037506_+	piRNA	DASHR
piR-30589_chr22_37369230_37369259_-	piR-30589_chr22_37369230_37369259_-	piRNA	DASHR
piR-30591_chr15_62249565_62249594_+	piR-30591_chr15_62249565_62249594_+	piRNA	DASHR
piR-30591_chr18_11586835_11586864_+	piR-30591_chr18_11586835_11586864_+	piRNA	DASHR
piR-30591_chrX_103097563_103097592_+	piR-30591_chrX_103097563_103097592_+	piRNA	DASHR
piR-30592_chr9_99221905_99221935_-	piR-30592_chr9_99221905_99221935_-	piRNA	DASHR
piR-30602_chr10_77771596_77771625_+	piR-30602_chr10_77771596_77771625_+	piRNA	DASHR
piR-30605_chr15_62246771_62246801_+	piR-30605_chr15_62246771_62246801_+	piRNA	DASHR
piR-30605_chr15_62254782_62254813_+	piR-30605_chr15_62254782_62254813_+	piRNA	DASHR
piR-30608_chr10_28790801_28790830_-	piR-30608_chr10_28790801_28790830_-	piRNA	DASHR
piR-30609_chr11_45697876_45697906_-	piR-30609_chr11_45697876_45697906_-	piRNA	DASHR
piR-30616_chr11_65658988_65659017_+	piR-30616_chr11_65658988_65659017_+	piRNA	DASHR
piR-30626_chr15_92582511_92582540_-	piR-30626_chr15_92582511_92582540_-	piRNA	DASHR
piR-30627_chr5_180686407_180686437_+	piR-30627_chr5_180686407_180686437_+	piRNA	DASHR
piR-30628_chr7_6585218_6585247_-	piR-30628_chr7_6585218_6585247_-	piRNA	DASHR
piR-30631_chr22_37367294_37367325_+	piR-30631_chr22_37367294_37367325_+	piRNA	DASHR
piR-30637_chr15_62250046_62250076_+	piR-30637_chr15_62250046_62250076_+	piRNA	DASHR
piR-30637_chr9_128265307_128265337_+	piR-30637_chr9_128265307_128265337_+	piRNA	DASHR
piR-30649_chr22_37359620_37359650_-	piR-30649_chr22_37359620_37359650_-	piRNA	DASHR
piR-30654_chr19_16040048_16040078_+	piR-30654_chr19_16040048_16040078_+	piRNA	DASHR
piR-30655_chr19_34814022_34814051_-	piR-30655_chr19_34814022_34814051_-	piRNA	DASHR
piR-30660_chr11_45702501_45702530_-	piR-30660_chr11_45702501_45702530_-	piRNA	DASHR
piR-30662_chr9_40290517_40290547_+	piR-30662_chr9_40290517_40290547_+	piRNA	DASHR
piR-30662_chr9_42920680_42920710_+	piR-30662_chr9_42920680_42920710_+	piRNA	DASHR
piR-30662_chr9_64436753_64436783_+	piR-30662_chr9_64436753_64436783_+	piRNA	DASHR
piR-30663_chr18_11672594_11672625_-	piR-30663_chr18_11672594_11672625_-	piRNA	DASHR
piR-30667_chr11_63650684_63650713_+	piR-30667_chr11_63650684_63650713_+	piRNA	DASHR
piR-30674_chr10_77772247_77772277_+	piR-30674_chr10_77772247_77772277_+	piRNA	DASHR
piR-30675_chr20_5501155_5501184_-	piR-30675_chr20_5501155_5501184_-	piRNA	DASHR
piR-30682_chr10_77768921_77768950_+	piR-30682_chr10_77768921_77768950_+	piRNA	DASHR
piR-30684_chr10_28792789_28792818_-	piR-30684_chr10_28792789_28792818_-	piRNA	DASHR
piR-30697_chr8_142702915_142702944_-	piR-30697_chr8_142702915_142702944_-	piRNA	DASHR
piR-30701_chr10_77771238_77771268_-	piR-30701_chr10_77771238_77771268_-	piRNA	DASHR
piR-30702_chr6_33873403_33873433_-	piR-30702_chr6_33873403_33873433_-	piRNA	DASHR
piR-30704_chr10_77781312_77781341_-	piR-30704_chr10_77781312_77781341_-	piRNA	DASHR
piR-30705_chr19_16037070_16037100_+	piR-30705_chr19_16037070_16037100_+	piRNA	DASHR
piR-30709_chr10_108191862_108191891_-	piR-30709_chr10_108191862_108191891_-	piRNA	DASHR
piR-30709_chr10_109294182_109294211_-	piR-30709_chr10_109294182_109294211_-	piRNA	DASHR
piR-30709_chr10_27654577_27654606_+	piR-30709_chr10_27654577_27654606_+	piRNA	DASHR
piR-30709_chr10_37092443_37092472_-	piR-30709_chr10_37092443_37092472_-	piRNA	DASHR
piR-30709_chr10_70137086_70137115_+	piR-30709_chr10_70137086_70137115_+	piRNA	DASHR
piR-30709_chr10_78244285_78244314_-	piR-30709_chr10_78244285_78244314_-	piRNA	DASHR
piR-30709_chr10_91235894_91235924_-	piR-30709_chr10_91235894_91235924_-	piRNA	DASHR
piR-30709_chr11_105281005_105281034_+	piR-30709_chr11_105281005_105281034_+	piRNA	DASHR
piR-30709_chr11_121747478_121747507_-	piR-30709_chr11_121747478_121747507_-	piRNA	DASHR
piR-30709_chr11_77484811_77484840_+	piR-30709_chr11_77484811_77484840_+	piRNA	DASHR
piR-30709_chr1_182292314_182292343_+	piR-30709_chr1_182292314_182292343_+	piRNA	DASHR
piR-30709_chr11_91782056_91782085_+	piR-30709_chr11_91782056_91782085_+	piRNA	DASHR
piR-30709_chr11_93008336_93008365_-	piR-30709_chr11_93008336_93008365_-	piRNA	DASHR
piR-30709_chr11_93503143_93503172_+	piR-30709_chr11_93503143_93503172_+	piRNA	DASHR
piR-30709_chr1_209028752_209028781_-	piR-30709_chr1_209028752_209028781_-	piRNA	DASHR
piR-30709_chr12_124729929_124729958_+	piR-30709_chr12_124729929_124729958_+	piRNA	DASHR
piR-30709_chr12_20896782_20896811_+	piR-30709_chr12_20896782_20896811_+	piRNA	DASHR
piR-30709_chr12_29757662_29757691_+	piR-30709_chr12_29757662_29757691_+	piRNA	DASHR
piR-30709_chr12_65920777_65920806_-	piR-30709_chr12_65920777_65920806_-	piRNA	DASHR
piR-30709_chr12_80524461_80524490_-	piR-30709_chr12_80524461_80524490_-	piRNA	DASHR
piR-30709_chr13_103345345_103345374_+	piR-30709_chr13_103345345_103345374_+	piRNA	DASHR
piR-30709_chr13_27241768_27241797_-	piR-30709_chr13_27241768_27241797_-	piRNA	DASHR
piR-30709_chr13_33132532_33132561_-	piR-30709_chr13_33132532_33132561_-	piRNA	DASHR
piR-30709_chr13_52423149_52423178_-	piR-30709_chr13_52423149_52423178_-	piRNA	DASHR
piR-30709_chr13_95274082_95274111_-	piR-30709_chr13_95274082_95274111_-	piRNA	DASHR
piR-30709_chr13_95938175_95938204_-	piR-30709_chr13_95938175_95938204_-	piRNA	DASHR
piR-30709_chr14_101294637_101294666_+	piR-30709_chr14_101294637_101294666_+	piRNA	DASHR
piR-30709_chr14_34079980_34080009_-	piR-30709_chr14_34079980_34080009_-	piRNA	DASHR
piR-30709_chr14_89665989_89666018_-	piR-30709_chr14_89665989_89666018_-	piRNA	DASHR
piR-30709_chr1_50756621_50756650_+	piR-30709_chr1_50756621_50756650_+	piRNA	DASHR
piR-30709_chr15_32762259_32762288_+	piR-30709_chr15_32762259_32762288_+	piRNA	DASHR
piR-30709_chr15_33303307_33303336_-	piR-30709_chr15_33303307_33303336_-	piRNA	DASHR
piR-30709_chr15_43198078_43198107_-	piR-30709_chr15_43198078_43198107_-	piRNA	DASHR
piR-30709_chr15_80491192_80491221_+	piR-30709_chr15_80491192_80491221_+	piRNA	DASHR
piR-30709_chr15_81906721_81906750_-	piR-30709_chr15_81906721_81906750_-	piRNA	DASHR
piR-30709_chr15_99896198_99896227_+	piR-30709_chr15_99896198_99896227_+	piRNA	DASHR
piR-30709_chr16_78692108_78692137_-	piR-30709_chr16_78692108_78692137_-	piRNA	DASHR
piR-30709_chr16_81451422_81451451_-	piR-30709_chr16_81451422_81451451_-	piRNA	DASHR
piR-30709_chr17_14230847_14230876_+	piR-30709_chr17_14230847_14230876_+	piRNA	DASHR
piR-30709_chr17_56757880_56757909_-	piR-30709_chr17_56757880_56757909_-	piRNA	DASHR
piR-30709_chr17_68831461_68831490_-	piR-30709_chr17_68831461_68831490_-	piRNA	DASHR
piR-30709_chr17_70398728_70398757_+	piR-30709_chr17_70398728_70398757_+	piRNA	DASHR
piR-30709_chr17_70983182_70983211_+	piR-30709_chr17_70983182_70983211_+	piRNA	DASHR
piR-30709_chr18_53561902_53561931_+	piR-30709_chr18_53561902_53561931_+	piRNA	DASHR
piR-30709_chr18_54348155_54348184_-	piR-30709_chr18_54348155_54348184_-	piRNA	DASHR
piR-30709_chr1_85567578_85567607_-	piR-30709_chr1_85567578_85567607_-	piRNA	DASHR
piR-30709_chr18_58653218_58653247_+	piR-30709_chr18_58653218_58653247_+	piRNA	DASHR
piR-30709_chr18_63759921_63759950_-	piR-30709_chr18_63759921_63759950_-	piRNA	DASHR
piR-30709_chr18_69618477_69618506_+	piR-30709_chr18_69618477_69618506_+	piRNA	DASHR
piR-30709_chr18_74479947_74479976_+	piR-30709_chr18_74479947_74479976_+	piRNA	DASHR
piR-30709_chr19_31226553_31226582_-	piR-30709_chr19_31226553_31226582_-	piRNA	DASHR
piR-30709_chr20_18744444_18744473_+	piR-30709_chr20_18744444_18744473_+	piRNA	DASHR
piR-30709_chr20_20243008_20243037_+	piR-30709_chr20_20243008_20243037_+	piRNA	DASHR
piR-30709_chr20_40626157_40626186_+	piR-30709_chr20_40626157_40626186_+	piRNA	DASHR
piR-30709_chr20_43239732_43239761_+	piR-30709_chr20_43239732_43239761_+	piRNA	DASHR
piR-30709_chr20_43829011_43829040_+	piR-30709_chr20_43829011_43829040_+	piRNA	DASHR
piR-30709_chr2_100231468_100231497_-	piR-30709_chr2_100231468_100231497_-	piRNA	DASHR
piR-30709_chr2_101171694_101171723_-	piR-30709_chr2_101171694_101171723_-	piRNA	DASHR
piR-30709_chr2_113374844_113374873_+	piR-30709_chr2_113374844_113374873_+	piRNA	DASHR
piR-30709_chr2_11625809_11625838_+	piR-30709_chr2_11625809_11625838_+	piRNA	DASHR
piR-30709_chr21_22267788_22267817_-	piR-30709_chr21_22267788_22267817_-	piRNA	DASHR
piR-30709_chr21_28195852_28195881_+	piR-30709_chr21_28195852_28195881_+	piRNA	DASHR
piR-30709_chr21_32059744_32059773_+	piR-30709_chr21_32059744_32059773_+	piRNA	DASHR
piR-30709_chr21_32097468_32097497_+	piR-30709_chr21_32097468_32097497_+	piRNA	DASHR
piR-30709_chr21_39357836_39357865_+	piR-30709_chr21_39357836_39357865_+	piRNA	DASHR
piR-30709_chr2_178521815_178521845_+	piR-30709_chr2_178521815_178521845_+	piRNA	DASHR
piR-30709_chr2_191499534_191499563_-	piR-30709_chr2_191499534_191499563_-	piRNA	DASHR
piR-30709_chr2_23303917_23303946_+	piR-30709_chr2_23303917_23303946_+	piRNA	DASHR
piR-30709_chr22_33332440_33332469_-	piR-30709_chr22_33332440_33332469_-	piRNA	DASHR
piR-30709_chr22_44500005_44500034_-	piR-30709_chr22_44500005_44500034_-	piRNA	DASHR
piR-30709_chr22_46646767_46646796_+	piR-30709_chr22_46646767_46646796_+	piRNA	DASHR
piR-30709_chr2_24845123_24845152_-	piR-30709_chr2_24845123_24845152_-	piRNA	DASHR
piR-30709_chr2_60713897_60713926_-	piR-30709_chr2_60713897_60713926_-	piRNA	DASHR
piR-30709_chr2_64700087_64700116_-	piR-30709_chr2_64700087_64700116_-	piRNA	DASHR
piR-30709_chr2_69407108_69407137_-	piR-30709_chr2_69407108_69407137_-	piRNA	DASHR
piR-30709_chr2_7388434_7388463_+	piR-30709_chr2_7388434_7388463_+	piRNA	DASHR
piR-30709_chr2_74070179_74070208_+	piR-30709_chr2_74070179_74070208_+	piRNA	DASHR
piR-30709_chr2_75988696_75988725_+	piR-30709_chr2_75988696_75988725_+	piRNA	DASHR
piR-30709_chr2_95733270_95733299_+	piR-30709_chr2_95733270_95733299_+	piRNA	DASHR
piR-30709_chr2_99213888_99213917_-	piR-30709_chr2_99213888_99213917_-	piRNA	DASHR
piR-30709_chr3_10307419_10307448_+	piR-30709_chr3_10307419_10307448_+	piRNA	DASHR
piR-30709_chr3_110505253_110505282_-	piR-30709_chr3_110505253_110505282_-	piRNA	DASHR
piR-30709_chr3_112382580_112382609_-	piR-30709_chr3_112382580_112382609_-	piRNA	DASHR
piR-30709_chr3_117500450_117500479_+	piR-30709_chr3_117500450_117500479_+	piRNA	DASHR
piR-30709_chr3_136764730_136764759_-	piR-30709_chr3_136764730_136764759_-	piRNA	DASHR
piR-30709_chr3_158199279_158199308_-	piR-30709_chr3_158199279_158199308_-	piRNA	DASHR
piR-30709_chr3_188651523_188651552_+	piR-30709_chr3_188651523_188651552_+	piRNA	DASHR
piR-30709_chr3_20788337_20788366_-	piR-30709_chr3_20788337_20788366_-	piRNA	DASHR
piR-30709_chr3_35029225_35029254_+	piR-30709_chr3_35029225_35029254_+	piRNA	DASHR
piR-30709_chr3_78853702_78853731_+	piR-30709_chr3_78853702_78853731_+	piRNA	DASHR
piR-30709_chr3_82647650_82647679_-	piR-30709_chr3_82647650_82647679_-	piRNA	DASHR
piR-30709_chr4_10384053_10384082_-	piR-30709_chr4_10384053_10384082_-	piRNA	DASHR
piR-30709_chr4_112984258_112984287_+	piR-30709_chr4_112984258_112984287_+	piRNA	DASHR
piR-30709_chr4_114353933_114353962_+	piR-30709_chr4_114353933_114353962_+	piRNA	DASHR
piR-30709_chr4_125636154_125636183_+	piR-30709_chr4_125636154_125636183_+	piRNA	DASHR
piR-30709_chr4_131100097_131100126_-	piR-30709_chr4_131100097_131100126_-	piRNA	DASHR
piR-30709_chr4_151601823_151601852_+	piR-30709_chr4_151601823_151601852_+	piRNA	DASHR
piR-30709_chr4_187326592_187326621_+	piR-30709_chr4_187326592_187326621_+	piRNA	DASHR
piR-30709_chr4_23839650_23839679_+	piR-30709_chr4_23839650_23839679_+	piRNA	DASHR
piR-30709_chr4_41277702_41277731_+	piR-30709_chr4_41277702_41277731_+	piRNA	DASHR
piR-30709_chr4_43407630_43407659_+	piR-30709_chr4_43407630_43407659_+	piRNA	DASHR
piR-30709_chr4_44156322_44156351_+	piR-30709_chr4_44156322_44156351_+	piRNA	DASHR
piR-30709_chr4_44177750_44177779_-	piR-30709_chr4_44177750_44177779_-	piRNA	DASHR
piR-30709_chr4_47667271_47667300_-	piR-30709_chr4_47667271_47667300_-	piRNA	DASHR
piR-30709_chr4_54964216_54964245_-	piR-30709_chr4_54964216_54964245_-	piRNA	DASHR
piR-30709_chr4_76728533_76728562_-	piR-30709_chr4_76728533_76728562_-	piRNA	DASHR
piR-30709_chr4_96115091_96115120_+	piR-30709_chr4_96115091_96115120_+	piRNA	DASHR
piR-30709_chr5_11059518_11059547_-	piR-30709_chr5_11059518_11059547_-	piRNA	DASHR
piR-30709_chr5_76761795_76761824_-	piR-30709_chr5_76761795_76761824_-	piRNA	DASHR
piR-30709_chr5_91285118_91285147_+	piR-30709_chr5_91285118_91285147_+	piRNA	DASHR
piR-30709_chr6_106152011_106152040_-	piR-30709_chr6_106152011_106152040_-	piRNA	DASHR
piR-30709_chr6_109830851_109830880_-	piR-30709_chr6_109830851_109830880_-	piRNA	DASHR
piR-30709_chr6_113757289_113757318_-	piR-30709_chr6_113757289_113757318_-	piRNA	DASHR
piR-30709_chr6_141993594_141993623_-	piR-30709_chr6_141993594_141993623_-	piRNA	DASHR
piR-30709_chr6_143273551_143273580_+	piR-30709_chr6_143273551_143273580_+	piRNA	DASHR
piR-30709_chr6_163921970_163921999_+	piR-30709_chr6_163921970_163921999_+	piRNA	DASHR
piR-30709_chr6_35709051_35709080_+	piR-30709_chr6_35709051_35709080_+	piRNA	DASHR
piR-30709_chr6_62135391_62135420_-	piR-30709_chr6_62135391_62135420_-	piRNA	DASHR
piR-30709_chr6_8107300_8107329_+	piR-30709_chr6_8107300_8107329_+	piRNA	DASHR
piR-30709_chr6_81987613_81987642_-	piR-30709_chr6_81987613_81987642_-	piRNA	DASHR
piR-30709_chr7_147648473_147648502_+	piR-30709_chr7_147648473_147648502_+	piRNA	DASHR
piR-30709_chr7_157064905_157064934_-	piR-30709_chr7_157064905_157064934_-	piRNA	DASHR
piR-30709_chr7_3881940_3881969_+	piR-30709_chr7_3881940_3881969_+	piRNA	DASHR
piR-30709_chr7_42841629_42841658_+	piR-30709_chr7_42841629_42841658_+	piRNA	DASHR
piR-30709_chr7_43865279_43865308_-	piR-30709_chr7_43865279_43865308_-	piRNA	DASHR
piR-30709_chr8_137616725_137616754_+	piR-30709_chr8_137616725_137616754_+	piRNA	DASHR
piR-30709_chr8_138004328_138004357_+	piR-30709_chr8_138004328_138004357_+	piRNA	DASHR
piR-30709_chr8_18962966_18962995_+	piR-30709_chr8_18962966_18962995_+	piRNA	DASHR
piR-30709_chr8_29898139_29898168_+	piR-30709_chr8_29898139_29898168_+	piRNA	DASHR
piR-30709_chr8_30010255_30010284_-	piR-30709_chr8_30010255_30010284_-	piRNA	DASHR
piR-30709_chr8_31582999_31583028_+	piR-30709_chr8_31582999_31583028_+	piRNA	DASHR
piR-30709_chr8_34873278_34873307_+	piR-30709_chr8_34873278_34873307_+	piRNA	DASHR
piR-30709_chr8_48517941_48517970_+	piR-30709_chr8_48517941_48517970_+	piRNA	DASHR
piR-30709_chr8_49544430_49544459_+	piR-30709_chr8_49544430_49544459_+	piRNA	DASHR
piR-30709_chr8_65770246_65770275_+	piR-30709_chr8_65770246_65770275_+	piRNA	DASHR
piR-30709_chr8_8511346_8511375_+	piR-30709_chr8_8511346_8511375_+	piRNA	DASHR
piR-30709_chr9_125869912_125869941_+	piR-30709_chr9_125869912_125869941_+	piRNA	DASHR
piR-30709_chr9_135669319_135669348_-	piR-30709_chr9_135669319_135669348_-	piRNA	DASHR
piR-30709_chr9_17576063_17576092_+	piR-30709_chr9_17576063_17576092_+	piRNA	DASHR
piR-30709_chr9_22996203_22996232_+	piR-30709_chr9_22996203_22996232_+	piRNA	DASHR
piR-30709_chrX_112092903_112092932_-	piR-30709_chrX_112092903_112092932_-	piRNA	DASHR
piR-30709_chrX_12533338_12533367_-	piR-30709_chrX_12533338_12533367_-	piRNA	DASHR
piR-30709_chrX_152562954_152562983_-	piR-30709_chrX_152562954_152562983_-	piRNA	DASHR
piR-30709_chrX_2506325_2506354_-	piR-30709_chrX_2506325_2506354_-	piRNA	DASHR
piR-30709_chrX_3225250_3225279_-	piR-30709_chrX_3225250_3225279_-	piRNA	DASHR
piR-30709_chrX_33430504_33430533_+	piR-30709_chrX_33430504_33430533_+	piRNA	DASHR
piR-30709_chrX_39620234_39620263_+	piR-30709_chrX_39620234_39620263_+	piRNA	DASHR
piR-30709_chrX_5867482_5867511_+	piR-30709_chrX_5867482_5867511_+	piRNA	DASHR
piR-30709_chrY_2506325_2506354_-	piR-30709_chrY_2506325_2506354_-	piRNA	DASHR
piR-30709_chrY_6277173_6277202_+	piR-30709_chrY_6277173_6277202_+	piRNA	DASHR
piR-30709_chrY_9897508_9897537_-	piR-30709_chrY_9897508_9897537_-	piRNA	DASHR
piR-30713_chr3_128849087_128849116_+	piR-30713_chr3_128849087_128849116_+	piRNA	DASHR
piR-30715_chr22_37359083_37359112_-	piR-30715_chr22_37359083_37359112_-	piRNA	DASHR
piR-30717_chr4_189881330_189881359_-	piR-30717_chr4_189881330_189881359_-	piRNA	DASHR
piR-30717_chr9_40939436_40939465_-	piR-30717_chr9_40939436_40939465_-	piRNA	DASHR
piR-30720_chr6_33901154_33901183_+	piR-30720_chr6_33901154_33901183_+	piRNA	DASHR
piR-30723_chr22_37366673_37366702_-	piR-30723_chr22_37366673_37366702_-	piRNA	DASHR
piR-30731_chr2_235750443_235750473_+	piR-30731_chr2_235750443_235750473_+	piRNA	DASHR
piR-30733_chr10_46128100_46128130_+	piR-30733_chr10_46128100_46128130_+	piRNA	DASHR
piR-30734_chr1_179590795_179590824_-	piR-30734_chr1_179590795_179590824_-	piRNA	DASHR
piR-30735_chr7_128819143_128819174_+	piR-30735_chr7_128819143_128819174_+	piRNA	DASHR
piR-30738_chr3_12857047_12857076_-	piR-30738_chr3_12857047_12857076_-	piRNA	DASHR
piR-30745_chr9_79869036_79869065_-	piR-30745_chr9_79869036_79869065_-	piRNA	DASHR
piR-30747_chr17_18393772_18393802_-	piR-30747_chr17_18393772_18393802_-	piRNA	DASHR
piR-30747_chr17_20550641_20550671_+	piR-30747_chr17_20550641_20550671_+	piRNA	DASHR
piR-30751_chr15_98089444_98089473_+	piR-30751_chr15_98089444_98089473_+	piRNA	DASHR
piR-30751_chr15_99013822_99013851_-	piR-30751_chr15_99013822_99013851_-	piRNA	DASHR
piR-30753_chr19_19747983_19748012_-	piR-30753_chr19_19747983_19748012_-	piRNA	DASHR
piR-30755_chr6_33895454_33895483_+	piR-30755_chr6_33895454_33895483_+	piRNA	DASHR
piR-30760_chr15_99792705_99792735_-	piR-30760_chr15_99792705_99792735_-	piRNA	DASHR
piR-30761_chr17_18397935_18397964_-	piR-30761_chr17_18397935_18397964_-	piRNA	DASHR
piR-30761_chr17_20546478_20546507_+	piR-30761_chr17_20546478_20546507_+	piRNA	DASHR
piR-30764_chr10_84111890_84111920_-	piR-30764_chr10_84111890_84111920_-	piRNA	DASHR
piR-30764_chr11_3478846_3478876_+	piR-30764_chr11_3478846_3478876_+	piRNA	DASHR
piR-30764_chr1_186919666_186919696_+	piR-30764_chr1_186919666_186919696_+	piRNA	DASHR
piR-30764_chr14_51750462_51750492_-	piR-30764_chr14_51750462_51750492_-	piRNA	DASHR
piR-30764_chr2_231404203_231404233_-	piR-30764_chr2_231404203_231404233_-	piRNA	DASHR
piR-30764_chr3_130146221_130146251_+	piR-30764_chr3_130146221_130146251_+	piRNA	DASHR
piR-30764_chr3_19487200_19487230_+	piR-30764_chr3_19487200_19487230_+	piRNA	DASHR
piR-30764_chr3_79776269_79776299_-	piR-30764_chr3_79776269_79776299_-	piRNA	DASHR
piR-30764_chr4_137481738_137481768_-	piR-30764_chr4_137481738_137481768_-	piRNA	DASHR
piR-30764_chr4_8974891_8974921_-	piR-30764_chr4_8974891_8974921_-	piRNA	DASHR
piR-30764_chr4_9508948_9508978_-	piR-30764_chr4_9508948_9508978_-	piRNA	DASHR
piR-30764_chr5_112527336_112527366_-	piR-30764_chr5_112527336_112527366_-	piRNA	DASHR
piR-30764_chr6_122745787_122745817_+	piR-30764_chr6_122745787_122745817_+	piRNA	DASHR
piR-30764_chr7_6844551_6844581_+	piR-30764_chr7_6844551_6844581_+	piRNA	DASHR
piR-30764_chr8_11908601_11908630_+	piR-30764_chr8_11908601_11908630_+	piRNA	DASHR
piR-30764_chr8_12490379_12490409_+	piR-30764_chr8_12490379_12490409_+	piRNA	DASHR
piR-30764_chr8_7071009_7071039_-	piR-30764_chr8_7071009_7071039_-	piRNA	DASHR
piR-30764_chr8_8175254_8175284_-	piR-30764_chr8_8175254_8175284_-	piRNA	DASHR
piR-30764_chrX_155974222_155974252_+	piR-30764_chrX_155974222_155974252_+	piRNA	DASHR
piR-30764_chrX_3970859_3970889_-	piR-30764_chrX_3970859_3970889_-	piRNA	DASHR
piR-30764_chrX_93433143_93433173_-	piR-30764_chrX_93433143_93433173_-	piRNA	DASHR
piR-30764_chrY_57160742_57160772_+	piR-30764_chrY_57160742_57160772_+	piRNA	DASHR
piR-30769_chr15_62232220_62232249_+	piR-30769_chr15_62232220_62232249_+	piRNA	DASHR
piR-30772_chr15_51291988_51292018_-	piR-30772_chr15_51291988_51292018_-	piRNA	DASHR
piR-30779_chr6_33897131_33897161_+	piR-30779_chr6_33897131_33897161_+	piRNA	DASHR
piR-30780_chr15_51292000_51292030_-	piR-30780_chr15_51292000_51292030_-	piRNA	DASHR
piR-30782_chr10_122639543_122639572_-	piR-30782_chr10_122639543_122639572_-	piRNA	DASHR
piR-30782_chr4_186242195_186242224_-	piR-30782_chr4_186242195_186242224_-	piRNA	DASHR
piR-30782_chr5_157968851_157968880_+	piR-30782_chr5_157968851_157968880_+	piRNA	DASHR
piR-30782_chrY_5945757_5945786_+	piR-30782_chrY_5945757_5945786_+	piRNA	DASHR
piR-30784_chr19_19749159_19749188_-	piR-30784_chr19_19749159_19749188_-	piRNA	DASHR
piR-30785_chr6_33903331_33903360_+	piR-30785_chr6_33903331_33903360_+	piRNA	DASHR
piR-30787_chr16_89616329_89616358_-	piR-30787_chr16_89616329_89616358_-	piRNA	DASHR
piR-30791_chr15_24683073_24683103_+	piR-30791_chr15_24683073_24683103_+	piRNA	DASHR
piR-30793_chr15_76915930_76915959_+	piR-30793_chr15_76915930_76915959_+	piRNA	DASHR
piR-30796_chr10_77779650_77779680_+	piR-30796_chr10_77779650_77779680_+	piRNA	DASHR
piR-30803_chr22_49794751_49794780_-	piR-30803_chr22_49794751_49794780_-	piRNA	DASHR
piR-30807_chr12_3494066_3494095_+	piR-30807_chr12_3494066_3494095_+	piRNA	DASHR
piR-30810_chr17_28720583_28720613_+	piR-30810_chr17_28720583_28720613_+	piRNA	DASHR
piR-30813_chr11_45719801_45719830_-	piR-30813_chr11_45719801_45719830_-	piRNA	DASHR
piR-30817_chr6_33909772_33909803_+	piR-30817_chr6_33909772_33909803_+	piRNA	DASHR
piR-30819_chr13_31360170_31360201_-	piR-30819_chr13_31360170_31360201_-	piRNA	DASHR
piR-30821_chr1_227655119_227655148_+	piR-30821_chr1_227655119_227655148_+	piRNA	DASHR
piR-30821_chr1_227655623_227655652_+	piR-30821_chr1_227655623_227655652_+	piRNA	DASHR
piR-30821_chr1_246987104_246987133_-	piR-30821_chr1_246987104_246987133_-	piRNA	DASHR
piR-30821_chr1_247190199_247190228_-	piR-30821_chr1_247190199_247190228_-	piRNA	DASHR
piR-30821_chr13_18469236_18469265_-	piR-30821_chr13_18469236_18469265_-	piRNA	DASHR
piR-30821_chr14_18395610_18395639_-	piR-30821_chr14_18395610_18395639_-	piRNA	DASHR
piR-30821_chr14_18395960_18395989_-	piR-30821_chr14_18395960_18395989_-	piRNA	DASHR
piR-30821_chr19_19795181_19795210_-	piR-30821_chr19_19795181_19795210_-	piRNA	DASHR
piR-30821_chr19_19892005_19892034_+	piR-30821_chr19_19892005_19892034_+	piRNA	DASHR
piR-30821_chr19_19892089_19892118_+	piR-30821_chr19_19892089_19892118_+	piRNA	DASHR
piR-30821_chr19_19892509_19892538_+	piR-30821_chr19_19892509_19892538_+	piRNA	DASHR
piR-30821_chr19_19933800_19933829_+	piR-30821_chr19_19933800_19933829_+	piRNA	DASHR
piR-30821_chr19_19934220_19934249_+	piR-30821_chr19_19934220_19934249_+	piRNA	DASHR
piR-30821_chr19_19934388_19934417_+	piR-30821_chr19_19934388_19934417_+	piRNA	DASHR
piR-30821_chr19_20006292_20006321_-	piR-30821_chr19_20006292_20006321_-	piRNA	DASHR
piR-30821_chr19_20118483_20118512_+	piR-30821_chr19_20118483_20118512_+	piRNA	DASHR
piR-30821_chr19_20118567_20118596_+	piR-30821_chr19_20118567_20118596_+	piRNA	DASHR
piR-30821_chr19_20118735_20118764_+	piR-30821_chr19_20118735_20118764_+	piRNA	DASHR
piR-30821_chr19_20119239_20119268_+	piR-30821_chr19_20119239_20119268_+	piRNA	DASHR
piR-30821_chr19_20197414_20197443_+	piR-30821_chr19_20197414_20197443_+	piRNA	DASHR
piR-30821_chr19_20197750_20197779_+	piR-30821_chr19_20197750_20197779_+	piRNA	DASHR
piR-30821_chr19_20303354_20303383_+	piR-30821_chr19_20303354_20303383_+	piRNA	DASHR
piR-30821_chr19_20398144_20398173_-	piR-30821_chr19_20398144_20398173_-	piRNA	DASHR
piR-30821_chr19_20398648_20398677_-	piR-30821_chr19_20398648_20398677_-	piRNA	DASHR
piR-30821_chr19_20544657_20544686_-	piR-30821_chr19_20544657_20544686_-	piRNA	DASHR
piR-30821_chr19_20544825_20544854_-	piR-30821_chr19_20544825_20544854_-	piRNA	DASHR
piR-30821_chr19_20545077_20545106_-	piR-30821_chr19_20545077_20545106_-	piRNA	DASHR
piR-30821_chr19_20545161_20545190_-	piR-30821_chr19_20545161_20545190_-	piRNA	DASHR
piR-30821_chr19_20545245_20545274_-	piR-30821_chr19_20545245_20545274_-	piRNA	DASHR
piR-30821_chr19_20624667_20624696_-	piR-30821_chr19_20624667_20624696_-	piRNA	DASHR
piR-30821_chr19_20625003_20625032_-	piR-30821_chr19_20625003_20625032_-	piRNA	DASHR
piR-30821_chr19_20625171_20625200_-	piR-30821_chr19_20625171_20625200_-	piRNA	DASHR
piR-30821_chr19_20691711_20691740_+	piR-30821_chr19_20691711_20691740_+	piRNA	DASHR
piR-30821_chr19_20695926_20695955_+	piR-30821_chr19_20695926_20695955_+	piRNA	DASHR
piR-30821_chr19_20696178_20696207_+	piR-30821_chr19_20696178_20696207_+	piRNA	DASHR
piR-30821_chr19_21222515_21222544_-	piR-30821_chr19_21222515_21222544_-	piRNA	DASHR
piR-30821_chr19_21293351_21293380_-	piR-30821_chr19_21293351_21293380_-	piRNA	DASHR
piR-30821_chr19_21293855_21293884_-	piR-30821_chr19_21293855_21293884_-	piRNA	DASHR
piR-30821_chr21_13097429_13097458_-	piR-30821_chr21_13097429_13097458_-	piRNA	DASHR
piR-30821_chr2_132103163_132103192_+	piR-30821_chr2_132103163_132103192_+	piRNA	DASHR
piR-30821_chr22_15326425_15326454_-	piR-30821_chr22_15326425_15326454_-	piRNA	DASHR
piR-30821_chr22_15326775_15326804_-	piR-30821_chr22_15326775_15326804_-	piRNA	DASHR
piR-30821_chr4_254172_254201_+	piR-30821_chr4_254172_254201_+	piRNA	DASHR
piR-30821_chr4_373360_373389_+	piR-30821_chr4_373360_373389_+	piRNA	DASHR
piR-30821_chr4_86262_86291_+	piR-30821_chr4_86262_86291_+	piRNA	DASHR
piR-30821_chr4_86934_86963_+	piR-30821_chr4_86934_86963_+	piRNA	DASHR
piR-30821_chr7_56639829_56639858_-	piR-30821_chr7_56639829_56639858_-	piRNA	DASHR
piR-30821_chr7_57469675_57469704_+	piR-30821_chr7_57469675_57469704_+	piRNA	DASHR
piR-30821_chr7_64077723_64077752_+	piR-30821_chr7_64077723_64077752_+	piRNA	DASHR
piR-30821_chr7_64078227_64078256_+	piR-30821_chr7_64078227_64078256_+	piRNA	DASHR
piR-30821_chr7_64079146_64079175_+	piR-30821_chr7_64079146_64079175_+	piRNA	DASHR
piR-30821_chr7_64349044_64349073_+	piR-30821_chr7_64349044_64349073_+	piRNA	DASHR
piR-30821_chr7_64470208_64470237_+	piR-30821_chr7_64470208_64470237_+	piRNA	DASHR
piR-30821_chr7_64521265_64521294_-	piR-30821_chr7_64521265_64521294_-	piRNA	DASHR
piR-30821_chr7_64521517_64521546_-	piR-30821_chr7_64521517_64521546_-	piRNA	DASHR
piR-30821_chr7_64832825_64832854_+	piR-30821_chr7_64832825_64832854_+	piRNA	DASHR
piR-30821_chr7_64928440_64928469_+	piR-30821_chr7_64928440_64928469_+	piRNA	DASHR
piR-30821_chr7_64976957_64976986_-	piR-30821_chr7_64976957_64976986_-	piRNA	DASHR
piR-30821_chr7_64977881_64977910_-	piR-30821_chr7_64977881_64977910_-	piRNA	DASHR
piR-30821_chr7_64978217_64978246_-	piR-30821_chr7_64978217_64978246_-	piRNA	DASHR
piR-30821_chr7_64978973_64979002_-	piR-30821_chr7_64978973_64979002_-	piRNA	DASHR
piR-30821_chr7_65398875_65398904_+	piR-30821_chr7_65398875_65398904_+	piRNA	DASHR
piR-30821_chr8_46871580_46871609_-	piR-30821_chr8_46871580_46871609_-	piRNA	DASHR
piR-30821_chr9_35147811_35147840_-	piR-30821_chr9_35147811_35147840_-	piRNA	DASHR
piR-30821_chr9_35148063_35148092_-	piR-30821_chr9_35148063_35148092_-	piRNA	DASHR
piR-30821_chr9_35148227_35148256_-	piR-30821_chr9_35148227_35148256_-	piRNA	DASHR
piR-30821_chr9_64834237_64834266_+	piR-30821_chr9_64834237_64834266_+	piRNA	DASHR
piR-30821_chrX_67374165_67374194_+	piR-30821_chrX_67374165_67374194_+	piRNA	DASHR
piR-30833_chr6_40161312_40161341_-	piR-30833_chr6_40161312_40161341_-	piRNA	DASHR
piR-30834_chr15_92604700_92604729_+	piR-30834_chr15_92604700_92604729_+	piRNA	DASHR
piR-30841_chr10_77767277_77767306_+	piR-30841_chr10_77767277_77767306_+	piRNA	DASHR
piR-30846_chr4_538187_538216_+	piR-30846_chr4_538187_538216_+	piRNA	DASHR
piR-30851_chr13_31365711_31365740_-	piR-30851_chr13_31365711_31365740_-	piRNA	DASHR
piR-30853_chr10_33504476_33504506_-	piR-30853_chr10_33504476_33504506_-	piRNA	DASHR
piR-30853_chr10_44831843_44831873_-	piR-30853_chr10_44831843_44831873_-	piRNA	DASHR
piR-30853_chr10_47211783_47211813_+	piR-30853_chr10_47211783_47211813_+	piRNA	DASHR
piR-30853_chr10_68217265_68217295_+	piR-30853_chr10_68217265_68217295_+	piRNA	DASHR
piR-30853_chr10_87828588_87828618_+	piR-30853_chr10_87828588_87828618_+	piRNA	DASHR
piR-30853_chr1_108580869_108580898_+	piR-30853_chr1_108580869_108580898_+	piRNA	DASHR
piR-30853_chr11_103785815_103785845_-	piR-30853_chr11_103785815_103785845_-	piRNA	DASHR
piR-30853_chr11_3602739_3602769_-	piR-30853_chr11_3602739_3602769_-	piRNA	DASHR
piR-30853_chr11_56245716_56245746_-	piR-30853_chr11_56245716_56245746_-	piRNA	DASHR
piR-30853_chr11_85094466_85094496_-	piR-30853_chr11_85094466_85094496_-	piRNA	DASHR
piR-30853_chr1_197744845_197744875_-	piR-30853_chr1_197744845_197744875_-	piRNA	DASHR
piR-30853_chr1_203254876_203254906_+	piR-30853_chr1_203254876_203254906_+	piRNA	DASHR
piR-30853_chr1_206026538_206026568_+	piR-30853_chr1_206026538_206026568_+	piRNA	DASHR
piR-30853_chr1_213002956_213002986_-	piR-30853_chr1_213002956_213002986_-	piRNA	DASHR
piR-30853_chr1_214806265_214806295_+	piR-30853_chr1_214806265_214806295_+	piRNA	DASHR
piR-30853_chr12_45384023_45384053_-	piR-30853_chr12_45384023_45384053_-	piRNA	DASHR
piR-30853_chr12_62195992_62196022_-	piR-30853_chr12_62195992_62196022_-	piRNA	DASHR
piR-30853_chr12_62413464_62413494_-	piR-30853_chr12_62413464_62413494_-	piRNA	DASHR
piR-30853_chr1_31542923_31542953_-	piR-30853_chr1_31542923_31542953_-	piRNA	DASHR
piR-30853_chr1_32803658_32803688_-	piR-30853_chr1_32803658_32803688_-	piRNA	DASHR
piR-30853_chr14_23963364_23963394_-	piR-30853_chr14_23963364_23963394_-	piRNA	DASHR
piR-30853_chr14_23998487_23998517_-	piR-30853_chr14_23998487_23998517_-	piRNA	DASHR
piR-30853_chr14_24127410_24127440_-	piR-30853_chr14_24127410_24127440_-	piRNA	DASHR
piR-30853_chr14_29809476_29809506_-	piR-30853_chr14_29809476_29809506_-	piRNA	DASHR
piR-30853_chr14_33743752_33743782_-	piR-30853_chr14_33743752_33743782_-	piRNA	DASHR
piR-30853_chr14_58024245_58024275_-	piR-30853_chr14_58024245_58024275_-	piRNA	DASHR
piR-30853_chr14_66751943_66751973_-	piR-30853_chr14_66751943_66751973_-	piRNA	DASHR
piR-30853_chr14_68203718_68203747_-	piR-30853_chr14_68203718_68203747_-	piRNA	DASHR
piR-30853_chr14_72532947_72532977_+	piR-30853_chr14_72532947_72532977_+	piRNA	DASHR
piR-30853_chr15_69962161_69962191_+	piR-30853_chr15_69962161_69962191_+	piRNA	DASHR
piR-30853_chr1_60693047_60693077_+	piR-30853_chr1_60693047_60693077_+	piRNA	DASHR
piR-30853_chr16_75844211_75844241_-	piR-30853_chr16_75844211_75844241_-	piRNA	DASHR
piR-30853_chr16_82849575_82849604_+	piR-30853_chr16_82849575_82849604_+	piRNA	DASHR
piR-30853_chr18_13758377_13758407_-	piR-30853_chr18_13758377_13758407_-	piRNA	DASHR
piR-30853_chr18_24095052_24095081_-	piR-30853_chr18_24095052_24095081_-	piRNA	DASHR
piR-30853_chr18_30219170_30219200_-	piR-30853_chr18_30219170_30219200_-	piRNA	DASHR
piR-30853_chr18_69439513_69439542_-	piR-30853_chr18_69439513_69439542_-	piRNA	DASHR
piR-30853_chr2_12991790_12991820_+	piR-30853_chr2_12991790_12991820_+	piRNA	DASHR
piR-30853_chr2_137126302_137126331_-	piR-30853_chr2_137126302_137126331_-	piRNA	DASHR
piR-30853_chr21_38791940_38791969_-	piR-30853_chr21_38791940_38791969_-	piRNA	DASHR
piR-30853_chr2_144923067_144923097_+	piR-30853_chr2_144923067_144923097_+	piRNA	DASHR
piR-30853_chr2_149186548_149186578_+	piR-30853_chr2_149186548_149186578_+	piRNA	DASHR
piR-30853_chr2_151132645_151132675_-	piR-30853_chr2_151132645_151132675_-	piRNA	DASHR
piR-30853_chr2_153236287_153236317_+	piR-30853_chr2_153236287_153236317_+	piRNA	DASHR
piR-30853_chr2_182725775_182725805_+	piR-30853_chr2_182725775_182725805_+	piRNA	DASHR
piR-30853_chr2_189964579_189964609_-	piR-30853_chr2_189964579_189964609_-	piRNA	DASHR
piR-30853_chr2_231089249_231089279_+	piR-30853_chr2_231089249_231089279_+	piRNA	DASHR
piR-30853_chr22_48814575_48814605_+	piR-30853_chr22_48814575_48814605_+	piRNA	DASHR
piR-30853_chr2_46317759_46317789_-	piR-30853_chr2_46317759_46317789_-	piRNA	DASHR
piR-30853_chr2_5138924_5138954_+	piR-30853_chr2_5138924_5138954_+	piRNA	DASHR
piR-30853_chr3_158443331_158443360_-	piR-30853_chr3_158443331_158443360_-	piRNA	DASHR
piR-30853_chr3_40050104_40050134_+	piR-30853_chr3_40050104_40050134_+	piRNA	DASHR
piR-30853_chr3_42355979_42356008_+	piR-30853_chr3_42355979_42356008_+	piRNA	DASHR
piR-30853_chr3_87184313_87184343_-	piR-30853_chr3_87184313_87184343_-	piRNA	DASHR
piR-30853_chr4_109640475_109640505_-	piR-30853_chr4_109640475_109640505_-	piRNA	DASHR
piR-30853_chr4_170607849_170607879_-	piR-30853_chr4_170607849_170607879_-	piRNA	DASHR
piR-30853_chr4_27605425_27605455_+	piR-30853_chr4_27605425_27605455_+	piRNA	DASHR
piR-30853_chr4_31692971_31693001_+	piR-30853_chr4_31692971_31693001_+	piRNA	DASHR
piR-30853_chr4_32376783_32376813_-	piR-30853_chr4_32376783_32376813_-	piRNA	DASHR
piR-30853_chr5_103853195_103853224_-	piR-30853_chr5_103853195_103853224_-	piRNA	DASHR
piR-30853_chr5_22272131_22272161_-	piR-30853_chr5_22272131_22272161_-	piRNA	DASHR
piR-30853_chr5_71639295_71639325_-	piR-30853_chr5_71639295_71639325_-	piRNA	DASHR
piR-30853_chr5_74532510_74532540_+	piR-30853_chr5_74532510_74532540_+	piRNA	DASHR
piR-30853_chr5_92160624_92160654_+	piR-30853_chr5_92160624_92160654_+	piRNA	DASHR
piR-30853_chr6_107651591_107651621_+	piR-30853_chr6_107651591_107651621_+	piRNA	DASHR
piR-30853_chr6_123627749_123627779_-	piR-30853_chr6_123627749_123627779_-	piRNA	DASHR
piR-30853_chr6_124736378_124736408_+	piR-30853_chr6_124736378_124736408_+	piRNA	DASHR
piR-30853_chr6_132051609_132051639_+	piR-30853_chr6_132051609_132051639_+	piRNA	DASHR
piR-30853_chr6_138066628_138066658_+	piR-30853_chr6_138066628_138066658_+	piRNA	DASHR
piR-30853_chr6_161612202_161612232_+	piR-30853_chr6_161612202_161612232_+	piRNA	DASHR
piR-30853_chr6_19763737_19763767_+	piR-30853_chr6_19763737_19763767_+	piRNA	DASHR
piR-30853_chr6_3059415_3059445_+	piR-30853_chr6_3059415_3059445_+	piRNA	DASHR
piR-30853_chr6_55423863_55423892_-	piR-30853_chr6_55423863_55423892_-	piRNA	DASHR
piR-30853_chr7_42984638_42984668_-	piR-30853_chr7_42984638_42984668_-	piRNA	DASHR
piR-30853_chr8_28283427_28283457_+	piR-30853_chr8_28283427_28283457_+	piRNA	DASHR
piR-30853_chr8_65264754_65264784_-	piR-30853_chr8_65264754_65264784_-	piRNA	DASHR
piR-30853_chr8_73223443_73223473_-	piR-30853_chr8_73223443_73223473_-	piRNA	DASHR
piR-30853_chr8_94369332_94369362_+	piR-30853_chr8_94369332_94369362_+	piRNA	DASHR
piR-30853_chr9_118127239_118127269_+	piR-30853_chr9_118127239_118127269_+	piRNA	DASHR
piR-30853_chr9_130965682_130965712_+	piR-30853_chr9_130965682_130965712_+	piRNA	DASHR
piR-30853_chr9_29838314_29838344_-	piR-30853_chr9_29838314_29838344_-	piRNA	DASHR
piR-30853_chr9_77223776_77223805_+	piR-30853_chr9_77223776_77223805_+	piRNA	DASHR
piR-30853_chr9_79602242_79602272_+	piR-30853_chr9_79602242_79602272_+	piRNA	DASHR
piR-30853_chrX_16298185_16298215_-	piR-30853_chrX_16298185_16298215_-	piRNA	DASHR
piR-30853_chrX_21570234_21570263_-	piR-30853_chrX_21570234_21570263_-	piRNA	DASHR
piR-30853_chrX_44577614_44577644_+	piR-30853_chrX_44577614_44577644_+	piRNA	DASHR
piR-30853_chrX_46141745_46141775_+	piR-30853_chrX_46141745_46141775_+	piRNA	DASHR
piR-30853_chrX_46363077_46363106_-	piR-30853_chrX_46363077_46363106_-	piRNA	DASHR
piR-30856_chr22_23912811_23912841_-	piR-30856_chr22_23912811_23912841_-	piRNA	DASHR
piR-30857_chr18_11659558_11659588_-	piR-30857_chr18_11659558_11659588_-	piRNA	DASHR
piR-30859_chr11_45702582_45702612_-	piR-30859_chr11_45702582_45702612_-	piRNA	DASHR
piR-30860_chr6_33879088_33879118_-	piR-30860_chr6_33879088_33879118_-	piRNA	DASHR
piR-30864_chr15_62249866_62249896_+	piR-30864_chr15_62249866_62249896_+	piRNA	DASHR
piR-30870_chr10_77770375_77770404_+	piR-30870_chr10_77770375_77770404_+	piRNA	DASHR
piR-30873_chr12_9327185_9327215_-	piR-30873_chr12_9327185_9327215_-	piRNA	DASHR
piR-30874_chr17_20546981_20547010_+	piR-30874_chr17_20546981_20547010_+	piRNA	DASHR
piR-30874_chr17_36259002_36259031_+	piR-30874_chr17_36259002_36259031_+	piRNA	DASHR
piR-30874_chr17_36382913_36382942_+	piR-30874_chr17_36382913_36382942_+	piRNA	DASHR
piR-30874_chr17_36433998_36434027_+	piR-30874_chr17_36433998_36434027_+	piRNA	DASHR
piR-30874_chr17_62270130_62270159_+	piR-30874_chr17_62270130_62270159_+	piRNA	DASHR
piR-30876_chr10_107586223_107586253_-	piR-30876_chr10_107586223_107586253_-	piRNA	DASHR
piR-30876_chr10_52945568_52945598_-	piR-30876_chr10_52945568_52945598_-	piRNA	DASHR
piR-30876_chr10_68516557_68516587_+	piR-30876_chr10_68516557_68516587_+	piRNA	DASHR
piR-30876_chr10_68530331_68530361_+	piR-30876_chr10_68530331_68530361_+	piRNA	DASHR
piR-30876_chr10_98494567_98494597_+	piR-30876_chr10_98494567_98494597_+	piRNA	DASHR
piR-30876_chr1_100234015_100234045_+	piR-30876_chr1_100234015_100234045_+	piRNA	DASHR
piR-30876_chr11_106174286_106174316_+	piR-30876_chr11_106174286_106174316_+	piRNA	DASHR
piR-30876_chr11_130322715_130322745_+	piR-30876_chr11_130322715_130322745_+	piRNA	DASHR
piR-30876_chr11_133236562_133236592_-	piR-30876_chr11_133236562_133236592_-	piRNA	DASHR
piR-30876_chr1_119357004_119357034_+	piR-30876_chr1_119357004_119357034_+	piRNA	DASHR
piR-30876_chr11_37181204_37181234_+	piR-30876_chr11_37181204_37181234_+	piRNA	DASHR
piR-30876_chr1_147678276_147678306_+	piR-30876_chr1_147678276_147678306_+	piRNA	DASHR
piR-30876_chr11_62342387_62342417_+	piR-30876_chr11_62342387_62342417_+	piRNA	DASHR
piR-30876_chr11_63499656_63499686_-	piR-30876_chr11_63499656_63499686_-	piRNA	DASHR
piR-30876_chr1_167911292_167911322_-	piR-30876_chr1_167911292_167911322_-	piRNA	DASHR
piR-30876_chr11_7906493_7906523_+	piR-30876_chr11_7906493_7906523_+	piRNA	DASHR
piR-30876_chr12_111340622_111340652_-	piR-30876_chr12_111340622_111340652_-	piRNA	DASHR
piR-30876_chr12_123260092_123260121_-	piR-30876_chr12_123260092_123260121_-	piRNA	DASHR
piR-30876_chr12_126454346_126454376_+	piR-30876_chr12_126454346_126454376_+	piRNA	DASHR
piR-30876_chr1_214144805_214144835_+	piR-30876_chr1_214144805_214144835_+	piRNA	DASHR
piR-30876_chr1_223740718_223740748_+	piR-30876_chr1_223740718_223740748_+	piRNA	DASHR
piR-30876_chr1_229790527_229790556_-	piR-30876_chr1_229790527_229790556_-	piRNA	DASHR
piR-30876_chr12_30850009_30850039_+	piR-30876_chr12_30850009_30850039_+	piRNA	DASHR
piR-30876_chr1_232914569_232914599_+	piR-30876_chr1_232914569_232914599_+	piRNA	DASHR
piR-30876_chr1_233177124_233177154_-	piR-30876_chr1_233177124_233177154_-	piRNA	DASHR
piR-30876_chr1_247369319_247369349_+	piR-30876_chr1_247369319_247369349_+	piRNA	DASHR
piR-30876_chr1_248897026_248897056_-	piR-30876_chr1_248897026_248897056_-	piRNA	DASHR
piR-30876_chr1_26093422_26093452_-	piR-30876_chr1_26093422_26093452_-	piRNA	DASHR
piR-30876_chr12_82805354_82805384_+	piR-30876_chr12_82805354_82805384_+	piRNA	DASHR
piR-30876_chr13_100085071_100085101_+	piR-30876_chr13_100085071_100085101_+	piRNA	DASHR
piR-30876_chr13_29660678_29660708_+	piR-30876_chr13_29660678_29660708_+	piRNA	DASHR
piR-30876_chr13_90289824_90289854_+	piR-30876_chr13_90289824_90289854_+	piRNA	DASHR
piR-30876_chr1_4826845_4826875_-	piR-30876_chr1_4826845_4826875_-	piRNA	DASHR
piR-30876_chr14_91087414_91087444_-	piR-30876_chr14_91087414_91087444_-	piRNA	DASHR
piR-30876_chr14_91124794_91124824_-	piR-30876_chr14_91124794_91124824_-	piRNA	DASHR
piR-30876_chr15_24153137_24153167_+	piR-30876_chr15_24153137_24153167_+	piRNA	DASHR
piR-30876_chr15_24216120_24216150_-	piR-30876_chr15_24216120_24216150_-	piRNA	DASHR
piR-30876_chr1_52949845_52949875_+	piR-30876_chr1_52949845_52949875_+	piRNA	DASHR
piR-30876_chr15_31512866_31512896_+	piR-30876_chr15_31512866_31512896_+	piRNA	DASHR
piR-30876_chr16_31544523_31544553_-	piR-30876_chr16_31544523_31544553_-	piRNA	DASHR
piR-30876_chr17_45576703_45576733_-	piR-30876_chr17_45576703_45576733_-	piRNA	DASHR
piR-30876_chr19_15837819_15837849_+	piR-30876_chr19_15837819_15837849_+	piRNA	DASHR
piR-30876_chr19_33491921_33491951_+	piR-30876_chr19_33491921_33491951_+	piRNA	DASHR
piR-30876_chr19_34917737_34917767_+	piR-30876_chr19_34917737_34917767_+	piRNA	DASHR
piR-30876_chr19_35322925_35322955_+	piR-30876_chr19_35322925_35322955_+	piRNA	DASHR
piR-30876_chr19_48882888_48882918_+	piR-30876_chr19_48882888_48882918_+	piRNA	DASHR
piR-30876_chr19_57805324_57805354_+	piR-30876_chr19_57805324_57805354_+	piRNA	DASHR
piR-30876_chr19_57918849_57918879_-	piR-30876_chr19_57918849_57918879_-	piRNA	DASHR
piR-30876_chr19_58042158_58042188_+	piR-30876_chr19_58042158_58042188_+	piRNA	DASHR
piR-30876_chr1_95955535_95955565_-	piR-30876_chr1_95955535_95955565_-	piRNA	DASHR
piR-30876_chr19_9226659_9226689_+	piR-30876_chr19_9226659_9226689_+	piRNA	DASHR
piR-30876_chr19_9622855_9622885_+	piR-30876_chr19_9622855_9622885_+	piRNA	DASHR
piR-30876_chr20_18776909_18776939_-	piR-30876_chr20_18776909_18776939_-	piRNA	DASHR
piR-30876_chr2_125174218_125174248_-	piR-30876_chr2_125174218_125174248_-	piRNA	DASHR
piR-30876_chr21_34164860_34164890_+	piR-30876_chr21_34164860_34164890_+	piRNA	DASHR
piR-30876_chr2_134294631_134294661_-	piR-30876_chr2_134294631_134294661_-	piRNA	DASHR
piR-30876_chr21_36302239_36302269_+	piR-30876_chr21_36302239_36302269_+	piRNA	DASHR
piR-30876_chr21_40258558_40258588_-	piR-30876_chr21_40258558_40258588_-	piRNA	DASHR
piR-30876_chr2_143036626_143036656_+	piR-30876_chr2_143036626_143036656_+	piRNA	DASHR
piR-30876_chr2_175100539_175100568_-	piR-30876_chr2_175100539_175100568_-	piRNA	DASHR
piR-30876_chr2_190279619_190279649_-	piR-30876_chr2_190279619_190279649_-	piRNA	DASHR
piR-30876_chr2_191476429_191476459_+	piR-30876_chr2_191476429_191476459_+	piRNA	DASHR
piR-30876_chr2_197483316_197483346_-	piR-30876_chr2_197483316_197483346_-	piRNA	DASHR
piR-30876_chr22_17568907_17568937_+	piR-30876_chr22_17568907_17568937_+	piRNA	DASHR
piR-30876_chr22_22510421_22510451_+	piR-30876_chr22_22510421_22510451_+	piRNA	DASHR
piR-30876_chr22_35244462_35244492_-	piR-30876_chr22_35244462_35244492_-	piRNA	DASHR
piR-30876_chr2_241329993_241330022_+	piR-30876_chr2_241329993_241330022_+	piRNA	DASHR
piR-30876_chr2_98307604_98307634_+	piR-30876_chr2_98307604_98307634_+	piRNA	DASHR
piR-30876_chr2_99470443_99470473_-	piR-30876_chr2_99470443_99470473_-	piRNA	DASHR
piR-30876_chr3_172679326_172679356_+	piR-30876_chr3_172679326_172679356_+	piRNA	DASHR
piR-30876_chr3_197560206_197560236_-	piR-30876_chr3_197560206_197560236_-	piRNA	DASHR
piR-30876_chr3_198150350_198150380_-	piR-30876_chr3_198150350_198150380_-	piRNA	DASHR
piR-30876_chr3_48114726_48114756_-	piR-30876_chr3_48114726_48114756_-	piRNA	DASHR
piR-30876_chr3_51415_51445_-	piR-30876_chr3_51415_51445_-	piRNA	DASHR
piR-30876_chr3_51754826_51754856_+	piR-30876_chr3_51754826_51754856_+	piRNA	DASHR
piR-30876_chr3_58704325_58704355_-	piR-30876_chr3_58704325_58704355_-	piRNA	DASHR
piR-30876_chr3_75267514_75267544_-	piR-30876_chr3_75267514_75267544_-	piRNA	DASHR
piR-30876_chr4_116606572_116606602_+	piR-30876_chr4_116606572_116606602_+	piRNA	DASHR
piR-30876_chr4_146377125_146377155_+	piR-30876_chr4_146377125_146377155_+	piRNA	DASHR
piR-30876_chr4_30283324_30283354_-	piR-30876_chr4_30283324_30283354_-	piRNA	DASHR
piR-30876_chr4_4644113_4644143_+	piR-30876_chr4_4644113_4644143_+	piRNA	DASHR
piR-30876_chr4_68865138_68865168_-	piR-30876_chr4_68865138_68865168_-	piRNA	DASHR
piR-30876_chr4_68954889_68954919_-	piR-30876_chr4_68954889_68954919_-	piRNA	DASHR
piR-30876_chr4_694383_694413_-	piR-30876_chr4_694383_694413_-	piRNA	DASHR
piR-30876_chr4_79206422_79206452_-	piR-30876_chr4_79206422_79206452_-	piRNA	DASHR
piR-30876_chr5_160186249_160186279_-	piR-30876_chr5_160186249_160186279_-	piRNA	DASHR
piR-30876_chr6_112426601_112426631_-	piR-30876_chr6_112426601_112426631_-	piRNA	DASHR
piR-30876_chr6_117615357_117615387_-	piR-30876_chr6_117615357_117615387_-	piRNA	DASHR
piR-30876_chr6_145111473_145111503_-	piR-30876_chr6_145111473_145111503_-	piRNA	DASHR
piR-30876_chr6_16406553_16406583_-	piR-30876_chr6_16406553_16406583_-	piRNA	DASHR
piR-30876_chr6_33880627_33880657_-	piR-30876_chr6_33880627_33880657_-	piRNA	DASHR
piR-30876_chr6_6479481_6479511_+	piR-30876_chr6_6479481_6479511_+	piRNA	DASHR
piR-30876_chr7_43420188_43420217_+	piR-30876_chr7_43420188_43420217_+	piRNA	DASHR
piR-30876_chr7_53620158_53620188_+	piR-30876_chr7_53620158_53620188_+	piRNA	DASHR
piR-30876_chr7_67075899_67075929_-	piR-30876_chr7_67075899_67075929_-	piRNA	DASHR
piR-30876_chr7_72736431_72736461_+	piR-30876_chr7_72736431_72736461_+	piRNA	DASHR
piR-30876_chr8_103621599_103621629_+	piR-30876_chr8_103621599_103621629_+	piRNA	DASHR
piR-30876_chr8_127091118_127091148_-	piR-30876_chr8_127091118_127091148_-	piRNA	DASHR
piR-30876_chr8_15406505_15406535_+	piR-30876_chr8_15406505_15406535_+	piRNA	DASHR
piR-30876_chr8_40943798_40943828_+	piR-30876_chr8_40943798_40943828_+	piRNA	DASHR
piR-30876_chr8_42254099_42254129_+	piR-30876_chr8_42254099_42254129_+	piRNA	DASHR
piR-30876_chr8_63367828_63367858_+	piR-30876_chr8_63367828_63367858_+	piRNA	DASHR
piR-30876_chr9_130817235_130817265_-	piR-30876_chr9_130817235_130817265_-	piRNA	DASHR
piR-30876_chr9_131005218_131005248_-	piR-30876_chr9_131005218_131005248_-	piRNA	DASHR
piR-30876_chr9_90782267_90782297_+	piR-30876_chr9_90782267_90782297_+	piRNA	DASHR
piR-30876_chrX_125493043_125493073_-	piR-30876_chrX_125493043_125493073_-	piRNA	DASHR
piR-30876_chrX_145475159_145475189_+	piR-30876_chrX_145475159_145475189_+	piRNA	DASHR
piR-30876_chrX_146575295_146575325_+	piR-30876_chrX_146575295_146575325_+	piRNA	DASHR
piR-30876_chrX_18844864_18844894_+	piR-30876_chrX_18844864_18844894_+	piRNA	DASHR
piR-30876_chrX_27375677_27375707_-	piR-30876_chrX_27375677_27375707_-	piRNA	DASHR
piR-30876_chrX_41719972_41720002_+	piR-30876_chrX_41719972_41720002_+	piRNA	DASHR
piR-30876_chrX_42833623_42833653_-	piR-30876_chrX_42833623_42833653_-	piRNA	DASHR
piR-30876_chrX_44545835_44545865_+	piR-30876_chrX_44545835_44545865_+	piRNA	DASHR
piR-30876_chrX_65553697_65553727_-	piR-30876_chrX_65553697_65553727_-	piRNA	DASHR
piR-30876_chrX_93771093_93771122_+	piR-30876_chrX_93771093_93771122_+	piRNA	DASHR
piR-30876_chrY_16492625_16492655_-	piR-30876_chrY_16492625_16492655_-	piRNA	DASHR
piR-30876_chrY_7052889_7052919_+	piR-30876_chrY_7052889_7052919_+	piRNA	DASHR
piR-30878_chr13_31372887_31372917_-	piR-30878_chr13_31372887_31372917_-	piRNA	DASHR
piR-30879_chr15_20345162_20345191_+	piR-30879_chr15_20345162_20345191_+	piRNA	DASHR
piR-30880_chr17_18390781_18390811_-	piR-30880_chr17_18390781_18390811_-	piRNA	DASHR
piR-30880_chr17_20553632_20553662_+	piR-30880_chr17_20553632_20553662_+	piRNA	DASHR
piR-30882_chr19_16035665_16035695_+	piR-30882_chr19_16035665_16035695_+	piRNA	DASHR
piR-30885_chr15_101752621_101752651_+	piR-30885_chr15_101752621_101752651_+	piRNA	DASHR
piR-30885_chr15_101752809_101752839_+	piR-30885_chr15_101752809_101752839_+	piRNA	DASHR
piR-30885_chr15_101752900_101752930_+	piR-30885_chr15_101752900_101752930_+	piRNA	DASHR
piR-30885_chr15_101752991_101753021_+	piR-30885_chr15_101752991_101753021_+	piRNA	DASHR
piR-30885_chr15_101753082_101753112_+	piR-30885_chr15_101753082_101753112_+	piRNA	DASHR
piR-30885_chr15_101753608_101753638_+	piR-30885_chr15_101753608_101753638_+	piRNA	DASHR
piR-30885_chr15_101753952_101753982_+	piR-30885_chr15_101753952_101753982_+	piRNA	DASHR
piR-30885_chr15_101754478_101754508_+	piR-30885_chr15_101754478_101754508_+	piRNA	DASHR
piR-30885_chr15_101754913_101754943_+	piR-30885_chr15_101754913_101754943_+	piRNA	DASHR
piR-30885_chr15_101755095_101755125_+	piR-30885_chr15_101755095_101755125_+	piRNA	DASHR
piR-30885_chr15_101755342_101755372_+	piR-30885_chr15_101755342_101755372_+	piRNA	DASHR
piR-30885_chr15_101755439_101755469_+	piR-30885_chr15_101755439_101755469_+	piRNA	DASHR
piR-30885_chr15_101755621_101755651_+	piR-30885_chr15_101755621_101755651_+	piRNA	DASHR
piR-30885_chr15_101755868_101755898_+	piR-30885_chr15_101755868_101755898_+	piRNA	DASHR
piR-30885_chr15_101756300_101756330_+	piR-30885_chr15_101756300_101756330_+	piRNA	DASHR
piR-30885_chr15_101756391_101756421_+	piR-30885_chr15_101756391_101756421_+	piRNA	DASHR
piR-30893_chr15_101752464_101752493_+	piR-30893_chr15_101752464_101752493_+	piRNA	DASHR
piR-30893_chr15_101752652_101752681_+	piR-30893_chr15_101752652_101752681_+	piRNA	DASHR
piR-30893_chr15_101752840_101752869_+	piR-30893_chr15_101752840_101752869_+	piRNA	DASHR
piR-30893_chr15_101752931_101752960_+	piR-30893_chr15_101752931_101752960_+	piRNA	DASHR
piR-30893_chr15_101753113_101753142_+	piR-30893_chr15_101753113_101753142_+	piRNA	DASHR
piR-30893_chr15_101753204_101753233_+	piR-30893_chr15_101753204_101753233_+	piRNA	DASHR
piR-30893_chr15_101753983_101754012_+	piR-30893_chr15_101753983_101754012_+	piRNA	DASHR
piR-30893_chr15_101754944_101754973_+	piR-30893_chr15_101754944_101754973_+	piRNA	DASHR
piR-30893_chr15_101755470_101755499_+	piR-30893_chr15_101755470_101755499_+	piRNA	DASHR
piR-30893_chr15_101755987_101756016_+	piR-30893_chr15_101755987_101756016_+	piRNA	DASHR
piR-30893_chr15_101756331_101756360_+	piR-30893_chr15_101756331_101756360_+	piRNA	DASHR
piR-30893_chr15_101756422_101756451_+	piR-30893_chr15_101756422_101756451_+	piRNA	DASHR
piR-30893_chr15_101756948_101756977_+	piR-30893_chr15_101756948_101756977_+	piRNA	DASHR
piR-30893_chr15_101757130_101757159_+	piR-30893_chr15_101757130_101757159_+	piRNA	DASHR
piR-30893_chr15_101757468_101757497_+	piR-30893_chr15_101757468_101757497_+	piRNA	DASHR
piR-30893_chr15_101757903_101757932_+	piR-30893_chr15_101757903_101757932_+	piRNA	DASHR
piR-30893_chr15_75791731_75791760_-	piR-30893_chr15_75791731_75791760_-	piRNA	DASHR
piR-30894_chr22_37363118_37363148_-	piR-30894_chr22_37363118_37363148_-	piRNA	DASHR
piR-30899_chr16_699582_699611_-	piR-30899_chr16_699582_699611_-	piRNA	DASHR
piR-30903_chr7_64307475_64307506_+	piR-30903_chr7_64307475_64307506_+	piRNA	DASHR
piR-30908_chr15_101774291_101774320_+	piR-30908_chr15_101774291_101774320_+	piRNA	DASHR
piR-30908_chr15_22610092_22610121_+	piR-30908_chr15_22610092_22610121_+	piRNA	DASHR
piR-30908_chr15_30090918_30090947_-	piR-30908_chr15_30090918_30090947_-	piRNA	DASHR
piR-30908_chr15_30143010_30143039_-	piR-30908_chr15_30143010_30143039_-	piRNA	DASHR
piR-30908_chr15_30406293_30406322_+	piR-30908_chr15_30406293_30406322_+	piRNA	DASHR
piR-30908_chr15_30559919_30559948_-	piR-30908_chr15_30559919_30559948_-	piRNA	DASHR
piR-30908_chr15_30799416_30799445_-	piR-30908_chr15_30799416_30799445_-	piRNA	DASHR
piR-30908_chr15_32395307_32395336_+	piR-30908_chr15_32395307_32395336_+	piRNA	DASHR
piR-30908_chr15_32447660_32447689_+	piR-30908_chr15_32447660_32447689_+	piRNA	DASHR
piR-30908_chr15_32601396_32601425_-	piR-30908_chr15_32601396_32601425_-	piRNA	DASHR
piR-30909_chr15_62245343_62245372_+	piR-30909_chr15_62245343_62245372_+	piRNA	DASHR
piR-30911_chr16_25072826_25072855_+	piR-30911_chr16_25072826_25072855_+	piRNA	DASHR
piR-30915_chr15_101775024_101775054_+	piR-30915_chr15_101775024_101775054_+	piRNA	DASHR
piR-30918_chr15_92584977_92585006_+	piR-30918_chr15_92584977_92585006_+	piRNA	DASHR
piR-30921_chr12_3469529_3469558_+	piR-30921_chr12_3469529_3469558_+	piRNA	DASHR
piR-30931_chr13_24752146_24752175_+	piR-30931_chr13_24752146_24752175_+	piRNA	DASHR
piR-30935_chr15_62244642_62244671_+	piR-30935_chr15_62244642_62244671_+	piRNA	DASHR
piR-30940_chr2_130992480_130992509_+	piR-30940_chr2_130992480_130992509_+	piRNA	DASHR
piR-30940_chr4_38183541_38183570_+	piR-30940_chr4_38183541_38183570_+	piRNA	DASHR
piR-30940_chrX_143228111_143228140_-	piR-30940_chrX_143228111_143228140_-	piRNA	DASHR
piR-30941_chr12_9365865_9365895_-	piR-30941_chr12_9365865_9365895_-	piRNA	DASHR
piR-30942_chr6_33920966_33920995_+	piR-30942_chr6_33920966_33920995_+	piRNA	DASHR
piR-30944_chr20_47834745_47834774_-	piR-30944_chr20_47834745_47834774_-	piRNA	DASHR
piR-30944_chr20_48516648_48516677_-	piR-30944_chr20_48516648_48516677_-	piRNA	DASHR
piR-30944_chr8_124009492_124009521_+	piR-30944_chr8_124009492_124009521_+	piRNA	DASHR
piR-30947_chr5_70108420_70108450_+	piR-30947_chr5_70108420_70108450_+	piRNA	DASHR
piR-30947_chr5_70983887_70983917_+	piR-30947_chr5_70983887_70983917_+	piRNA	DASHR
piR-30950_chr15_96764975_96765005_-	piR-30950_chr15_96764975_96765005_-	piRNA	DASHR
piR-30952_chr15_92579174_92579203_-	piR-30952_chr15_92579174_92579203_-	piRNA	DASHR
piR-30958_chr19_34890477_34890508_-	piR-30958_chr19_34890477_34890508_-	piRNA	DASHR
piR-30964_chr9_81919554_81919583_-	piR-30964_chr9_81919554_81919583_-	piRNA	DASHR
piR-30964_chr9_81934626_81934655_-	piR-30964_chr9_81934626_81934655_-	piRNA	DASHR
piR-30964_chr9_81949718_81949747_-	piR-30964_chr9_81949718_81949747_-	piRNA	DASHR
piR-30964_chr9_81994879_81994908_-	piR-30964_chr9_81994879_81994908_-	piRNA	DASHR
piR-30965_chr12_9335727_9335756_-	piR-30965_chr12_9335727_9335756_-	piRNA	DASHR
piR-30970_chr15_22482051_22482081_+	piR-30970_chr15_22482051_22482081_+	piRNA	DASHR
piR-30970_chr15_23433567_23433597_-	piR-30970_chr15_23433567_23433597_-	piRNA	DASHR
piR-30970_chr15_28576641_28576671_+	piR-30970_chr15_28576641_28576671_+	piRNA	DASHR
piR-30973_chr15_62241502_62241531_+	piR-30973_chr15_62241502_62241531_+	piRNA	DASHR
piR-30976_chr11_45696771_45696802_-	piR-30976_chr11_45696771_45696802_-	piRNA	DASHR
piR-30980_chr15_84394722_84394751_-	piR-30980_chr15_84394722_84394751_-	piRNA	DASHR
piR-30984_chr11_45695064_45695093_-	piR-30984_chr11_45695064_45695093_-	piRNA	DASHR
piR-30988_chr15_92596028_92596058_+	piR-30988_chr15_92596028_92596058_+	piRNA	DASHR
piR-30992_chr15_62210542_62210572_-	piR-30992_chr15_62210542_62210572_-	piRNA	DASHR
piR-30993_chr19_20221732_20221762_-	piR-30993_chr19_20221732_20221762_-	piRNA	DASHR
piR-30994_chr15_101774798_101774827_+	piR-30994_chr15_101774798_101774827_+	piRNA	DASHR
piR-30998_chr11_45703144_45703174_-	piR-30998_chr11_45703144_45703174_-	piRNA	DASHR
piR-31000_chr13_24752480_24752509_+	piR-31000_chr13_24752480_24752509_+	piRNA	DASHR
piR-31002_chr15_92583656_92583686_+	piR-31002_chr15_92583656_92583686_+	piRNA	DASHR
piR-31009_chr11_45683671_45683701_-	piR-31009_chr11_45683671_45683701_-	piRNA	DASHR
piR-31010_chr14_88146989_88147018_-	piR-31010_chr14_88146989_88147018_-	piRNA	DASHR
piR-31011_chr6_33870269_33870299_-	piR-31011_chr6_33870269_33870299_-	piRNA	DASHR
piR-31012_chr15_51282447_51282477_-	piR-31012_chr15_51282447_51282477_-	piRNA	DASHR
piR-31018_chr15_101782059_101782089_+	piR-31018_chr15_101782059_101782089_+	piRNA	DASHR
piR-31018_chr15_99791079_99791109_-	piR-31018_chr15_99791079_99791109_-	piRNA	DASHR
piR-31020_chr6_33873108_33873138_-	piR-31020_chr6_33873108_33873138_-	piRNA	DASHR
piR-31022_chr6_39110581_39110610_-	piR-31022_chr6_39110581_39110610_-	piRNA	DASHR
piR-31032_chr18_11664779_11664808_-	piR-31032_chr18_11664779_11664808_-	piRNA	DASHR
piR-31033_chr6_33876146_33876176_-	piR-31033_chr6_33876146_33876176_-	piRNA	DASHR
piR-31034_chr6_33876146_33876176_-	piR-31034_chr6_33876146_33876176_-	piRNA	DASHR
piR-31041_chr15_101753879_101753908_+	piR-31041_chr15_101753879_101753908_+	piRNA	DASHR
piR-31042_chr15_101752736_101752765_+	piR-31042_chr15_101752736_101752765_+	piRNA	DASHR
piR-31042_chr15_101753535_101753564_+	piR-31042_chr15_101753535_101753564_+	piRNA	DASHR
piR-31042_chr15_101754405_101754434_+	piR-31042_chr15_101754405_101754434_+	piRNA	DASHR
piR-31042_chr15_101754840_101754869_+	piR-31042_chr15_101754840_101754869_+	piRNA	DASHR
piR-31042_chr15_101756227_101756256_+	piR-31042_chr15_101756227_101756256_+	piRNA	DASHR
piR-31042_chr15_101756844_101756873_+	piR-31042_chr15_101756844_101756873_+	piRNA	DASHR
piR-31042_chr15_101757799_101757828_+	piR-31042_chr15_101757799_101757828_+	piRNA	DASHR
piR-31042_chr15_101758234_101758263_+	piR-31042_chr15_101758234_101758263_+	piRNA	DASHR
piR-31042_chr15_101758670_101758699_+	piR-31042_chr15_101758670_101758699_+	piRNA	DASHR
piR-31042_chr15_101760495_101760524_+	piR-31042_chr15_101760495_101760524_+	piRNA	DASHR
piR-31042_chr15_101761112_101761141_+	piR-31042_chr15_101761112_101761141_+	piRNA	DASHR
piR-31042_chr15_101761547_101761576_+	piR-31042_chr15_101761547_101761576_+	piRNA	DASHR
piR-31042_chr15_101761982_101762011_+	piR-31042_chr15_101761982_101762011_+	piRNA	DASHR
piR-31042_chr15_101762443_101762472_+	piR-31042_chr15_101762443_101762472_+	piRNA	DASHR
piR-31042_chr15_101763930_101763959_+	piR-31042_chr15_101763930_101763959_+	piRNA	DASHR
piR-31042_chr15_101764456_101764485_+	piR-31042_chr15_101764456_101764485_+	piRNA	DASHR
piR-31043_chr15_82443327_82443357_-	piR-31043_chr15_82443327_82443357_-	piRNA	DASHR
piR-31043_chr15_82474496_82474526_+	piR-31043_chr15_82474496_82474526_+	piRNA	DASHR
piR-31043_chr15_84170646_84170676_-	piR-31043_chr15_84170646_84170676_-	piRNA	DASHR
piR-31043_chr15_84424133_84424163_+	piR-31043_chr15_84424133_84424163_+	piRNA	DASHR
piR-31043_chr15_84502883_84502913_+	piR-31043_chr15_84502883_84502913_+	piRNA	DASHR
piR-31043_chrY_24181231_24181261_-	piR-31043_chrY_24181231_24181261_-	piRNA	DASHR
piR-31043_chrY_24207943_24207973_+	piR-31043_chrY_24207943_24207973_+	piRNA	DASHR
piR-31043_chrY_25462169_25462199_-	piR-31043_chrY_25462169_25462199_-	piRNA	DASHR
piR-31043_chrY_25488878_25488908_+	piR-31043_chrY_25488878_25488908_+	piRNA	DASHR
piR-31046_chr9_113108527_113108556_-	piR-31046_chr9_113108527_113108556_-	piRNA	DASHR
piR-31046_chr9_113116017_113116046_+	piR-31046_chr9_113116017_113116046_+	piRNA	DASHR
piR-31049_chr6_33907106_33907135_+	piR-31049_chr6_33907106_33907135_+	piRNA	DASHR
piR-31051_chr9_40291821_40291852_+	piR-31051_chr9_40291821_40291852_+	piRNA	DASHR
piR-31051_chr9_42921989_42922020_+	piR-31051_chr9_42921989_42922020_+	piRNA	DASHR
piR-31051_chr9_64438050_64438081_+	piR-31051_chr9_64438050_64438081_+	piRNA	DASHR
piR-31054_chr19_16017050_16017079_+	piR-31054_chr19_16017050_16017079_+	piRNA	DASHR
piR-31057_chr19_16039368_16039398_+	piR-31057_chr19_16039368_16039398_+	piRNA	DASHR
piR-31059_chr1_26278492_26278522_+	piR-31059_chr1_26278492_26278522_+	piRNA	DASHR
piR-31062_chr10_28791610_28791640_-	piR-31062_chr10_28791610_28791640_-	piRNA	DASHR
piR-31064_chr12_3475045_3475076_+	piR-31064_chr12_3475045_3475076_+	piRNA	DASHR
piR-31066_chr8_23480008_23480037_+	piR-31066_chr8_23480008_23480037_+	piRNA	DASHR
piR-31068_chr1_161523888_161523918_-	piR-31068_chr1_161523888_161523918_-	piRNA	DASHR
piR-31068_chr1_16545980_16546009_-	piR-31068_chr1_16545980_16546009_-	piRNA	DASHR
piR-31068_chr16_70778252_70778282_-	piR-31068_chr16_70778252_70778282_-	piRNA	DASHR
piR-31068_chr16_70779080_70779110_-	piR-31068_chr16_70779080_70779110_-	piRNA	DASHR
piR-31068_chr16_70788693_70788723_+	piR-31068_chr16_70788693_70788723_+	piRNA	DASHR
piR-31068_chr16_70789507_70789536_+	piR-31068_chr16_70789507_70789536_+	piRNA	DASHR
piR-31068_chr17_8125746_8125775_+	piR-31068_chr17_8125746_8125775_+	piRNA	DASHR
piR-31068_chr2_156401188_156401218_-	piR-31068_chr2_156401188_156401218_-	piRNA	DASHR
piR-31068_chr3_15507992_15508021_+	piR-31068_chr3_15507992_15508021_+	piRNA	DASHR
piR-31068_chr5_86372857_86372887_-	piR-31068_chr5_86372857_86372887_-	piRNA	DASHR
piR-31068_chr6_27902949_27902978_-	piR-31068_chr6_27902949_27902978_-	piRNA	DASHR
piR-31072_chr15_62245225_62245254_+	piR-31072_chr15_62245225_62245254_+	piRNA	DASHR
piR-31072_chr15_72663855_72663884_-	piR-31072_chr15_72663855_72663884_-	piRNA	DASHR
piR-31072_chr15_74073369_74073398_+	piR-31072_chr15_74073369_74073398_+	piRNA	DASHR
piR-31072_chr15_75267708_75267737_-	piR-31072_chr15_75267708_75267737_-	piRNA	DASHR
piR-31072_chr15_75784419_75784448_-	piR-31072_chr15_75784419_75784448_-	piRNA	DASHR
piR-31072_chr15_77917644_77917673_+	piR-31072_chr15_77917644_77917673_+	piRNA	DASHR
piR-31072_chr15_78736220_78736249_-	piR-31072_chr15_78736220_78736249_-	piRNA	DASHR
piR-31072_chr15_82343463_82343492_+	piR-31072_chr15_82343463_82343492_+	piRNA	DASHR
piR-31072_chr15_82435695_82435724_-	piR-31072_chr15_82435695_82435724_-	piRNA	DASHR
piR-31072_chr15_82525712_82525741_-	piR-31072_chr15_82525712_82525741_-	piRNA	DASHR
piR-31072_chr15_84241875_84241904_-	piR-31072_chr15_84241875_84241904_-	piRNA	DASHR
piR-31072_chr15_84510612_84510641_+	piR-31072_chr15_84510612_84510641_+	piRNA	DASHR
piR-31072_chr15_85246470_85246499_-	piR-31072_chr15_85246470_85246499_-	piRNA	DASHR
piR-31072_chr15_90293229_90293258_-	piR-31072_chr15_90293229_90293258_-	piRNA	DASHR
piR-31072_chr15_91033559_91033588_+	piR-31072_chr15_91033559_91033588_+	piRNA	DASHR
piR-31072_chr9_128259624_128259653_+	piR-31072_chr9_128259624_128259653_+	piRNA	DASHR
piR-31072_chrY_24173767_24173796_-	piR-31072_chrY_24173767_24173796_-	piRNA	DASHR
piR-31074_chr16_32285856_32285886_-	piR-31074_chr16_32285856_32285886_-	piRNA	DASHR
piR-31074_chr16_33337328_33337358_-	piR-31074_chr16_33337328_33337358_-	piRNA	DASHR
piR-31074_chr16_33337752_33337782_-	piR-31074_chr16_33337752_33337782_-	piRNA	DASHR
piR-31074_chr16_33338409_33338439_-	piR-31074_chr16_33338409_33338439_-	piRNA	DASHR
piR-31074_chr16_33339351_33339381_-	piR-31074_chr16_33339351_33339381_-	piRNA	DASHR
piR-31077_chr2_117913118_117913147_-	piR-31077_chr2_117913118_117913147_-	piRNA	DASHR
piR-31079_chr22_37368906_37368935_-	piR-31079_chr22_37368906_37368935_-	piRNA	DASHR
piR-31084_chr6_33896636_33896665_+	piR-31084_chr6_33896636_33896665_+	piRNA	DASHR
piR-31093_chr9_26635356_26635385_-	piR-31093_chr9_26635356_26635385_-	piRNA	DASHR
piR-31094_chr13_18797389_18797418_-	piR-31094_chr13_18797389_18797418_-	piRNA	DASHR
piR-31094_chr18_14302878_14302907_+	piR-31094_chr18_14302878_14302907_+	piRNA	DASHR
piR-31094_chr18_14319230_14319259_+	piR-31094_chr18_14319230_14319259_+	piRNA	DASHR
piR-31094_chr21_13866512_13866541_-	piR-31094_chr21_13866512_13866541_-	piRNA	DASHR
piR-31094_chr21_13886075_13886104_-	piR-31094_chr21_13886075_13886104_-	piRNA	DASHR
piR-31096_chr19_16036899_16036929_+	piR-31096_chr19_16036899_16036929_+	piRNA	DASHR
piR-31097_chr15_96780748_96780778_-	piR-31097_chr15_96780748_96780778_-	piRNA	DASHR
piR-31103_chr1_146039401_146039430_+	piR-31103_chr1_146039401_146039430_+	piRNA	DASHR
piR-31103_chr16_3175691_3175720_+	piR-31103_chr16_3175691_3175720_+	piRNA	DASHR
piR-31103_chr5_181207755_181207784_+	piR-31103_chr5_181207755_181207784_+	piRNA	DASHR
piR-31103_chr5_181222022_181222051_-	piR-31103_chr5_181222022_181222051_-	piRNA	DASHR
piR-31103_chr6_26556545_26556575_+	piR-31103_chr6_26556545_26556575_+	piRNA	DASHR
piR-31104_chr1_146039401_146039431_+	piR-31104_chr1_146039401_146039431_+	piRNA	DASHR
piR-31104_chr16_3175691_3175721_+	piR-31104_chr16_3175691_3175721_+	piRNA	DASHR
piR-31104_chr5_181207755_181207785_+	piR-31104_chr5_181207755_181207785_+	piRNA	DASHR
piR-31104_chr5_181222021_181222051_-	piR-31104_chr5_181222021_181222051_-	piRNA	DASHR
piR-31104_chr6_26556545_26556576_+	piR-31104_chr6_26556545_26556576_+	piRNA	DASHR
piR-31108_chr10_120354852_120354883_-	piR-31108_chr10_120354852_120354883_-	piRNA	DASHR
piR-31108_chr1_204346927_204346958_-	piR-31108_chr1_204346927_204346958_-	piRNA	DASHR
piR-31108_chr1_212051675_212051706_-	piR-31108_chr1_212051675_212051706_-	piRNA	DASHR
piR-31108_chr13_27256242_27256273_+	piR-31108_chr13_27256242_27256273_+	piRNA	DASHR
piR-31108_chr1_40333227_40333258_-	piR-31108_chr1_40333227_40333258_-	piRNA	DASHR
piR-31108_chr16_9156550_9156581_-	piR-31108_chr16_9156550_9156581_-	piRNA	DASHR
piR-31108_chr4_127812869_127812900_-	piR-31108_chr4_127812869_127812900_-	piRNA	DASHR
piR-31108_chr7_20003065_20003096_+	piR-31108_chr7_20003065_20003096_+	piRNA	DASHR
piR-31111_chr17_76561637_76561668_+	piR-31111_chr17_76561637_76561668_+	piRNA	DASHR
piR-31115_chr1_214199000_214199031_+	piR-31115_chr1_214199000_214199031_+	piRNA	DASHR
piR-31115_chr12_57878181_57878212_-	piR-31115_chr12_57878181_57878212_-	piRNA	DASHR
piR-31115_chr16_3307713_3307744_-	piR-31115_chr16_3307713_3307744_-	piRNA	DASHR
piR-31115_chr7_70877841_70877872_-	piR-31115_chr7_70877841_70877872_-	piRNA	DASHR
piR-31117_chr15_101772224_101772253_+	piR-31117_chr15_101772224_101772253_+	piRNA	DASHR
piR-31118_chr8_143260432_143260461_+	piR-31118_chr8_143260432_143260461_+	piRNA	DASHR
piR-31120_chr15_62243289_62243319_+	piR-31120_chr15_62243289_62243319_+	piRNA	DASHR
piR-31121_chr15_62243289_62243320_+	piR-31121_chr15_62243289_62243320_+	piRNA	DASHR
piR-31125_chr17_18396242_18396271_-	piR-31125_chr17_18396242_18396271_-	piRNA	DASHR
piR-31125_chr17_20548172_20548201_+	piR-31125_chr17_20548172_20548201_+	piRNA	DASHR
piR-31126_chr9_113106752_113106782_-	piR-31126_chr9_113106752_113106782_-	piRNA	DASHR
piR-31126_chr9_113117791_113117821_+	piR-31126_chr9_113117791_113117821_+	piRNA	DASHR
piR-31131_chr2_110700026_110700055_+	piR-31131_chr2_110700026_110700055_+	piRNA	DASHR
piR-31139_chr10_77780927_77780956_+	piR-31139_chr10_77780927_77780956_+	piRNA	DASHR
piR-31140_chr19_10922614_10922644_-	piR-31140_chr19_10922614_10922644_-	piRNA	DASHR
piR-31143_chr1_146037061_146037091_+	piR-31143_chr1_146037061_146037091_+	piRNA	DASHR
piR-31143_chr1_161447626_161447656_-	piR-31143_chr1_161447626_161447656_-	piRNA	DASHR
piR-31143_chr1_161455007_161455037_-	piR-31143_chr1_161455007_161455037_-	piRNA	DASHR
piR-31143_chr1_161531113_161531143_+	piR-31143_chr1_161531113_161531143_+	piRNA	DASHR
piR-31143_chr17_76888811_76888841_+	piR-31143_chr17_76888811_76888841_+	piRNA	DASHR
piR-31143_chr19_57960995_57961026_+	piR-31143_chr19_57960995_57961026_+	piRNA	DASHR
piR-31143_chr7_35021153_35021183_+	piR-31143_chr7_35021153_35021183_+	piRNA	DASHR
piR-31143_chr9_132931497_132931527_+	piR-31143_chr9_132931497_132931527_+	piRNA	DASHR
piR-31145_chr8_124925380_124925409_-	piR-31145_chr8_124925380_124925409_-	piRNA	DASHR
piR-31150_chr11_119018917_119018946_+	piR-31150_chr11_119018917_119018946_+	piRNA	DASHR
piR-31155_chr7_27457363_27457392_-	piR-31155_chr7_27457363_27457392_-	piRNA	DASHR
piR-31155_chr7_74196079_74196108_+	piR-31155_chr7_74196079_74196108_+	piRNA	DASHR
piR-31157_chr11_45713588_45713617_-	piR-31157_chr11_45713588_45713617_-	piRNA	DASHR
piR-31160_chr22_20690008_20690038_+	piR-31160_chr22_20690008_20690038_+	piRNA	DASHR
piR-31160_chr22_21127629_21127659_-	piR-31160_chr22_21127629_21127659_-	piRNA	DASHR
piR-31160_chr22_21282858_21282888_+	piR-31160_chr22_21282858_21282888_+	piRNA	DASHR
piR-31160_chr22_22644078_22644108_-	piR-31160_chr22_22644078_22644108_-	piRNA	DASHR
piR-31160_chr22_24251982_24252012_+	piR-31160_chr22_24251982_24252012_+	piRNA	DASHR
piR-31160_chr22_24658756_24658786_-	piR-31160_chr22_24658756_24658786_-	piRNA	DASHR
piR-31163_chr6_25727281_25727310_+	piR-31163_chr6_25727281_25727310_+	piRNA	DASHR
piR-31165_chr15_62243022_62243052_+	piR-31165_chr15_62243022_62243052_+	piRNA	DASHR
piR-31174_chr15_101772066_101772095_-	piR-31174_chr15_101772066_101772095_-	piRNA	DASHR
piR-31176_chr10_30367915_30367945_+	piR-31176_chr10_30367915_30367945_+	piRNA	DASHR
piR-31176_chr12_100166100_100166130_+	piR-31176_chr12_100166100_100166130_+	piRNA	DASHR
piR-31176_chr15_101775052_101775082_+	piR-31176_chr15_101775052_101775082_+	piRNA	DASHR
piR-31176_chr15_28705264_28705294_+	piR-31176_chr15_28705264_28705294_+	piRNA	DASHR
piR-31176_chr15_30090145_30090175_-	piR-31176_chr15_30090145_30090175_-	piRNA	DASHR
piR-31176_chr15_30407056_30407086_+	piR-31176_chr15_30407056_30407086_+	piRNA	DASHR
piR-31176_chr15_30559156_30559186_-	piR-31176_chr15_30559156_30559186_-	piRNA	DASHR
piR-31176_chr15_30611211_30611241_-	piR-31176_chr15_30611211_30611241_-	piRNA	DASHR
piR-31176_chr15_30798646_30798676_-	piR-31176_chr15_30798646_30798676_-	piRNA	DASHR
piR-31176_chr15_32396068_32396098_+	piR-31176_chr15_32396068_32396098_+	piRNA	DASHR
piR-31176_chr15_32448423_32448453_+	piR-31176_chr15_32448423_32448453_+	piRNA	DASHR
piR-31176_chr15_32600632_32600662_-	piR-31176_chr15_32600632_32600662_-	piRNA	DASHR
piR-31176_chr15_34382566_34382596_+	piR-31176_chr15_34382566_34382596_+	piRNA	DASHR
piR-31176_chr15_34528787_34528817_+	piR-31176_chr15_34528787_34528817_+	piRNA	DASHR
piR-31176_chr22_42786188_42786219_-	piR-31176_chr22_42786188_42786219_-	piRNA	DASHR
piR-31182_chr15_62247538_62247568_+	piR-31182_chr15_62247538_62247568_+	piRNA	DASHR
piR-31184_chr7_143287742_143287771_-	piR-31184_chr7_143287742_143287771_-	piRNA	DASHR
piR-31189_chr22_37360664_37360694_-	piR-31189_chr22_37360664_37360694_-	piRNA	DASHR
piR-31193_chr17_16835184_16835213_+	piR-31193_chr17_16835184_16835213_+	piRNA	DASHR
piR-31193_chr17_18437525_18437554_-	piR-31193_chr17_18437525_18437554_-	piRNA	DASHR
piR-31193_chr17_20506854_20506883_+	piR-31193_chr17_20506854_20506883_+	piRNA	DASHR
piR-31193_chr17_30563487_30563516_+	piR-31193_chr17_30563487_30563516_+	piRNA	DASHR
piR-31194_chr22_37363158_37363187_-	piR-31194_chr22_37363158_37363187_-	piRNA	DASHR
piR-31199_chr10_111301625_111301655_-	piR-31199_chr10_111301625_111301655_-	piRNA	DASHR
piR-31199_chr10_111577084_111577114_+	piR-31199_chr10_111577084_111577114_+	piRNA	DASHR
piR-31199_chr10_113487677_113487707_-	piR-31199_chr10_113487677_113487707_-	piRNA	DASHR
piR-31199_chr10_117815835_117815865_-	piR-31199_chr10_117815835_117815865_-	piRNA	DASHR
piR-31199_chr10_118623927_118623957_-	piR-31199_chr10_118623927_118623957_-	piRNA	DASHR
piR-31199_chr10_124360996_124361026_-	piR-31199_chr10_124360996_124361026_-	piRNA	DASHR
piR-31199_chr10_125238438_125238468_+	piR-31199_chr10_125238438_125238468_+	piRNA	DASHR
piR-31199_chr10_128371043_128371073_+	piR-31199_chr10_128371043_128371073_+	piRNA	DASHR
piR-31199_chr10_16550189_16550219_-	piR-31199_chr10_16550189_16550219_-	piRNA	DASHR
piR-31199_chr10_19251966_19251996_-	piR-31199_chr10_19251966_19251996_-	piRNA	DASHR
piR-31199_chr10_22776986_22777016_+	piR-31199_chr10_22776986_22777016_+	piRNA	DASHR
piR-31199_chr10_24760330_24760360_-	piR-31199_chr10_24760330_24760360_-	piRNA	DASHR
piR-31199_chr10_32097586_32097615_+	piR-31199_chr10_32097586_32097615_+	piRNA	DASHR
piR-31199_chr10_3937000_3937030_-	piR-31199_chr10_3937000_3937030_-	piRNA	DASHR
piR-31199_chr10_52869672_52869702_-	piR-31199_chr10_52869672_52869702_-	piRNA	DASHR
piR-31199_chr10_54783954_54783984_+	piR-31199_chr10_54783954_54783984_+	piRNA	DASHR
piR-31199_chr10_67310625_67310655_+	piR-31199_chr10_67310625_67310655_+	piRNA	DASHR
piR-31199_chr10_69434561_69434591_+	piR-31199_chr10_69434561_69434591_+	piRNA	DASHR
piR-31199_chr10_83985105_83985134_+	piR-31199_chr10_83985105_83985134_+	piRNA	DASHR
piR-31199_chr10_9745208_9745238_+	piR-31199_chr10_9745208_9745238_+	piRNA	DASHR
piR-31199_chr1_103289881_103289911_-	piR-31199_chr1_103289881_103289911_-	piRNA	DASHR
piR-31199_chr1_107698772_107698801_+	piR-31199_chr1_107698772_107698801_+	piRNA	DASHR
piR-31199_chr11_130508820_130508850_-	piR-31199_chr11_130508820_130508850_-	piRNA	DASHR
piR-31199_chr11_13394414_13394444_-	piR-31199_chr11_13394414_13394444_-	piRNA	DASHR
piR-31199_chr11_13644524_13644553_+	piR-31199_chr11_13644524_13644553_+	piRNA	DASHR
piR-31199_chr1_114799574_114799604_+	piR-31199_chr1_114799574_114799604_+	piRNA	DASHR
piR-31199_chr11_14937936_14937966_+	piR-31199_chr11_14937936_14937966_+	piRNA	DASHR
piR-31199_chr11_17728723_17728753_-	piR-31199_chr11_17728723_17728753_-	piRNA	DASHR
piR-31199_chr11_25300147_25300177_-	piR-31199_chr11_25300147_25300177_-	piRNA	DASHR
piR-31199_chr11_26419094_26419124_+	piR-31199_chr11_26419094_26419124_+	piRNA	DASHR
piR-31199_chr11_38898197_38898226_-	piR-31199_chr11_38898197_38898226_-	piRNA	DASHR
piR-31199_chr11_42837275_42837305_+	piR-31199_chr11_42837275_42837305_+	piRNA	DASHR
piR-31199_chr1_14322934_14322964_+	piR-31199_chr1_14322934_14322964_+	piRNA	DASHR
piR-31199_chr11_45522641_45522670_+	piR-31199_chr11_45522641_45522670_+	piRNA	DASHR
piR-31199_chr11_57884752_57884782_-	piR-31199_chr11_57884752_57884782_-	piRNA	DASHR
piR-31199_chr11_59421129_59421159_+	piR-31199_chr11_59421129_59421159_+	piRNA	DASHR
piR-31199_chr11_59540115_59540145_+	piR-31199_chr11_59540115_59540145_+	piRNA	DASHR
piR-31199_chr1_161943355_161943385_-	piR-31199_chr1_161943355_161943385_-	piRNA	DASHR
piR-31199_chr11_72942269_72942299_-	piR-31199_chr11_72942269_72942299_-	piRNA	DASHR
piR-31199_chr11_75672677_75672707_+	piR-31199_chr11_75672677_75672707_+	piRNA	DASHR
piR-31199_chr11_76683475_76683505_-	piR-31199_chr11_76683475_76683505_-	piRNA	DASHR
piR-31199_chr11_77853347_77853377_+	piR-31199_chr11_77853347_77853377_+	piRNA	DASHR
piR-31199_chr11_8582438_8582468_+	piR-31199_chr11_8582438_8582468_+	piRNA	DASHR
piR-31199_chr11_86389484_86389514_+	piR-31199_chr11_86389484_86389514_+	piRNA	DASHR
piR-31199_chr1_186524801_186524831_-	piR-31199_chr1_186524801_186524831_-	piRNA	DASHR
piR-31199_chr11_87383527_87383557_+	piR-31199_chr11_87383527_87383557_+	piRNA	DASHR
piR-31199_chr1_189354598_189354628_-	piR-31199_chr1_189354598_189354628_-	piRNA	DASHR
piR-31199_chr1_194511564_194511594_-	piR-31199_chr1_194511564_194511594_-	piRNA	DASHR
piR-31199_chr1_198087525_198087554_+	piR-31199_chr1_198087525_198087554_+	piRNA	DASHR
piR-31199_chr1_199816176_199816206_-	piR-31199_chr1_199816176_199816206_-	piRNA	DASHR
piR-31199_chr12_101232355_101232384_+	piR-31199_chr12_101232355_101232384_+	piRNA	DASHR
piR-31199_chr12_105656275_105656305_+	piR-31199_chr12_105656275_105656305_+	piRNA	DASHR
piR-31199_chr12_115586933_115586963_-	piR-31199_chr12_115586933_115586963_-	piRNA	DASHR
piR-31199_chr12_117779742_117779772_-	piR-31199_chr12_117779742_117779772_-	piRNA	DASHR
piR-31199_chr12_120338285_120338315_+	piR-31199_chr12_120338285_120338315_+	piRNA	DASHR
piR-31199_chr12_122633816_122633846_-	piR-31199_chr12_122633816_122633846_-	piRNA	DASHR
piR-31199_chr12_126330471_126330501_+	piR-31199_chr12_126330471_126330501_+	piRNA	DASHR
piR-31199_chr12_128282379_128282409_+	piR-31199_chr12_128282379_128282409_+	piRNA	DASHR
piR-31199_chr12_130461770_130461799_-	piR-31199_chr12_130461770_130461799_-	piRNA	DASHR
piR-31199_chr12_1548629_1548659_-	piR-31199_chr12_1548629_1548659_-	piRNA	DASHR
piR-31199_chr1_217912798_217912828_-	piR-31199_chr1_217912798_217912828_-	piRNA	DASHR
piR-31199_chr1_219287936_219287966_-	piR-31199_chr1_219287936_219287966_-	piRNA	DASHR
piR-31199_chr12_23020576_23020606_-	piR-31199_chr12_23020576_23020606_-	piRNA	DASHR
piR-31199_chr1_223486918_223486948_+	piR-31199_chr1_223486918_223486948_+	piRNA	DASHR
piR-31199_chr1_225358922_225358952_-	piR-31199_chr1_225358922_225358952_-	piRNA	DASHR
piR-31199_chr12_26202949_26202979_+	piR-31199_chr12_26202949_26202979_+	piRNA	DASHR
piR-31199_chr1_226627927_226627957_+	piR-31199_chr1_226627927_226627957_+	piRNA	DASHR
piR-31199_chr1_233579656_233579686_+	piR-31199_chr1_233579656_233579686_+	piRNA	DASHR
piR-31199_chr12_40203825_40203854_-	piR-31199_chr12_40203825_40203854_-	piRNA	DASHR
piR-31199_chr12_58281453_58281483_+	piR-31199_chr12_58281453_58281483_+	piRNA	DASHR
piR-31199_chr12_65724951_65724981_-	piR-31199_chr12_65724951_65724981_-	piRNA	DASHR
piR-31199_chr12_69226480_69226510_+	piR-31199_chr12_69226480_69226510_+	piRNA	DASHR
piR-31199_chr12_76531100_76531130_+	piR-31199_chr12_76531100_76531130_+	piRNA	DASHR
piR-31199_chr12_83710135_83710165_+	piR-31199_chr12_83710135_83710165_+	piRNA	DASHR
piR-31199_chr12_86153754_86153784_-	piR-31199_chr12_86153754_86153784_-	piRNA	DASHR
piR-31199_chr12_93956673_93956703_+	piR-31199_chr12_93956673_93956703_+	piRNA	DASHR
piR-31199_chr1_29923124_29923154_-	piR-31199_chr1_29923124_29923154_-	piRNA	DASHR
piR-31199_chr13_110739742_110739772_-	piR-31199_chr13_110739742_110739772_-	piRNA	DASHR
piR-31199_chr13_112390612_112390642_+	piR-31199_chr13_112390612_112390642_+	piRNA	DASHR
piR-31199_chr13_21201921_21201951_+	piR-31199_chr13_21201921_21201951_+	piRNA	DASHR
piR-31199_chr13_34456433_34456463_-	piR-31199_chr13_34456433_34456463_-	piRNA	DASHR
piR-31199_chr13_34595269_34595299_+	piR-31199_chr13_34595269_34595299_+	piRNA	DASHR
piR-31199_chr13_48590511_48590541_+	piR-31199_chr13_48590511_48590541_+	piRNA	DASHR
piR-31199_chr13_51175973_51176003_-	piR-31199_chr13_51175973_51176003_-	piRNA	DASHR
piR-31199_chr13_55551996_55552026_-	piR-31199_chr13_55551996_55552026_-	piRNA	DASHR
piR-31199_chr13_58791542_58791572_-	piR-31199_chr13_58791542_58791572_-	piRNA	DASHR
piR-31199_chr13_60029638_60029668_-	piR-31199_chr13_60029638_60029668_-	piRNA	DASHR
piR-31199_chr13_62965352_62965382_-	piR-31199_chr13_62965352_62965382_-	piRNA	DASHR
piR-31199_chr13_68157433_68157463_+	piR-31199_chr13_68157433_68157463_+	piRNA	DASHR
piR-31199_chr13_77159702_77159731_-	piR-31199_chr13_77159702_77159731_-	piRNA	DASHR
piR-31199_chr13_79881849_79881879_-	piR-31199_chr13_79881849_79881879_-	piRNA	DASHR
piR-31199_chr13_80044313_80044343_-	piR-31199_chr13_80044313_80044343_-	piRNA	DASHR
piR-31199_chr13_81885514_81885544_+	piR-31199_chr13_81885514_81885544_+	piRNA	DASHR
piR-31199_chr1_3976176_3976205_-	piR-31199_chr1_3976176_3976205_-	piRNA	DASHR
piR-31199_chr13_97794971_97795000_+	piR-31199_chr13_97794971_97795000_+	piRNA	DASHR
piR-31199_chr14_104400814_104400844_-	piR-31199_chr14_104400814_104400844_-	piRNA	DASHR
piR-31199_chr14_25480917_25480947_-	piR-31199_chr14_25480917_25480947_-	piRNA	DASHR
piR-31199_chr14_35925608_35925637_-	piR-31199_chr14_35925608_35925637_-	piRNA	DASHR
piR-31199_chr1_4385144_4385174_+	piR-31199_chr1_4385144_4385174_+	piRNA	DASHR
piR-31199_chr14_40745582_40745612_+	piR-31199_chr14_40745582_40745612_+	piRNA	DASHR
piR-31199_chr14_44815948_44815978_+	piR-31199_chr14_44815948_44815978_+	piRNA	DASHR
piR-31199_chr14_54154068_54154098_+	piR-31199_chr14_54154068_54154098_+	piRNA	DASHR
piR-31199_chr14_75590736_75590766_-	piR-31199_chr14_75590736_75590766_-	piRNA	DASHR
piR-31199_chr14_94152380_94152410_-	piR-31199_chr14_94152380_94152410_-	piRNA	DASHR
piR-31199_chr14_94431464_94431494_-	piR-31199_chr14_94431464_94431494_-	piRNA	DASHR
piR-31199_chr14_94970549_94970579_+	piR-31199_chr14_94970549_94970579_+	piRNA	DASHR
piR-31199_chr14_95778930_95778960_-	piR-31199_chr14_95778930_95778960_-	piRNA	DASHR
piR-31199_chr14_95836002_95836032_+	piR-31199_chr14_95836002_95836032_+	piRNA	DASHR
piR-31199_chr14_96010208_96010237_+	piR-31199_chr14_96010208_96010237_+	piRNA	DASHR
piR-31199_chr14_96915740_96915770_-	piR-31199_chr14_96915740_96915770_-	piRNA	DASHR
piR-31199_chr15_22414390_22414419_-	piR-31199_chr15_22414390_22414419_-	piRNA	DASHR
piR-31199_chr15_25288439_25288469_-	piR-31199_chr15_25288439_25288469_-	piRNA	DASHR
piR-31199_chr15_36342514_36342544_+	piR-31199_chr15_36342514_36342544_+	piRNA	DASHR
piR-31199_chr15_42932428_42932458_-	piR-31199_chr15_42932428_42932458_-	piRNA	DASHR
piR-31199_chr15_43394797_43394827_-	piR-31199_chr15_43394797_43394827_-	piRNA	DASHR
piR-31199_chr15_48020523_48020553_-	piR-31199_chr15_48020523_48020553_-	piRNA	DASHR
piR-31199_chr15_49278892_49278922_+	piR-31199_chr15_49278892_49278922_+	piRNA	DASHR
piR-31199_chr15_50144431_50144461_+	piR-31199_chr15_50144431_50144461_+	piRNA	DASHR
piR-31199_chr15_76559444_76559474_-	piR-31199_chr15_76559444_76559474_-	piRNA	DASHR
piR-31199_chr15_98108537_98108567_-	piR-31199_chr15_98108537_98108567_-	piRNA	DASHR
piR-31199_chr16_19386470_19386500_-	piR-31199_chr16_19386470_19386500_-	piRNA	DASHR
piR-31199_chr16_19970465_19970495_-	piR-31199_chr16_19970465_19970495_-	piRNA	DASHR
piR-31199_chr16_19975752_19975782_+	piR-31199_chr16_19975752_19975782_+	piRNA	DASHR
piR-31199_chr16_21581455_21581485_-	piR-31199_chr16_21581455_21581485_-	piRNA	DASHR
piR-31199_chr1_65323429_65323458_-	piR-31199_chr1_65323429_65323458_-	piRNA	DASHR
piR-31199_chr16_55229172_55229202_-	piR-31199_chr16_55229172_55229202_-	piRNA	DASHR
piR-31199_chr16_73396560_73396590_+	piR-31199_chr16_73396560_73396590_+	piRNA	DASHR
piR-31199_chr16_74285198_74285228_+	piR-31199_chr16_74285198_74285228_+	piRNA	DASHR
piR-31199_chr16_78215508_78215538_-	piR-31199_chr16_78215508_78215538_-	piRNA	DASHR
piR-31199_chr16_78280582_78280612_+	piR-31199_chr16_78280582_78280612_+	piRNA	DASHR
piR-31199_chr1_68329204_68329234_-	piR-31199_chr1_68329204_68329234_-	piRNA	DASHR
piR-31199_chr17_10483896_10483926_+	piR-31199_chr17_10483896_10483926_+	piRNA	DASHR
piR-31199_chr17_13453584_13453614_-	piR-31199_chr17_13453584_13453614_-	piRNA	DASHR
piR-31199_chr17_14401708_14401738_-	piR-31199_chr17_14401708_14401738_-	piRNA	DASHR
piR-31199_chr17_27368237_27368267_+	piR-31199_chr17_27368237_27368267_+	piRNA	DASHR
piR-31199_chr17_52999807_52999837_+	piR-31199_chr17_52999807_52999837_+	piRNA	DASHR
piR-31199_chr17_61508575_61508605_+	piR-31199_chr17_61508575_61508605_+	piRNA	DASHR
piR-31199_chr17_65932620_65932650_+	piR-31199_chr17_65932620_65932650_+	piRNA	DASHR
piR-31199_chr17_68635413_68635443_-	piR-31199_chr17_68635413_68635443_-	piRNA	DASHR
piR-31199_chr17_69940011_69940041_-	piR-31199_chr17_69940011_69940041_-	piRNA	DASHR
piR-31199_chr17_71155201_71155231_-	piR-31199_chr17_71155201_71155231_-	piRNA	DASHR
piR-31199_chr1_77236834_77236863_+	piR-31199_chr1_77236834_77236863_+	piRNA	DASHR
piR-31199_chr17_73547917_73547947_+	piR-31199_chr17_73547917_73547947_+	piRNA	DASHR
piR-31199_chr18_32428553_32428583_-	piR-31199_chr18_32428553_32428583_-	piRNA	DASHR
piR-31199_chr18_435315_435345_+	piR-31199_chr18_435315_435345_+	piRNA	DASHR
piR-31199_chr18_5279323_5279353_+	piR-31199_chr18_5279323_5279353_+	piRNA	DASHR
piR-31199_chr18_5338724_5338754_-	piR-31199_chr18_5338724_5338754_-	piRNA	DASHR
piR-31199_chr18_61760452_61760482_-	piR-31199_chr18_61760452_61760482_-	piRNA	DASHR
piR-31199_chr18_61928105_61928135_+	piR-31199_chr18_61928105_61928135_+	piRNA	DASHR
piR-31199_chr18_6594179_6594209_+	piR-31199_chr18_6594179_6594209_+	piRNA	DASHR
piR-31199_chr18_67853761_67853791_+	piR-31199_chr18_67853761_67853791_+	piRNA	DASHR
piR-31199_chr18_73027067_73027097_-	piR-31199_chr18_73027067_73027097_-	piRNA	DASHR
piR-31199_chr18_73856136_73856166_+	piR-31199_chr18_73856136_73856166_+	piRNA	DASHR
piR-31199_chr1_88420697_88420727_+	piR-31199_chr1_88420697_88420727_+	piRNA	DASHR
piR-31199_chr1_92214700_92214729_-	piR-31199_chr1_92214700_92214729_-	piRNA	DASHR
piR-31199_chr19_33555818_33555848_+	piR-31199_chr19_33555818_33555848_+	piRNA	DASHR
piR-31199_chr19_33912911_33912940_+	piR-31199_chr19_33912911_33912940_+	piRNA	DASHR
piR-31199_chr19_33962653_33962683_-	piR-31199_chr19_33962653_33962683_-	piRNA	DASHR
piR-31199_chr19_34814659_34814689_-	piR-31199_chr19_34814659_34814689_-	piRNA	DASHR
piR-31199_chr19_45538969_45538999_+	piR-31199_chr19_45538969_45538999_+	piRNA	DASHR
piR-31199_chr19_49328220_49328250_+	piR-31199_chr19_49328220_49328250_+	piRNA	DASHR
piR-31199_chr1_99726227_99726257_-	piR-31199_chr1_99726227_99726257_-	piRNA	DASHR
piR-31199_chr20_12787529_12787559_-	piR-31199_chr20_12787529_12787559_-	piRNA	DASHR
piR-31199_chr20_43084372_43084402_+	piR-31199_chr20_43084372_43084402_+	piRNA	DASHR
piR-31199_chr20_43387005_43387035_+	piR-31199_chr20_43387005_43387035_+	piRNA	DASHR
piR-31199_chr20_59763252_59763282_-	piR-31199_chr20_59763252_59763282_-	piRNA	DASHR
piR-31199_chr20_60526498_60526528_+	piR-31199_chr20_60526498_60526528_+	piRNA	DASHR
piR-31199_chr20_6386943_6386973_-	piR-31199_chr20_6386943_6386973_-	piRNA	DASHR
piR-31199_chr2_105735506_105735536_+	piR-31199_chr2_105735506_105735536_+	piRNA	DASHR
piR-31199_chr2_106306660_106306690_-	piR-31199_chr2_106306660_106306690_-	piRNA	DASHR
piR-31199_chr2_108460959_108460989_-	piR-31199_chr2_108460959_108460989_-	piRNA	DASHR
piR-31199_chr21_14744525_14744555_+	piR-31199_chr21_14744525_14744555_+	piRNA	DASHR
piR-31199_chr21_21893801_21893831_+	piR-31199_chr21_21893801_21893831_+	piRNA	DASHR
piR-31199_chr21_21933518_21933548_-	piR-31199_chr21_21933518_21933548_-	piRNA	DASHR
piR-31199_chr2_123531763_123531793_+	piR-31199_chr2_123531763_123531793_+	piRNA	DASHR
piR-31199_chr2_127237787_127237817_-	piR-31199_chr2_127237787_127237817_-	piRNA	DASHR
piR-31199_chr2_1290219_1290248_+	piR-31199_chr2_1290219_1290248_+	piRNA	DASHR
piR-31199_chr21_29763288_29763318_-	piR-31199_chr21_29763288_29763318_-	piRNA	DASHR
piR-31199_chr2_137863633_137863663_-	piR-31199_chr2_137863633_137863663_-	piRNA	DASHR
piR-31199_chr2_139382460_139382490_-	piR-31199_chr2_139382460_139382490_-	piRNA	DASHR
piR-31199_chr21_40886591_40886621_+	piR-31199_chr21_40886591_40886621_+	piRNA	DASHR
piR-31199_chr21_41026904_41026934_+	piR-31199_chr21_41026904_41026934_+	piRNA	DASHR
piR-31199_chr2_146748020_146748049_+	piR-31199_chr2_146748020_146748049_+	piRNA	DASHR
piR-31199_chr2_149211024_149211054_+	piR-31199_chr2_149211024_149211054_+	piRNA	DASHR
piR-31199_chr2_160981776_160981806_-	piR-31199_chr2_160981776_160981806_-	piRNA	DASHR
piR-31199_chr2_161181538_161181568_+	piR-31199_chr2_161181538_161181568_+	piRNA	DASHR
piR-31199_chr2_162595158_162595188_+	piR-31199_chr2_162595158_162595188_+	piRNA	DASHR
piR-31199_chr2_179502573_179502603_-	piR-31199_chr2_179502573_179502603_-	piRNA	DASHR
piR-31199_chr2_183271507_183271537_-	piR-31199_chr2_183271507_183271537_-	piRNA	DASHR
piR-31199_chr2_184574956_184574986_+	piR-31199_chr2_184574956_184574986_+	piRNA	DASHR
piR-31199_chr2_189238635_189238665_+	piR-31199_chr2_189238635_189238665_+	piRNA	DASHR
piR-31199_chr2_194936815_194936845_+	piR-31199_chr2_194936815_194936845_+	piRNA	DASHR
piR-31199_chr2_197330964_197330994_+	piR-31199_chr2_197330964_197330994_+	piRNA	DASHR
piR-31199_chr2_213462700_213462730_-	piR-31199_chr2_213462700_213462730_-	piRNA	DASHR
piR-31199_chr2_217257401_217257431_+	piR-31199_chr2_217257401_217257431_+	piRNA	DASHR
piR-31199_chr2_219869356_219869386_+	piR-31199_chr2_219869356_219869386_+	piRNA	DASHR
piR-31199_chr22_33824312_33824342_+	piR-31199_chr22_33824312_33824342_+	piRNA	DASHR
piR-31199_chr2_234229516_234229546_-	piR-31199_chr2_234229516_234229546_-	piRNA	DASHR
piR-31199_chr22_35062765_35062795_+	piR-31199_chr22_35062765_35062795_+	piRNA	DASHR
piR-31199_chr2_235282033_235282062_-	piR-31199_chr2_235282033_235282062_-	piRNA	DASHR
piR-31199_chr2_237074309_237074339_-	piR-31199_chr2_237074309_237074339_-	piRNA	DASHR
piR-31199_chr22_48349669_48349699_-	piR-31199_chr22_48349669_48349699_-	piRNA	DASHR
piR-31199_chr22_48683934_48683964_-	piR-31199_chr22_48683934_48683964_-	piRNA	DASHR
piR-31199_chr22_49122446_49122476_-	piR-31199_chr22_49122446_49122476_-	piRNA	DASHR
piR-31199_chr2_34708369_34708399_-	piR-31199_chr2_34708369_34708399_-	piRNA	DASHR
piR-31199_chr2_37739855_37739885_+	piR-31199_chr2_37739855_37739885_+	piRNA	DASHR
piR-31199_chr2_41126437_41126467_+	piR-31199_chr2_41126437_41126467_+	piRNA	DASHR
piR-31199_chr2_43283157_43283187_-	piR-31199_chr2_43283157_43283187_-	piRNA	DASHR
piR-31199_chr2_48736046_48736075_-	piR-31199_chr2_48736046_48736075_-	piRNA	DASHR
piR-31199_chr2_53492723_53492753_-	piR-31199_chr2_53492723_53492753_-	piRNA	DASHR
piR-31199_chr2_98290169_98290199_+	piR-31199_chr2_98290169_98290199_+	piRNA	DASHR
piR-31199_chr3_100498173_100498203_-	piR-31199_chr3_100498173_100498203_-	piRNA	DASHR
piR-31199_chr3_103748173_103748202_+	piR-31199_chr3_103748173_103748202_+	piRNA	DASHR
piR-31199_chr3_106724302_106724332_-	piR-31199_chr3_106724302_106724332_-	piRNA	DASHR
piR-31199_chr3_118529506_118529536_+	piR-31199_chr3_118529506_118529536_+	piRNA	DASHR
piR-31199_chr3_129424482_129424512_-	piR-31199_chr3_129424482_129424512_-	piRNA	DASHR
piR-31199_chr3_141889003_141889033_+	piR-31199_chr3_141889003_141889033_+	piRNA	DASHR
piR-31199_chr3_148392862_148392892_+	piR-31199_chr3_148392862_148392892_+	piRNA	DASHR
piR-31199_chr3_151790914_151790944_+	piR-31199_chr3_151790914_151790944_+	piRNA	DASHR
piR-31199_chr3_163408645_163408675_-	piR-31199_chr3_163408645_163408675_-	piRNA	DASHR
piR-31199_chr3_174303806_174303836_-	piR-31199_chr3_174303806_174303836_-	piRNA	DASHR
piR-31199_chr3_179478954_179478984_-	piR-31199_chr3_179478954_179478984_-	piRNA	DASHR
piR-31199_chr3_22587457_22587487_+	piR-31199_chr3_22587457_22587487_+	piRNA	DASHR
piR-31199_chr3_22904508_22904538_-	piR-31199_chr3_22904508_22904538_-	piRNA	DASHR
piR-31199_chr3_23691328_23691358_-	piR-31199_chr3_23691328_23691358_-	piRNA	DASHR
piR-31199_chr3_32701669_32701699_-	piR-31199_chr3_32701669_32701699_-	piRNA	DASHR
piR-31199_chr3_35973868_35973898_+	piR-31199_chr3_35973868_35973898_+	piRNA	DASHR
piR-31199_chr3_38665962_38665992_-	piR-31199_chr3_38665962_38665992_-	piRNA	DASHR
piR-31199_chr3_43168361_43168391_-	piR-31199_chr3_43168361_43168391_-	piRNA	DASHR
piR-31199_chr3_53386173_53386203_+	piR-31199_chr3_53386173_53386203_+	piRNA	DASHR
piR-31199_chr3_55461250_55461280_+	piR-31199_chr3_55461250_55461280_+	piRNA	DASHR
piR-31199_chr3_57176918_57176948_+	piR-31199_chr3_57176918_57176948_+	piRNA	DASHR
piR-31199_chr3_70713723_70713753_+	piR-31199_chr3_70713723_70713753_+	piRNA	DASHR
piR-31199_chr3_74508273_74508303_-	piR-31199_chr3_74508273_74508303_-	piRNA	DASHR
piR-31199_chr3_83081566_83081596_+	piR-31199_chr3_83081566_83081596_+	piRNA	DASHR
piR-31199_chr3_86465136_86465166_+	piR-31199_chr3_86465136_86465166_+	piRNA	DASHR
piR-31199_chr3_87473399_87473429_-	piR-31199_chr3_87473399_87473429_-	piRNA	DASHR
piR-31199_chr3_98576230_98576259_+	piR-31199_chr3_98576230_98576259_+	piRNA	DASHR
piR-31199_chr4_10538970_10539000_-	piR-31199_chr4_10538970_10539000_-	piRNA	DASHR
piR-31199_chr4_1087871_1087901_-	piR-31199_chr4_1087871_1087901_-	piRNA	DASHR
piR-31199_chr4_116948721_116948751_+	piR-31199_chr4_116948721_116948751_+	piRNA	DASHR
piR-31199_chr4_119193103_119193133_-	piR-31199_chr4_119193103_119193133_-	piRNA	DASHR
piR-31199_chr4_11940273_11940303_-	piR-31199_chr4_11940273_11940303_-	piRNA	DASHR
piR-31199_chr4_119593842_119593872_+	piR-31199_chr4_119593842_119593872_+	piRNA	DASHR
piR-31199_chr4_13893720_13893750_-	piR-31199_chr4_13893720_13893750_-	piRNA	DASHR
piR-31199_chr4_141693121_141693151_+	piR-31199_chr4_141693121_141693151_+	piRNA	DASHR
piR-31199_chr4_15154194_15154224_-	piR-31199_chr4_15154194_15154224_-	piRNA	DASHR
piR-31199_chr4_17443222_17443252_+	piR-31199_chr4_17443222_17443252_+	piRNA	DASHR
piR-31199_chr4_21784076_21784106_+	piR-31199_chr4_21784076_21784106_+	piRNA	DASHR
piR-31199_chr4_26834141_26834171_-	piR-31199_chr4_26834141_26834171_-	piRNA	DASHR
piR-31199_chr4_27881421_27881451_+	piR-31199_chr4_27881421_27881451_+	piRNA	DASHR
piR-31199_chr4_28474227_28474257_-	piR-31199_chr4_28474227_28474257_-	piRNA	DASHR
piR-31199_chr4_29161733_29161763_-	piR-31199_chr4_29161733_29161763_-	piRNA	DASHR
piR-31199_chr4_30304132_30304162_+	piR-31199_chr4_30304132_30304162_+	piRNA	DASHR
piR-31199_chr4_30308656_30308686_+	piR-31199_chr4_30308656_30308686_+	piRNA	DASHR
piR-31199_chr4_32508067_32508097_-	piR-31199_chr4_32508067_32508097_-	piRNA	DASHR
piR-31199_chr4_33703567_33703597_-	piR-31199_chr4_33703567_33703597_-	piRNA	DASHR
piR-31199_chr4_37747880_37747910_+	piR-31199_chr4_37747880_37747910_+	piRNA	DASHR
piR-31199_chr4_54771709_54771739_-	piR-31199_chr4_54771709_54771739_-	piRNA	DASHR
piR-31199_chr4_58591820_58591850_+	piR-31199_chr4_58591820_58591850_+	piRNA	DASHR
piR-31199_chr4_66883750_66883780_-	piR-31199_chr4_66883750_66883780_-	piRNA	DASHR
piR-31199_chr4_71925174_71925204_-	piR-31199_chr4_71925174_71925204_-	piRNA	DASHR
piR-31199_chr4_72013418_72013448_+	piR-31199_chr4_72013418_72013448_+	piRNA	DASHR
piR-31199_chr4_78287084_78287114_+	piR-31199_chr4_78287084_78287114_+	piRNA	DASHR
piR-31199_chr4_86143064_86143094_+	piR-31199_chr4_86143064_86143094_+	piRNA	DASHR
piR-31199_chr4_88027887_88027917_-	piR-31199_chr4_88027887_88027917_-	piRNA	DASHR
piR-31199_chr4_88304676_88304706_+	piR-31199_chr4_88304676_88304706_+	piRNA	DASHR
piR-31199_chr4_89026552_89026582_+	piR-31199_chr4_89026552_89026582_+	piRNA	DASHR
piR-31199_chr4_91692727_91692757_+	piR-31199_chr4_91692727_91692757_+	piRNA	DASHR
piR-31199_chr4_96445423_96445453_-	piR-31199_chr4_96445423_96445453_-	piRNA	DASHR
piR-31199_chr5_115760393_115760423_-	piR-31199_chr5_115760393_115760423_-	piRNA	DASHR
piR-31199_chr5_115764271_115764301_+	piR-31199_chr5_115764271_115764301_+	piRNA	DASHR
piR-31199_chr5_116182987_116183017_-	piR-31199_chr5_116182987_116183017_-	piRNA	DASHR
piR-31199_chr5_118731395_118731424_-	piR-31199_chr5_118731395_118731424_-	piRNA	DASHR
piR-31199_chr5_122701413_122701443_+	piR-31199_chr5_122701413_122701443_+	piRNA	DASHR
piR-31199_chr5_12485950_12485980_-	piR-31199_chr5_12485950_12485980_-	piRNA	DASHR
piR-31199_chr5_132565175_132565205_-	piR-31199_chr5_132565175_132565205_-	piRNA	DASHR
piR-31199_chr5_136523815_136523845_+	piR-31199_chr5_136523815_136523845_+	piRNA	DASHR
piR-31199_chr5_13955256_13955286_-	piR-31199_chr5_13955256_13955286_-	piRNA	DASHR
piR-31199_chr5_142101075_142101105_+	piR-31199_chr5_142101075_142101105_+	piRNA	DASHR
piR-31199_chr5_149112949_149112979_+	piR-31199_chr5_149112949_149112979_+	piRNA	DASHR
piR-31199_chr5_152932_152962_-	piR-31199_chr5_152932_152962_-	piRNA	DASHR
piR-31199_chr5_155505182_155505212_+	piR-31199_chr5_155505182_155505212_+	piRNA	DASHR
piR-31199_chr5_156128748_156128777_-	piR-31199_chr5_156128748_156128777_-	piRNA	DASHR
piR-31199_chr5_16203715_16203744_-	piR-31199_chr5_16203715_16203744_-	piRNA	DASHR
piR-31199_chr5_166149900_166149930_+	piR-31199_chr5_166149900_166149930_+	piRNA	DASHR
piR-31199_chr5_169855931_169855961_+	piR-31199_chr5_169855931_169855961_+	piRNA	DASHR
piR-31199_chr5_173346133_173346163_+	piR-31199_chr5_173346133_173346163_+	piRNA	DASHR
piR-31199_chr5_20887948_20887978_+	piR-31199_chr5_20887948_20887978_+	piRNA	DASHR
piR-31199_chr5_23566863_23566893_-	piR-31199_chr5_23566863_23566893_-	piRNA	DASHR
piR-31199_chr5_29741747_29741777_+	piR-31199_chr5_29741747_29741777_+	piRNA	DASHR
piR-31199_chr5_32705484_32705514_+	piR-31199_chr5_32705484_32705514_+	piRNA	DASHR
piR-31199_chr5_35180459_35180488_-	piR-31199_chr5_35180459_35180488_-	piRNA	DASHR
piR-31199_chr5_35597432_35597462_+	piR-31199_chr5_35597432_35597462_+	piRNA	DASHR
piR-31199_chr5_3673067_3673097_-	piR-31199_chr5_3673067_3673097_-	piRNA	DASHR
piR-31199_chr5_41242373_41242403_-	piR-31199_chr5_41242373_41242403_-	piRNA	DASHR
piR-31199_chr5_42391365_42391395_+	piR-31199_chr5_42391365_42391395_+	piRNA	DASHR
piR-31199_chr5_4594130_4594160_+	piR-31199_chr5_4594130_4594160_+	piRNA	DASHR
piR-31199_chr5_57922505_57922535_-	piR-31199_chr5_57922505_57922535_-	piRNA	DASHR
piR-31199_chr5_80436017_80436047_-	piR-31199_chr5_80436017_80436047_-	piRNA	DASHR
piR-31199_chr5_88430044_88430074_+	piR-31199_chr5_88430044_88430074_+	piRNA	DASHR
piR-31199_chr6_101783364_101783394_-	piR-31199_chr6_101783364_101783394_-	piRNA	DASHR
piR-31199_chr6_10279306_10279335_+	piR-31199_chr6_10279306_10279335_+	piRNA	DASHR
piR-31199_chr6_112002383_112002413_+	piR-31199_chr6_112002383_112002413_+	piRNA	DASHR
piR-31199_chr6_113653363_113653393_+	piR-31199_chr6_113653363_113653393_+	piRNA	DASHR
piR-31199_chr6_118076462_118076492_+	piR-31199_chr6_118076462_118076492_+	piRNA	DASHR
piR-31199_chr6_119782229_119782259_+	piR-31199_chr6_119782229_119782259_+	piRNA	DASHR
piR-31199_chr6_119882902_119882932_+	piR-31199_chr6_119882902_119882932_+	piRNA	DASHR
piR-31199_chr6_124904150_124904180_-	piR-31199_chr6_124904150_124904180_-	piRNA	DASHR
piR-31199_chr6_125916246_125916275_-	piR-31199_chr6_125916246_125916275_-	piRNA	DASHR
piR-31199_chr6_131433585_131433615_-	piR-31199_chr6_131433585_131433615_-	piRNA	DASHR
piR-31199_chr6_137797937_137797967_+	piR-31199_chr6_137797937_137797967_+	piRNA	DASHR
piR-31199_chr6_140021506_140021536_+	piR-31199_chr6_140021506_140021536_+	piRNA	DASHR
piR-31199_chr6_149204668_149204698_+	piR-31199_chr6_149204668_149204698_+	piRNA	DASHR
[truncated: 32,717 more rows]
