# Supplementary material for: Small non-coding RNA profiling in human biofluids and surrogate tissues from healthy individuals: description of the diverse and most represented species
Source: Oncotarget. 2017 Dec 14;9(3):3097–111. doi: 10.18632/oncotarget.23203 (PMC5790449; doi:10.18632/oncotarget.23203)
Supplement: Supplementary file 5 [file oncotarget-09-3097-s005.xlsx]

## Sheet: Foglio1
Supplementary Table 2A.List of all miRNAs quantified in at least one specimen
			Median number normalized reads (log10)				MAD normalized reads				MAD / median normalized reads
miRNA	miRNA arm	Category	Plasma exosomes	Cervical scrapes	Stool	Urine	Plasma exosomes	Cervical scrapes	Stool	Urine	Plasma exosomes	Cervical scrapes	Stool	Urine
hsa-miR-320a	hsa-miR-320a	Common	4.21764	2.29726	1.37603	3.06707	0.238699	0.612314	0.458123	0.433661	0.0565953	0.266541	0.332931	0.141392
hsa-miR-3960	hsa-miR-3960	Common	2.53787	1.72632	2.05721	2.66779	0.247594	0.953312	0.591557	0.467019	0.0975599	0.552222	0.287553	0.175058
hsa-miR-1273a	hsa-miR-1273a	Common	1.95453	1.61055	1.31806	2.61134	0.397337	0.975551	0.429954	0.392889	0.20329	0.605724	0.326201	0.150455
hsa-miR-7641-2	hsa-miR-7641	Common	2.60628	1.95342	2.02235	2.25481	0.244629	0.865838	0.421058	0.373615	0.0938612	0.443242	0.208203	0.165697
hsa-miR-4419a	hsa-miR-4419a	Common	1.63739	1.41913	1.38987	2.21688	0.277246	0.853978	0.398819	0.261679	0.169322	0.601762	0.286946	0.118039
hsa-miR-589	hsa-miR-589-5p	Common	2.53029	2.40642	1.45834	2.16775	0.515945	0.702752	0.339515	0.476656	0.203907	0.292032	0.23281	0.219886
hsa-miR-7641-1	hsa-miR-7641	Common	2.29241	2.19349	1.91148	2.05643	0.231286	0.739817	0.576731	0.366202	0.100892	0.337279	0.30172	0.178077
hsa-miR-4709	hsa-miR-4709-5p	Common	2.06217	1.53995	1.81836	1.84581	0.250559	1.07933	0.603418	0.451452	0.121503	0.700886	0.331848	0.244582
hsa-miR-4497	hsa-miR-4497	Common	1.53958	1.55328	1.43648	1.72481	0.26242	0.702752	0.343963	0.415128	0.170449	0.452432	0.239449	0.240681
hsa-miR-636	hsa-miR-636	Common	1.80147	1.6466	1.91233	1.59594	0.321724	0.78133	0.7072	0.478138	0.17859	0.474511	0.369811	0.299597
hsa-miR-4792	hsa-miR-4792	Common	1.89165	1.55328	1.50229	1.39138	0.753161	0.833221	0.40475	0.383252	0.39815	0.536428	0.269422	0.275448
hsa-miR-122	hsa-miR-122-5p	Plasma exosomes	4.51204	0.0374265	1.15045	1.18227	0.636035	0.0118608	0.389924	0.306898	0.140964	0.316909	0.338932	0.259583
hsa-miR-142	hsa-miR-142-5p	Plasma exosomes	3.39144	0.0530784	0.788875	1.09587	0.232768	0.014826	0.435884	0.402526	0.068634	0.279322	0.552539	0.367313
hsa-miR-199a-1	hsa-mir-199a-1-3p	Plasma exosomes	3.30887	0.0530784	0.257679	0.865992	0.931073	0.0177912	0.118608	0.314311	0.281387	0.335187	0.460294	0.362949
hsa-miR-484	hsa-miR-484	Plasma exosomes	3.19484	0.0530784	0.428135	1.00881	0.335068	0.0118608	0.18829	0.297261	0.104878	0.223458	0.439792	0.294664
hsa-miR-6516	hsa-miR-6516-3p	Plasma exosomes	2.98993	0.0530784	0.322219	0.461649	0.505567	0.0118608	0.18236	0.280211	0.16909	0.223458	0.565949	0.60698
hsa-miR-3615	hsa-miR-3615	Plasma exosomes	2.98833	0.515874	0.871573	1.29677	0.244629	0.449228	0.435884	0.366943	0.0818614	0.870809	0.500112	0.282966
hsa-miR-451b	hsa-miR-451b	Plasma exosomes	2.90653	0.0374265	0.20412	0.18327	0.375098	0.0118608	0.117125	0.229062	0.129054	0.316909	0.573807	1.24986
hsa-miR-409	hsa-miR-409-3p	Plasma exosomes	2.89488	0.0374265	0.690196	0.886209	1.20239	0.0118608	0.385476	0.277987	0.41535	0.316909	0.558502	0.313682
hsa-miR-223	hsa-miR-223-5p	Plasma exosomes	2.85073	0.0530784	0.544068	1.19479	0.846565	0.0118608	0.30245	0.59897	0.296965	0.223458	0.555905	0.501318
hsa-miR-3591	hsa-miR-3591-3p	Plasma exosomes	2.71035	0.0374265	0.243038	0.146128	0.588592	0.0118608	0.0874734	0.0696822	0.217165	0.316909	0.359916	0.476857
hsa-miR-625	hsa-miR-625-3p	Plasma exosomes	2.66346	0.049218	0.416641	0.787106	0.799121	0.0088956	0.189773	0.276505	0.300032	0.180739	0.455483	0.351293
hsa-miR-328	hsa-miR-328-3p	Plasma exosomes	2.6474	0.0530784	0.49276	0.90768	0.74723	0.0118608	0.247594	0.361754	0.28225	0.223458	0.502464	0.398548
hsa-miR-134	hsa-miR-134-5p	Plasma exosomes	2.64252	0.045323	0.376577	0.64197	0.966655	0.0059304	0.185325	0.260938	0.365808	0.130848	0.49213	0.406464
hsa-miR-370	hsa-miR-370-3p	Plasma exosomes	2.59519	0.0530784	0.32838	0.796227	1.0734	0.0118608	0.186808	0.275764	0.413613	0.223458	0.568877	0.346338
hsa-miR-4433	hsa-miR-4433-3p	Plasma exosomes	2.58634	0.0530784	0.564666	0.8654	0.993342	0.014826	0.234251	0.45071	0.384073	0.279322	0.414848	0.520812
hsa-miR-139	hsa-miR-139-5p	Plasma exosomes	2.51801	0.045323	0.454845	0.549003	0.514462	0.0059304	0.212012	0.193479	0.204313	0.130848	0.466119	0.352419
hsa-miR-150	hsa-miR-150-5p	Plasma exosomes	2.49414	0.0530784	0.257679	0.425697	0.335068	0.0118608	0.134917	0.271316	0.134342	0.223458	0.523585	0.637345
hsa-miR-4732	hsa-miR-4732-5p	Plasma exosomes	2.49041	0.0530784	0.526339	0.170262	0.481845	0.0118608	0.275764	0.0896973	0.19348	0.223458	0.523927	0.52682
hsa-miR-518a-1	hsa-miR-518a-3p	Plasma exosomes	2.4835	0.0530784	0.342423	0.153815	0.472949	0.0118608	0.155673	0.0622692	0.190437	0.223458	0.454622	0.404832
hsa-miR-320b-1	hsa-miR-320b	Plasma exosomes	2.47328	0.0530784	0.677607	1.14348	0.237216	0.0237216	0.327655	0.401043	0.0959114	0.446916	0.483547	0.350721
hsa-miR-543	hsa-miR-543	Plasma exosomes	2.473	0.0374265	0.201397	0.699404	1.11343	0.0118608	0.11416	0.267609	0.450235	0.316909	0.566841	0.382625
hsa-miR-382	hsa-miR-382-5p	Plasma exosomes	2.46482	0.0374265	0.303196	0.750508	1.02003	0.0118608	0.146777	0.269092	0.413835	0.316909	0.484101	0.358546
hsa-miR-144	hsa-miR-144-3p	Plasma exosomes	2.4504	0.0530784	0.472756	0.874482	0.286142	0.0118608	0.253525	0.508532	0.116773	0.223458	0.536269	0.581524
hsa-miR-1302-4	hsa-miR-1302	Plasma exosomes	2.42563	0.0530784	0.564666	0.149219	0.45071	0.0118608	0.157156	0.0681996	0.185812	0.223458	0.278316	0.457043
hsa-miR-18a	hsa-miR-18a-5p	Plasma exosomes	2.39733	0.045323	0.488551	0.564666	0.275764	0.0059304	0.234251	0.278729	0.115029	0.130848	0.479481	0.493617
hsa-miR-1-2	hsa-miR-1-3p	Plasma exosomes	2.37009	0.0374265	0.350248	0.985875	0.757609	0.0118608	0.145295	0.360272	0.319654	0.316909	0.414834	0.365433
hsa-miR-19b-1	hsa-miR-19b-3p	Plasma exosomes	2.36597	0.0530784	0.983626	1.24601	0.234251	0.0118608	0.437367	0.415128	0.0990082	0.223458	0.444648	0.333167
hsa-miR-379	hsa-miR-379-5p	Plasma exosomes	2.32742	0.0530784	0.264818	0.79379	1.20091	0.0118608	0.185325	0.341739	0.515982	0.223458	0.699821	0.430516
hsa-miR-493	hsa-miR-493-5p	Plasma exosomes	2.3058	0.0530784	0.416641	0.762303	1.19498	0.0118608	0.22239	0.369909	0.518247	0.223458	0.53377	0.485251
hsa-miR-335	hsa-miR-335-3p	Plasma exosomes	2.27096	0.045323	0.264818	1.23287	0.95776	0.0059304	0.112678	0.392148	0.421743	0.130848	0.425491	0.318077
hsa-miR-4286	hsa-miR-4286	Plasma exosomes	2.26984	0.0530784	1.01072	0.569959	0.689409	0.0118608	0.510014	0.259455	0.303726	0.223458	0.504603	0.455217
hsa-miR-330	hsa-miR-330-3p	Plasma exosomes	2.26982	0.0530784	0.390935	1.14953	1.06599	0.0177912	0.164569	0.383993	0.469637	0.335187	0.420961	0.334045
hsa-miR-381	hsa-miR-381-3p	Plasma exosomes	2.25108	0.0374265	0.201397	0.667453	1.11195	0.0118608	0.152708	0.284659	0.493963	0.316909	0.758242	0.426486
hsa-miR-483	hsa-miR-483-5p	Plasma exosomes	2.21569	0.0530784	1.21458	0.459392	0.502601	0.0118608	0.729439	0.309122	0.226837	0.223458	0.60057	0.672893
hsa-miR-652	hsa-miR-652-3p	Plasma exosomes	2.18938	0.0530784	0.690196	1.11059	0.624175	0.014826	0.284659	0.408456	0.285092	0.279322	0.412432	0.367783
hsa-miR-548o	hsa-miR-548o-5p	Plasma exosomes	2.18904	0.0530784	0.550228	1.27254	0.361754	0.014826	0.257972	0.419576	0.165257	0.279322	0.468846	0.329716
hsa-miR-432	hsa-miR-432-5p	Plasma exosomes	2.17522	0.045323	1.20898	0.802089	0.779848	0.0059304	0.607866	0.37658	0.358514	0.130848	0.502793	0.469499
hsa-miR-130b	hsa-miR-130b-5p	Plasma exosomes	2.16143	0.049218	0.526339	0.719331	0.677548	0.0088956	0.206081	0.287624	0.313472	0.180739	0.391537	0.39985
hsa-miR-155	hsa-miR-155-5p	Plasma exosomes	2.15731	0.045323	0.623249	1.22037	0.566353	0.0059304	0.36472	0.416611	0.262528	0.130848	0.585191	0.341381
hsa-miR-485	hsa-miR-485-5p	Plasma exosomes	2.15612	0.045323	0.424882	0.485721	0.787261	0.0059304	0.22239	0.26242	0.365128	0.130848	0.523416	0.540269
hsa-miR-197	hsa-miR-197-3p	Plasma exosomes	2.15485	0.0530784	0.912753	0.880814	0.419576	0.014826	0.260938	0.470725	0.194712	0.279322	0.28588	0.534421
hsa-miR-4460	hsa-miR-4460	Plasma exosomes	2.09356	0.0374265	0.416641	0.540329	0.346928	0.0118608	0.164569	0.252783	0.165712	0.316909	0.394989	0.467832
hsa-miR-323b	hsa-miR-323b-3p	Plasma exosomes	2.08831	0.045323	0.257679	0.303196	0.948864	0.0059304	0.161603	0.154932	0.454369	0.130848	0.627151	0.510995
hsa-miR-15b	hsa-miR-15b-3p	Plasma exosomes	2.08189	0.0530784	0.243038	0.462398	0.300968	0.0118608	0.0845082	0.312829	0.144565	0.223458	0.347716	0.676535
hsa-miR-19a	hsa-miR-19a-3p	Plasma exosomes	2.07671	0.0530784	0.303196	0.756636	0.229803	0.0118608	0.120091	0.318759	0.110657	0.223458	0.396082	0.421284
hsa-miR-433	hsa-miR-433-3p	Plasma exosomes	2.06277	0.0530784	0.367356	0.371068	0.965173	0.0118608	0.173464	0.226838	0.467901	0.223458	0.472197	0.611311
hsa-miR-3972	hsa-miR-3972	Plasma exosomes	2.04856	0.0530784	0.919601	0.792392	0.51891	0.0118608	0.441815	0.265385	0.253305	0.223458	0.480442	0.334917
hsa-miR-520f	hsa-miR-520f-5p	Plasma exosomes	2.03246	0.0374265	0.350248	0.127105	0.434402	0.0118608	0.146777	0.0415128	0.213732	0.316909	0.419067	0.326603
hsa-miR-1301	hsa-miR-1301-3p	Plasma exosomes	2.01758	0.0530784	0.472756	1.22802	1.13567	0.0118608	0.237216	0.391406	0.562889	0.223458	0.501772	0.318731
hsa-miR-92a-2	hsa-miR-92a-3p	Plasma exosomes	1.97676	0.0374265	0.243038	0.865696	0.241664	0.0118608	0.106747	0.22239	0.122252	0.316909	0.43922	0.256892
hsa-miR-15a	hsa-miR-15a-5p	Plasma exosomes	1.96699	0.0374265	0.367356	0.415808	0.263903	0.0118608	0.173464	0.246112	0.134166	0.316909	0.472197	0.591888
hsa-miR-576	hsa-miR-576-3p	Plasma exosomes	1.95245	0.0530784	0.756636	0.933993	0.246112	0.014826	0.441815	0.246112	0.126052	0.279322	0.58392	0.263505
hsa-miR-1273h	hsa-miR-1273h-3p	Plasma exosomes	1.94724	0.531479	0.563481	1.23565	0.858425	0.467019	0.244629	0.23944	0.440843	0.878716	0.434139	0.193776
hsa-miR-323a	hsa-miR-323a-3p	Plasma exosomes	1.94635	0.0530784	0.350248	0.344392	0.925142	0.0118608	0.170499	0.212012	0.475321	0.223458	0.486795	0.615611
hsa-miR-3925	hsa-miR-3925-5p	Plasma exosomes	1.94096	0.0530784	0.475671	0.162863	0.287624	0.0118608	0.21646	0.0904386	0.148186	0.223458	0.455061	0.555305
hsa-miR-765	hsa-miR-765	Plasma exosomes	1.93827	0.0530784	0.957607	1.22583	0.333585	0.014826	0.326172	0.407715	0.172105	0.279322	0.340611	0.332604
hsa-miR-130a	hsa-miR-130a-3p	Plasma exosomes	1.93495	0.045323	0.356026	0.680336	0.247594	0.0059304	0.180877	0.274281	0.127959	0.130848	0.508045	0.403155
hsa-miR-338	hsa-miR-338-5p	Plasma exosomes	1.92598	0.0530784	0.267172	1.20683	0.687926	0.0118608	0.152708	0.409939	0.357182	0.223458	0.571572	0.339684
hsa-miR-610	hsa-miR-610	Plasma exosomes	1.92412	0.0374265	0.311754	0.152288	0.250559	0.0118608	0.105265	0.0637518	0.13022	0.316909	0.337653	0.418626
hsa-miR-921	hsa-miR-921	Plasma exosomes	1.92189	0.049218	1.1452	0.139879	0.52484	0.0088956	0.426989	0.0526323	0.273085	0.180739	0.372852	0.37627
hsa-miR-32	hsa-miR-32-5p	Plasma exosomes	1.9102	0.0374265	0.184691	1.24736	0.252042	0.0118608	0.118608	0.430695	0.131946	0.316909	0.642195	0.345286
hsa-miR-671	hsa-miR-671-3p	Plasma exosomes	1.87651	0.33646	1.16967	1.02715	1.06302	0.26242	0.257972	0.318018	0.566491	0.779945	0.220551	0.309613
hsa-miR-942	hsa-miR-942-5p	Plasma exosomes	1.87541	0.045323	0.447158	0.403978	0.259455	0.0059304	0.18829	0.257972	0.138346	0.130848	0.421082	0.63858
hsa-miR-3681	hsa-miR-3681-5p	Plasma exosomes	1.86112	0.049218	0.225309	0.156852	0.948864	0.0088956	0.130469	0.102299	0.509836	0.180739	0.579065	0.652204
hsa-miR-411	hsa-miR-411-5p	Plasma exosomes	1.84417	0.0374265	0.257679	0.459392	0.824326	0.0118608	0.161603	0.29059	0.446991	0.316909	0.627151	0.632552
hsa-miR-3613	hsa-miR-3613-5p	Plasma exosomes	1.84404	0.0530784	0.503791	0.598243	0.244629	0.0118608	0.220907	0.27947	0.132659	0.223458	0.43849	0.467151
hsa-miR-374b	hsa-miR-374b-5p	Plasma exosomes	1.8374	0.0374265	0.214844	1.05057	0.733887	0.0118608	0.0919212	0.408456	0.399416	0.316909	0.427851	0.388794
hsa-miR-26a-2	hsa-miR-26a-5p	Plasma exosomes	1.83245	0.049218	0.421604	0.778513	0.736852	0.0088956	0.212012	0.3195	0.402114	0.180739	0.50287	0.410398
hsa-miR-6852	hsa-miR-6852-5p	Plasma exosomes	1.82995	0.0530784	0.956649	0.330414	1.04523	0.0118608	0.70127	0.176429	0.571182	0.223458	0.733048	0.533965
hsa-miR-3074	hsa-miR-3074-5p	Plasma exosomes	1.81677	0.0530784	0.827369	1.13178	0.640483	0.0118608	0.489258	0.351376	0.352539	0.223458	0.591342	0.310464
hsa-miR-3158-1	hsa-miR-3158-3p	Plasma exosomes	1.81077	0.0374265	0.728354	0.451018	0.255007	0.0118608	0.363237	0.282435	0.140828	0.316909	0.49871	0.626217
hsa-miR-4446	hsa-miR-4446-3p	Plasma exosomes	1.80848	0.0530784	0.338456	0.398808	0.96962	0.0118608	0.143812	0.243888	0.536152	0.223458	0.424906	0.611542
hsa-miR-505	hsa-miR-505-5p	Plasma exosomes	1.80216	0.0530784	0.307496	1.05614	0.455158	0.0118608	0.112678	0.405491	0.252563	0.223458	0.366436	0.383936
hsa-miR-374a	hsa-miR-374a-3p	Plasma exosomes	1.79435	0.045323	0.209515	1.08009	0.305416	0.0059304	0.133434	0.380287	0.17021	0.130848	0.636871	0.35209
hsa-miR-503	hsa-miR-503-5p	Plasma exosomes	1.77844	0.0374265	0.570543	0.695482	0.22832	0.0118608	0.21646	0.298003	0.128382	0.316909	0.379392	0.428484
hsa-miR-20b	hsa-miR-20b-5p	Plasma exosomes	1.7676	0.0374265	0.201397	1.03743	0.189773	0.0118608	0.11416	0.338033	0.107362	0.316909	0.566841	0.325838
hsa-miR-345	hsa-miR-345-5p	Plasma exosomes	1.7629	0.0530784	0.376577	1.12287	0.137882	0.0177912	0.183842	0.30764	0.0782129	0.335187	0.488193	0.273976
hsa-miR-145	hsa-miR-145-3p	Plasma exosomes	1.75724	0.0530784	0.376577	0.441695	0.249077	0.0118608	0.164569	0.308381	0.141743	0.223458	0.437012	0.698176
hsa-miR-4485	hsa-miR-4485	Plasma exosomes	1.75717	0.0530784	0.531479	0.77561	0.919212	0.014826	0.225355	0.243888	0.523121	0.279322	0.424015	0.314446
hsa-miR-572	hsa-miR-572	Plasma exosomes	1.74796	0.0530784	0.828015	0.184691	0.517427	0.0118608	0.381028	0.10823	0.296019	0.223458	0.460171	0.586003
hsa-miR-3605	hsa-miR-3605-3p	Plasma exosomes	1.72321	0.045323	0.468347	0.587711	0.352859	0.0059304	0.247594	0.166051	0.204768	0.130848	0.528655	0.282539
hsa-miR-6836	hsa-miR-6836-5p	Plasma exosomes	1.71349	0.0530784	0.31597	0.123852	0.289107	0.0118608	0.134917	0.0489258	0.168724	0.223458	0.426991	0.395036
hsa-miR-6126	hsa-miR-6126	Plasma exosomes	1.6917	1.03902	1.09377	1.01932	0.750196	0.833221	0.415128	0.343963	0.443457	0.801932	0.379538	0.337442
hsa-miR-136	hsa-miR-136-3p	Plasma exosomes	1.68079	0.045323	0.350248	0.351216	0.748713	0.0059304	0.170499	0.218684	0.445453	0.130848	0.486795	0.622646
hsa-miR-550a-1	hsa-miR-550a-5p	Plasma exosomes	1.67934	0.049218	0.531479	0.466126	0.247594	0.0088956	0.241664	0.299485	0.147436	0.180739	0.454701	0.642499
hsa-miR-495	hsa-miR-495-3p	Plasma exosomes	1.67541	0.045323	0.247973	0.146128	0.853978	0.0059304	0.102299	0.0489258	0.509712	0.130848	0.412542	0.334815
hsa-miR-6803	hsa-miR-6803-5p	Plasma exosomes	1.67477	0.320146	0.677607	0.504471	0.640483	0.240181	0.274281	0.224614	0.382431	0.750223	0.404779	0.445247
hsa-miR-1260b	hsa-miR-1260b	Plasma exosomes	1.66941	0.0530784	0.788875	0.827046	0.618244	0.014826	0.149743	0.295037	0.370337	0.279322	0.189818	0.356736
hsa-miR-7706	hsa-miR-7706	Plasma exosomes	1.66191	0.0530784	0.350248	0.743118	0.265385	0.0118608	0.145295	0.325431	0.159687	0.223458	0.414834	0.437926
hsa-miR-6842	hsa-miR-6842-3p	Plasma exosomes	1.65715	0.0530784	0.338456	0.587149	1.08675	0.0118608	0.15419	0.174947	0.655791	0.223458	0.455569	0.29796
hsa-miR-421	hsa-miR-421	Plasma exosomes	1.65639	0.0530784	0.454845	0.893484	0.386959	0.0118608	0.266868	0.320242	0.233616	0.223458	0.586723	0.358419
hsa-miR-628	hsa-miR-628-3p	Plasma exosomes	1.63518	0.0374265	0.257679	0.847573	0.59897	0.0118608	0.133434	0.311346	0.366302	0.316909	0.517831	0.367338
hsa-miR-3656	hsa-miR-3656	Plasma exosomes	1.62849	0.356026	0.855519	0.790285	0.22832	0.280211	0.464054	0.419576	0.140204	0.787054	0.542424	0.530917
hsa-miR-1228	hsa-miR-1228-5p	Plasma exosomes	1.62304	0.0530784	0.322219	0.639984	0.536701	0.0118608	0.140847	0.481104	0.330676	0.223458	0.437115	0.751743
hsa-miR-760	hsa-miR-760	Plasma exosomes	1.61815	0.049218	0.767156	0.965437	0.668653	0.0088956	0.351376	0.274281	0.41322	0.180739	0.458025	0.2841
hsa-miR-1288	hsa-miR-1288-5p	Plasma exosomes	1.61066	0.049218	0.788875	0.170262	0.689409	0.0088956	0.338033	0.0681996	0.428029	0.180739	0.4285	0.400557
hsa-miR-877	hsa-miR-877-5p	Plasma exosomes	1.60379	0.0530784	0.611723	0.782473	0.37658	0.0118608	0.151225	0.30245	0.234806	0.223458	0.247212	0.386532
hsa-miR-326	hsa-miR-326	Plasma exosomes	1.5876	0.0530784	1.02078	0.351216	0.738335	0.014826	0.412163	0.201634	0.465064	0.279322	0.403774	0.574101
hsa-miR-3908	hsa-miR-3908	Plasma exosomes	1.58614	0.356026	0.669317	1.20858	0.22239	0.277246	0.295037	0.301709	0.140209	0.778725	0.440804	0.24964
hsa-miR-454	hsa-miR-454-5p	Plasma exosomes	1.58399	0.0530784	0.542825	0.461649	0.604901	0.0118608	0.250559	0.29059	0.381884	0.223458	0.461584	0.629461
hsa-miR-885	hsa-miR-885-5p	Plasma exosomes	1.56914	0.0530784	0.503791	0.147676	0.480362	0.0237216	0.259455	0.0652344	0.306131	0.446916	0.515006	0.441739
hsa-miR-650	hsa-miR-650	Plasma exosomes	1.5662	0.0530784	0.679428	0.520484	1.08526	0.0118608	0.247594	0.337291	0.692927	0.223458	0.364416	0.648035
hsa-miR-369	hsa-miR-369-3p	Plasma exosomes	1.56015	0.0374265	0.201397	0.144574	0.785778	0.0118608	0.11416	0.0548562	0.503657	0.316909	0.566841	0.379433
hsa-miR-6127	hsa-miR-6127	Plasma exosomes	1.55023	0.320146	1.2418	1.18682	0.198668	0.240181	0.327655	0.412163	0.128154	0.750223	0.263856	0.347285
hsa-miR-552	hsa-miR-552-5p	Plasma exosomes	1.54802	0.0374265	0.462398	0.613842	0.308381	0.0118608	0.225355	0.181618	0.19921	0.316909	0.487362	0.295872
hsa-miR-24-2	hsa-miR-24-2-5p	Plasma exosomes	1.54691	0.049218	0.354108	0.889021	0.603418	0.0088956	0.213494	0.498154	0.390079	0.180739	0.602907	0.560339
hsa-miR-889	hsa-miR-889-3p	Plasma exosomes	1.54307	0.0374265	0.243038	0.170262	1.0052	0.0118608	0.133434	0.0659757	0.651429	0.316909	0.549025	0.387496
hsa-miR-128-2	hsa-miR-128-3p	Plasma exosomes	1.51759	0.049218	0.350248	1.10585	0.901421	0.0088956	0.157156	0.425506	0.593981	0.180739	0.448698	0.384777
hsa-miR-3169	hsa-miR-3169	Plasma exosomes	1.51627	0.045323	1.02078	1.05289	0.412163	0.0059304	0.358789	0.412163	0.271827	0.130848	0.351487	0.39146
hsa-miR-5707	hsa-miR-5707	Plasma exosomes	1.51508	0.0374265	0.472756	0.115611	0.44478	0.0118608	0.237216	0.0437367	0.293569	0.316909	0.501772	0.378311
hsa-miR-4797	hsa-miR-4797-5p	Plasma exosomes	1.51135	0.0530784	0.376577	0.883661	0.514462	0.0118608	0.171982	0.333585	0.340399	0.223458	0.456697	0.377503
hsa-miR-5588	hsa-miR-5588-5p	Plasma exosomes	1.49164	0.354108	0.559907	1.00775	0.274281	0.274281	0.252042	0.235733	0.183879	0.774568	0.45015	0.233921
hsa-miR-450b	hsa-miR-450b-5p	Plasma exosomes	1.48444	0.0374265	0.209515	0.769746	0.237216	0.0118608	0.096369	0.367685	0.159801	0.316909	0.459962	0.47767
hsa-miR-1185-1	hsa-miR-1185-1-3p	Plasma exosomes	1.47524	0.0374265	0.120574	0.09691	0.874734	0.0118608	0.11416	0.0459606	0.592945	0.316909	0.946807	0.474261
hsa-miR-766	hsa-miR-766-3p	Plasma exosomes	1.47173	0.0530784	0.755112	0.626853	0.539666	0.014826	0.25649	0.281694	0.366688	0.279322	0.339671	0.449378
hsa-miR-4745	hsa-miR-4745-3p	Plasma exosomes	1.47159	0.0530784	0.264818	0.25042	0.277246	0.0118608	0.155673	0.146777	0.1884	0.223458	0.587849	0.586125
hsa-miR-767	hsa-miR-767-5p	Plasma exosomes	1.46538	0.049218	0.264818	0.170262	0.274281	0.0088956	0.112678	0.227579	0.187174	0.180739	0.425491	1.33664
hsa-miR-1294	hsa-miR-1294	Plasma exosomes	1.46225	0.045323	1.07555	0.371068	0.29059	0.0059304	0.342481	0.231286	0.198728	0.130848	0.318425	0.623297
hsa-miR-548e	hsa-miR-548e-3p	Plasma exosomes	1.45332	0.0374265	0.939519	0.790285	0.327655	0.0118608	0.733887	0.248335	0.225453	0.316909	0.78113	0.314235
hsa-miR-616	hsa-miR-616-3p	Plasma exosomes	1.45056	0.33646	0.487138	1.14953	0.535219	0.25649	0.204599	0.372133	0.368975	0.762319	0.420001	0.323727
hsa-miR-215	hsa-miR-215-5p	Plasma exosomes	1.45056	0.049218	0.987666	0.752048	0.492223	0.0088956	0.607866	0.394372	0.339334	0.180739	0.615457	0.524397
hsa-miR-7106	hsa-miR-7106-5p	Plasma exosomes	1.44358	0.0530784	1.00945	0.660391	0.33655	0.0118608	0.434402	0.294296	0.233136	0.223458	0.430335	0.445639
hsa-miR-548j	hsa-miR-548j-5p	Plasma exosomes	1.44122	0.0374265	0.264818	0.193125	0.658274	0.0118608	0.173464	0.13714	0.456747	0.316909	0.655032	0.710114
hsa-miR-331	hsa-miR-331-5p	Plasma exosomes	1.4283	0.0530784	0.264818	0.585461	0.37065	0.0118608	0.0919212	0.295037	0.259505	0.223458	0.347111	0.503941
hsa-miR-494	hsa-miR-494-3p	Plasma exosomes	1.42781	0.0530784	0.510545	0.227887	0.791708	0.0118608	0.166051	0.178653	0.554491	0.223458	0.325243	0.783957
hsa-miR-558	hsa-miR-558	Plasma exosomes	1.42504	0.356026	0.810904	1.0943	0.214977	0.277246	0.209047	0.305416	0.150856	0.778725	0.257794	0.279098
hsa-miR-651	hsa-miR-651-5p	Plasma exosomes	1.4221	0.049218	0.326336	0.710117	0.192738	0.0088956	0.131951	0.252783	0.135531	0.180739	0.404342	0.355974
hsa-miR-214	hsa-miR-214-5p	Plasma exosomes	1.4188	0.0530784	0.376577	0.474944	0.726474	0.014826	0.183842	0.254266	0.512035	0.279322	0.488193	0.535359
hsa-miR-3195	hsa-miR-3195	Plasma exosomes	1.41714	1.0026	0.96426	1.13466	0.40475	0.784295	0.293555	0.366943	0.28561	0.782263	0.304435	0.323396
hsa-miR-1292	hsa-miR-1292-5p	Plasma exosomes	1.3995	0.049218	0.267172	0.403121	0.192738	0.0088956	0.0993342	0.221649	0.137719	0.180739	0.371799	0.549832
hsa-miR-4441	hsa-miR-4441	Plasma exosomes	1.39724	0.0530784	0.643453	0.555094	0.782813	0.0118608	0.253525	0.3877	0.560255	0.223458	0.394007	0.69844
hsa-miR-598	hsa-miR-598-3p	Plasma exosomes	1.3934	0.0530784	1.10278	1.05824	0.133434	0.0118608	0.345446	0.327655	0.0957615	0.223458	0.313251	0.309623
hsa-miR-324	hsa-miR-324-3p	Plasma exosomes	1.39041	0.0530784	1.10551	0.747412	0.345446	0.014826	0.637518	0.251301	0.24845	0.279322	0.576673	0.336228
hsa-miR-1284	hsa-miR-1284	Plasma exosomes	1.38686	0.045323	1.08207	0.139879	0.263903	0.0059304	0.566353	0.051891	0.190289	0.130848	0.523399	0.37097
hsa-miR-4329	hsa-miR-4329	Plasma exosomes	1.38632	0.0530784	0.267172	0.461649	0.295037	0.0118608	0.157156	0.272057	0.21282	0.223458	0.588219	0.589316
hsa-miR-6080	hsa-miR-6080	Plasma exosomes	1.38399	0.0530784	0.663701	0.956649	0.407715	0.0118608	0.298003	0.40475	0.294593	0.223458	0.449001	0.423091
hsa-miR-6748	hsa-miR-6748-3p	Plasma exosomes	1.38238	0.0530784	0.872156	0.479287	0.487775	0.0177912	0.401785	0.286883	0.352853	0.335187	0.46068	0.598562
hsa-miR-502	hsa-miR-502-3p	Plasma exosomes	1.37749	0.0530784	0.225309	1.24993	0.18829	0.0118608	0.0830256	0.455899	0.136691	0.223458	0.368496	0.36474
hsa-miR-5010	hsa-miR-5010-5p	Plasma exosomes	1.37383	0.0530784	0.702431	0.186108	0.192738	0.0118608	0.269833	0.103041	0.140292	0.223458	0.384142	0.55366
hsa-miR-6730	hsa-miR-6730-5p	Plasma exosomes	1.36305	1.16256	1.18696	0.993657	0.563388	0.769469	0.318759	0.470725	0.41333	0.661872	0.268552	0.473731
hsa-miR-181a-1	hsa-miR-181a-3p	Plasma exosomes	1.35946	0.0374265	0.350248	0.955207	0.724991	0.0118608	0.145295	0.350635	0.533295	0.316909	0.414834	0.367078
hsa-miR-4538	hsa-miR-4538	Plasma exosomes	1.35218	0.0530784	0.503791	0.526985	0.177912	0.0118608	0.209047	0.243146	0.131574	0.223458	0.414947	0.461391
hsa-miR-1306	hsa-miR-1306-3p	Plasma exosomes	1.35005	0.0530784	0.662758	0.402261	0.281694	0.0118608	0.22832	0.241664	0.208654	0.223458	0.3445	0.600763
hsa-miR-3177	hsa-miR-3177-3p	Plasma exosomes	1.34986	0.045323	0.225309	0.424065	0.799121	0.0059304	0.123056	0.229803	0.592003	0.130848	0.546164	0.541906
hsa-miR-410	hsa-miR-410-3p	Plasma exosomes	1.34674	0.045323	0.651278	0.144574	0.81543	0.0059304	0.429954	0.0622692	0.605483	0.130848	0.66017	0.430708
hsa-miR-29c	hsa-miR-29c-3p	Plasma exosomes	1.33626	0.0530784	0.432969	0.998041	0.217942	0.0177912	0.14826	0.369167	0.163099	0.335187	0.342426	0.369892
hsa-miR-29b-1	hsa-miR-29b-3p	Plasma exosomes	1.33465	0.049218	0.225309	1.28713	1.13271	0.0088956	0.136399	0.381769	0.848689	0.180739	0.605387	0.296605
hsa-miR-106a	hsa-miR-106a-5p	Plasma exosomes	1.33021	0.0374265	0.201397	0.829947	0.185325	0.0118608	0.126021	0.289107	0.13932	0.316909	0.625734	0.348344
hsa-miR-1260a	hsa-miR-1260a	Plasma exosomes	1.32181	0.0530784	0.717671	0.466126	0.434402	0.0118608	0.419576	0.23944	0.328643	0.223458	0.584636	0.513681
hsa-miR-6894	hsa-miR-6894-5p	Plasma exosomes	1.31952	0.0530784	0.31597	0.171726	0.349894	0.0118608	0.105265	0.111936	0.265167	0.223458	0.333147	0.651829
hsa-miR-1287	hsa-miR-1287-5p	Plasma exosomes	1.31302	0.0530784	0.965202	0.632457	0.406232	0.014826	0.351376	0.24537	0.309387	0.279322	0.364044	0.387963
hsa-miR-103b-1	hsa-miR-103b	Plasma exosomes	1.31218	0.0374265	0.173186	0.443263	0.656792	0.0118608	0.15419	0.217942	0.500536	0.316909	0.890315	0.491677
hsa-miR-452	hsa-miR-452-5p	Plasma exosomes	1.30963	0.0530784	0.987666	1.05346	0.536701	0.0177912	0.406232	0.317276	0.409811	0.335187	0.411305	0.301175
hsa-miR-4791	hsa-miR-4791	Plasma exosomes	1.30664	0.0530784	1.22037	0.86243	0.43885	0.014826	0.437367	0.451452	0.335861	0.279322	0.358389	0.523465
hsa-miR-548d-1	hsa-miR-548d-5p	Plasma exosomes	1.30168	0.0530784	0.264818	0.150756	0.250559	0.014826	0.124538	0.0600453	0.192489	0.279322	0.47028	0.398293
hsa-miR-4741	hsa-miR-4741	Cervical scrapes	1.1532	1.44654	1.17926	0.983401	0.412163	0.567836	0.386959	0.324689	0.357406	0.392548	0.328136	0.33017
hsa-miR-655	hsa-miR-655-5p	Stool	0.749736	0.045323	2.89908	0.168792	0.18236	0.0059304	0.45071	0.145295	0.243232	0.130848	0.155467	0.860792
hsa-miR-4698	hsa-miR-4698	Stool	0.296665	0.0374265	2.60362	0.274158	0.152708	0.0118608	0.66717	0.162345	0.514748	0.316909	0.256247	0.592158
hsa-miR-3622a	hsa-miR-3622a-5p	Stool	0.334454	0.049218	2.54291	0.445604	0.177912	0.0088956	0.670135	0.249818	0.531948	0.180739	0.263531	0.560628
hsa-miR-4713	hsa-miR-4713-3p	Stool	0.296665	0.0530784	2.21331	0.19173	0.130469	0.014826	0.981481	0.128245	0.439785	0.279322	0.443446	0.668881
hsa-miR-371b	hsa-miR-371b-5p	Stool	0.071882	0.0374265	2.30326	0.125481	0.112678	0.0118608	1.01113	0.0474432	1.56754	0.316909	0.439001	0.37809
hsa-miR-195	hsa-miR-195-5p	Stool	0.982271	0.049218	2.19279	0.792392	0.231286	0.0088956	0.66124	0.385476	0.23546	0.180739	0.301552	0.486472
hsa-miR-550a-2	hsa-miR-550a-5p	Stool	0.326336	0.0374265	2.03362	0.150756	0.191255	0.0118608	0.824326	0.0459606	0.586069	0.316909	0.405348	0.304867
hsa-miR-3917	hsa-miR-3917	Stool	0.307496	0.0530784	2.09103	0.174641	0.174947	0.014826	0.557458	0.0778365	0.56894	0.279322	0.266594	0.445694
hsa-miR-4471	hsa-miR-4471	Stool	0.494155	0.0530784	2.08696	0.150756	0.206081	0.014826	0.526323	0.0489258	0.417038	0.279322	0.252195	0.324535
hsa-miR-657	hsa-miR-657	Stool	0.706718	0.0530784	2.05457	0.439333	0.204599	0.0118608	0.619727	0.287624	0.289506	0.223458	0.301633	0.654685
hsa-miR-4692	hsa-miR-4692	Stool	0.170262	0.0374265	2.075	0.155336	0.121573	0.0118608	0.467019	0.0896973	0.714037	0.316909	0.225069	0.57744
hsa-miR-5193	hsa-miR-5193	Stool	1.23452	0.0530784	2.03523	0.405688	0.169016	0.0118608	0.680513	0.259455	0.136909	0.223458	0.334367	0.639544
hsa-miR-5698	hsa-miR-5698	Stool	0.804821	0.0374265	1.95226	0.407391	0.195703	0.0118608	0.440332	0.265385	0.243164	0.316909	0.22555	0.651427
hsa-miR-3180-1	hsa-miR-3180-5p	Stool	1.05843	0.0530784	1.92106	0.313867	0.272798	0.0118608	0.896973	0.172723	0.25774	0.223458	0.466915	0.550306
hsa-miR-5694	hsa-miR-5694	Stool	0.693727	0.0530784	1.8327	0.371068	0.275764	0.0118608	0.581179	0.220166	0.39751	0.223458	0.317116	0.593331
hsa-miR-3160-1	hsa-miR-3160-5p	Stool	0.907949	0.525045	1.84603	0.817235	0.260938	0.459606	0.544114	0.247594	0.287393	0.875365	0.294749	0.302966
hsa-miR-4723	hsa-miR-4723-3p	Stool	0.31597	0.0530784	1.84844	0.144574	0.167534	0.0118608	0.429954	0.0459606	0.53022	0.223458	0.232604	0.317903
hsa-miR-6090	hsa-miR-6090	Stool	0.444045	0.0530784	1.8327	0.376577	0.183842	0.0118608	0.529288	0.241664	0.414018	0.223458	0.288802	0.641738
hsa-miR-7847	hsa-miR-7847-5p	Stool	0.871573	0.0530784	1.80794	0.549003	0.185325	0.0118608	0.492223	0.225355	0.212633	0.223458	0.272256	0.410481
hsa-miR-617	hsa-miR-617	Stool	0.235528	0.049218	1.77808	0.144574	0.128986	0.0088956	0.710165	0.0681996	0.547646	0.180739	0.3994	0.471727
hsa-miR-3154	hsa-miR-3154	Stool	0.570543	0.0530784	1.79879	0.403121	0.171982	0.0118608	0.468502	0.246853	0.301435	0.223458	0.260454	0.612355
hsa-miR-1265	hsa-miR-1265	Stool	0.212188	0.045323	1.76455	0.149219	0.103782	0.0059304	0.41068	0.0948864	0.489105	0.130848	0.232739	0.635886
hsa-miR-6777	hsa-miR-6777-5p	Stool	0.733197	0.0530784	1.74788	0.378398	0.243146	0.0118608	0.550045	0.220907	0.331625	0.223458	0.314693	0.583797
hsa-miR-520a	hsa-miR-520a-3p	Stool	1.23779	0.0530784	1.67888	0.546543	0.311346	0.0118608	0.856943	0.252042	0.251533	0.223458	0.510425	0.461157
hsa-miR-4311	hsa-miR-4311	Stool	0.904716	0.0530784	1.70689	0.394452	0.295037	0.0118608	0.515945	0.242405	0.326111	0.223458	0.302272	0.614537
hsa-miR-551b	hsa-miR-551b-3p	Stool	0.40654	0.0530784	1.64038	0.19173	0.179395	0.0118608	0.726474	0.167534	0.441272	0.223458	0.442869	0.873799
hsa-miR-6810	hsa-miR-6810-3p	Stool	0.506505	0.049218	1.67605	0.162863	0.241664	0.0088956	0.753161	0.0674583	0.47712	0.180739	0.449366	0.414203
hsa-miR-6774	hsa-miR-6774-3p	Stool	0.389166	0.0374265	1.6668	0.156852	0.174947	0.0118608	1.0734	0.0837669	0.449543	0.316909	0.64399	0.534051
hsa-miR-3200	hsa-miR-3200-5p	Stool	0.806858	0.0530784	1.63988	0.378398	0.271316	0.014826	0.432919	0.214977	0.336262	0.279322	0.263994	0.568124
hsa-miR-6795	hsa-miR-6795-5p	Stool	0.444045	0.049218	1.61752	0.150756	0.247594	0.0088956	0.468502	0.173464	0.557588	0.180739	0.289641	1.15063
hsa-miR-4683	hsa-miR-4683	Stool	1.13033	0.0530784	1.5849	0.555094	0.30245	0.0118608	1.08378	0.236475	0.267576	0.223458	0.683818	0.426008
hsa-miR-5091	hsa-miR-5091	Stool	0.664642	0.0530784	1.66266	0.25042	0.18236	0.0118608	0.806534	0.151225	0.274373	0.223458	0.485086	0.603886
hsa-miR-1272	hsa-miR-1272	Stool	0.974972	0.0530784	1.5849	0.730378	0.226838	0.0118608	0.392889	0.326172	0.232661	0.223458	0.247896	0.446579
hsa-miR-4672	hsa-miR-4672	Stool	0.52763	0.0530784	1.60692	0.252853	0.161603	0.014826	0.934038	0.190514	0.306282	0.279322	0.58126	0.753458
hsa-miR-4419b	hsa-miR-4419b	Stool	0.70757	0.311754	1.54765	0.444045	0.259455	0.231286	0.547079	0.277987	0.366684	0.741885	0.35349	0.626035
hsa-miR-6514	hsa-miR-6514-3p	Stool	0.733197	0.049218	1.5253	0.454845	0.214977	0.0088956	0.561905	0.309863	0.293205	0.180739	0.368389	0.681251
hsa-miR-7161	hsa-miR-7161-3p	Stool	1.08778	0.0530784	1.54108	1.12499	0.246112	0.0118608	0.493706	0.310605	0.226251	0.223458	0.320364	0.276095
hsa-miR-5001	hsa-miR-5001-5p	Stool	0.83123	0.0530784	1.58928	0.576917	0.223873	0.0118608	0.609349	0.338774	0.269327	0.223458	0.383412	0.587215
hsa-miR-219a-2	hsa-miR-219a-5p	Stool	0.733197	0.0530784	1.51733	0.518514	0.214977	0.0118608	0.496671	0.317276	0.293205	0.223458	0.327333	0.611896
hsa-miR-1302-2	hsa-miR-1302	Stool	0.409933	0.0530784	1.50393	0.441695	0.169016	0.0118608	0.495188	0.252042	0.412302	0.223458	0.329264	0.570624
hsa-miR-3622b	hsa-miR-3622b-5p	Stool	0.0211893	0.049218	1.50147	0.133539	0.096369	0.0088956	0.547079	0.0467019	4.548	0.180739	0.364363	0.349725
hsa-miR-548aa-1	hsa-miR-548aa	Stool	0.38739	0.0374265	1.46879	0.108903	0.192738	0.0118608	1.00669	0.0533736	0.49753	0.316909	0.685384	0.490102
hsa-miR-1237	hsa-miR-1237-5p	Stool	0.992111	0.656098	1.51733	0.717671	0.204599	0.551527	0.52484	0.329137	0.206226	0.840617	0.345898	0.458619
hsa-miR-4451	hsa-miR-4451	Stool	0.776701	0.0530784	1.50678	0.180413	0.269833	0.014826	0.668653	0.144554	0.347409	0.279322	0.443764	0.801238
hsa-miR-551a	hsa-miR-551a	Stool	0.635484	0.0530784	1.44138	0.822168	0.339515	0.0118608	0.710165	0.331361	0.534263	0.223458	0.492698	0.403033
hsa-miR-6809	hsa-miR-6809-5p	Stool	1.15685	0.0530784	1.45561	0.721811	0.177912	0.0118608	0.533736	0.33655	0.15379	0.223458	0.366676	0.466258
hsa-miR-4783	hsa-miR-4783-3p	Stool	0.614897	0.0530784	1.45484	0.144574	0.634553	0.014826	0.388441	0.0563388	1.03197	0.279322	0.266998	0.389688
hsa-miR-607	hsa-miR-607	Stool	1.17754	0.0530784	1.39568	0.363612	0.369167	0.014826	0.714613	0.212753	0.313508	0.279322	0.512019	0.58511
hsa-miR-3155a	hsa-miR-3155a	Stool	0.597695	0.0530784	1.41229	0.307496	0.158638	0.0118608	0.477397	0.157897	0.265417	0.223458	0.33803	0.513492
hsa-miR-4277	hsa-miR-4277	Stool	1.19645	0.0530784	1.45179	0.517196	0.284659	0.0177912	0.647896	0.351376	0.237919	0.335187	0.446275	0.679387
hsa-miR-3167	hsa-miR-3167	Stool	0.766413	0.0530784	1.41647	0.855216	0.229803	0.0118608	0.435884	0.495188	0.299842	0.223458	0.307725	0.579021
hsa-miR-302e	hsa-miR-302e	Stool	0.173186	0.0530784	1.37658	0.125481	0.0919212	0.0118608	0.58711	0.0363237	0.530765	0.223458	0.4265	0.289475
hsa-miR-3156-1	hsa-miR-3156-5p	Stool	0.334454	0.0530784	1.3145	0.490661	0.191255	0.0118608	0.78133	0.310605	0.571844	0.223458	0.594394	0.633034
hsa-miR-204	hsa-miR-204-5p	Urine	1.14644	0.0530784	0.663701	2.87525	0.198668	0.0118608	0.183842	0.50186	0.173292	0.223458	0.276996	0.174545
hsa-miR-429	hsa-miR-429	Urine	0.717671	0.0530784	0.544068	2.49408	0.191255	0.014826	0.355824	0.520393	0.266495	0.279322	0.654006	0.208651
hsa-miR-196a-1	hsa-miR-196a-5p	Urine	0.667453	0.0530784	0.30963	2.1783	0.312829	0.0118608	0.130469	0.340257	0.46869	0.223458	0.42137	0.156203
hsa-miR-95	hsa-miR-95-3p	Urine	1.17984	0.0530784	0.209515	1.99238	0.268351	0.0118608	0.121573	0.441074	0.227447	0.223458	0.58026	0.221381
hsa-miR-205	hsa-miR-205-5p	Urine	1.03623	0.733999	0.870989	1.96795	0.727957	0.711648	0.255007	0.440332	0.702505	0.969549	0.292779	0.223752
hsa-let-7a-3	hsa-let-7a-5p	Urine	1.2413	0.045323	0.247973	1.81214	0.306898	0.0088956	0.203116	0.3877	0.24724	0.196271	0.819105	0.213945
hsa-miR-141	hsa-miR-141-3p	Urine	0.606381	0.0530784	0.475671	1.80625	0.263903	0.0177912	0.194221	0.571542	0.435209	0.335187	0.408309	0.316425
hsa-miR-514a-1	hsa-miR-514a-3p	Urine	0.307496	0.0530784	0.332438	1.80332	0.145295	0.0118608	0.278729	0.462571	0.47251	0.223458	0.838437	0.256511
hsa-miR-7108	hsa-miR-7108-3p	Urine	1.19838	0.883661	1.29003	1.79796	0.299485	0.679031	0.480362	0.55301	0.249908	0.768429	0.372364	0.307576
hsa-miR-194-2	hsa-miR-194-3p	Urine	0.900913	0.0530784	1.0103	1.79529	0.338033	0.0118608	0.604901	0.417352	0.375211	0.223458	0.598734	0.232471
hsa-miR-3929	hsa-miR-3929	Urine	0.988113	0.737987	0.70927	1.77866	0.385476	0.7072	0.201634	0.564129	0.390113	0.958282	0.284283	0.317166
hsa-miR-125b-2	hsa-miR-125b-2-3p	Urine	1.05115	0.049218	0.350248	1.77677	0.314311	0.0088956	0.195703	0.473691	0.299016	0.180739	0.558756	0.266602
hsa-miR-3124	hsa-miR-3124-5p	Urine	0.797268	0.049218	1.18865	1.715	0.200151	0.0088956	0.656792	0.471467	0.251046	0.180739	0.552554	0.274908
hsa-miR-770	hsa-miR-770-5p	Urine	0.853698	0.531479	1.07151	1.68233	0.25649	0.467019	0.45071	0.481104	0.300446	0.878716	0.42063	0.285975
hsa-miR-1273d	hsa-miR-1273d	Urine	1.19451	0.993436	0.710117	1.66881	0.33655	0.581179	0.260938	0.323948	0.281746	0.585019	0.367457	0.19412
hsa-miR-455	hsa-miR-455-5p	Urine	0.489958	0.0530784	0.517196	1.61389	0.194221	0.0118608	0.235733	0.421058	0.396402	0.223458	0.455791	0.260896
hsa-miR-619	hsa-miR-619-5p	Urine	1.16554	0.956649	0.781037	1.58018	0.369167	0.722026	0.289107	0.342481	0.316735	0.754745	0.370158	0.216735
hsa-miR-1254-1	hsa-miR-1254	Urine	1.17638	0.826723	0.68842	1.54636	0.253525	0.554492	0.220907	0.342481	0.215512	0.670712	0.320891	0.221476
hsa-miR-184	hsa-miR-184	Urine	1.15014	0.0530784	0.585461	1.4659	0.505567	0.014826	0.281694	0.384735	0.439569	0.279322	0.481149	0.262456
hsa-miR-934	hsa-miR-934	Urine	0.184691	0.0530784	0.376577	1.41414	0.115643	0.014826	0.145295	0.431437	0.626141	0.279322	0.38583	0.305088
hsa-miR-4657	hsa-miR-4657	Urine	0.477121	0.0374265	0.201397	1.3441	0.217942	0.0118608	0.145295	0.481104	0.456786	0.316909	0.721434	0.357938
hsa-miR-206	hsa-miR-206	Urine	1.11561	0.0374265	1.09482	1.34034	0.573766	0.0118608	0.48481	0.409198	0.514307	0.316909	0.442822	0.305293
hsa-miR-6883	hsa-miR-6883-5p	Plasma exosomes, Cervical scrapes	1.3995	1.39655	0.955688	0.855822	0.481845	0.773917	0.340998	0.288366	0.344298	0.554164	0.356809	0.336946
hsa-miR-22	hsa-miR-22-3p	Plasma exosomes, Cervical scrapes, Urine	4.12335	1.33586	0.885926	3.18277	0.277246	1.06302	0.631588	0.469243	0.067238	0.795761	0.712912	0.147432
hsa-miR-5096	hsa-miR-5096	Plasma exosomes, Cervical scrapes, Urine	1.6939	1.53995	1.2408	2.34865	0.391406	0.745748	0.352859	0.365461	0.231068	0.484266	0.28438	0.155605
hsa-miR-1285-1	hsa-miR-1285-5p	Plasma exosomes, Cervical scrapes, Urine	1.9914	1.41597	0.91169	1.96944	0.250559	0.713131	0.40475	0.327655	0.125821	0.503632	0.443955	0.166369
hsa-miR-1273g	hsa-miR-1273g-3p	Plasma exosomes, Cervical scrapes, Urine	1.68278	1.48601	1.26387	1.75343	0.18829	0.818395	0.375098	0.29652	0.111893	0.550735	0.296784	0.169109
hsa-miR-1303	hsa-miR-1303	Plasma exosomes, Cervical scrapes, Urine	1.93596	1.3668	0.804139	1.49276	0.462571	0.831739	0.298003	0.274281	0.238936	0.608531	0.370586	0.183741
hsa-miR-1908	hsa-miR-1908-3p	Plasma exosomes, Cervical scrapes, Urine	2.0724	1.4062	1.09482	1.3046	0.386959	0.888077	0.464054	0.596005	0.18672	0.631544	0.423863	0.45685
hsa-miR-133a-2	hsa-miR-133a-3p	Plasma exosomes, Stool	1.72509	0.045323	1.45025	1.28892	0.247594	0.0059304	0.606383	0.458865	0.143525	0.130848	0.418124	0.356007
hsa-miR-181d	hsa-miR-181d-5p	Plasma exosomes, Stool	1.65772	0.0530784	2.28369	1.25139	0.6731	0.014826	0.896973	0.306157	0.406039	0.279322	0.392774	0.244653
hsa-miR-3160-2	hsa-miR-3160-5p	Plasma exosomes, Stool	1.73135	0.0530784	1.35064	1.13672	0.321724	0.014826	0.398819	0.288366	0.185823	0.279322	0.295283	0.253682
hsa-miR-3168	hsa-miR-3168	Plasma exosomes, Stool	2.54159	0.0530784	1.71842	1.13418	1.92441	0.0177912	0.852495	0.426248	0.757169	0.335187	0.496093	0.375821
hsa-miR-647	hsa-miR-647	Plasma exosomes, Stool	1.50037	0.340444	2.01047	1.02837	0.400302	0.260938	0.355824	0.420317	0.266802	0.766462	0.176986	0.408723
hsa-miR-4302	hsa-miR-4302	Plasma exosomes, Stool	1.46523	0.0530784	2.68623	0.930949	0.348411	0.0118608	0.692374	0.37065	0.237785	0.223458	0.25775	0.398142
hsa-miR-4326	hsa-miR-4326	Plasma exosomes, Stool	1.41847	0.0530784	1.87529	0.861833	0.345446	0.014826	0.566353	0.318759	0.243535	0.279322	0.302008	0.369862
hsa-miR-4284	hsa-miR-4284	Plasma exosomes, Stool	1.42521	0.0530784	1.81491	0.789581	0.449228	0.0118608	0.535219	0.352117	0.315202	0.223458	0.2949	0.445955
hsa-miR-588	hsa-miR-588	Plasma exosomes, Stool	1.70372	0.045323	1.54382	0.770852	0.329137	0.0059304	0.738335	0.3536	0.193187	0.130848	0.478252	0.458713
hsa-miR-654	hsa-miR-654-3p	Plasma exosomes, Stool	2.40317	0.049218	1.75762	0.528917	1.00817	0.0088956	0.806534	0.338774	0.419516	0.180739	0.458878	0.640506
hsa-miR-5094	hsa-miR-5094	Plasma exosomes, Stool	2.23068	0.0530784	2.00325	0.351216	0.489258	0.0118608	0.716096	0.229803	0.219331	0.223458	0.357468	0.654306
hsa-miR-21	hsa-miR-21-5p	Plasma exosomes, Stool, Urine	4.70762	0.832509	1.56419	4.2234	0.944416	0.585627	0.655309	0.496671	0.200614	0.703448	0.418944	0.1176
hsa-miR-192	hsa-miR-192-5p	Plasma exosomes, Stool, Urine	3.19128	0.0530784	1.76335	3.74872	0.312829	0.014826	0.44478	0.551527	0.0980261	0.279322	0.252235	0.147124
hsa-miR-378a	hsa-miR-378a-3p	Plasma exosomes, Stool, Urine	3.28958	0.883661	1.69364	3.47624	0.223873	0.652344	0.499636	0.457382	0.0680551	0.738228	0.295007	0.131574
hsa-miR-1246	hsa-miR-1246	Plasma exosomes, Stool, Urine	2.78292	0.956649	2.28513	3.36475	0.409198	0.544114	0.606383	0.491482	0.147039	0.568771	0.265361	0.146068
hsa-miR-4448	hsa-miR-4448	Plasma exosomes, Stool, Urine	2.56398	0.340444	1.15715	3.04144	0.195703	0.260938	0.710165	1.1542	0.0763279	0.766462	0.613717	0.379493
hsa-miR-203a	hsa-miR-203a	Plasma exosomes, Stool, Urine	2.21141	0.356026	1.39846	3.03087	0.686444	0.277246	0.548562	0.559681	0.310409	0.778725	0.392261	0.18466
hsa-miR-92a-1	hsa-miR-92a-3p	Plasma exosomes, Stool, Urine	4.93299	0.0530784	1.80277	2.66679	0.293555	0.0177912	0.767987	0.34767	0.0595085	0.335187	0.426003	0.13037
hsa-miR-182	hsa-miR-182-5p	Plasma exosomes, Stool, Urine	2.58404	0.0530784	1.97313	2.50619	0.237216	0.0177912	0.640483	0.335809	0.0918005	0.335187	0.324603	0.133992
hsa-miR-222	hsa-miR-222-3p	Plasma exosomes, Stool, Urine	3.18882	0.0530784	1.34064	2.48837	0.931073	0.0237216	0.428471	0.428471	0.291981	0.446916	0.319602	0.172189
hsa-miR-1307	hsa-miR-1307-3p	Plasma exosomes, Stool, Urine	3.10426	0.506505	1.3294	2.35043	0.904386	0.43885	0.828773	0.355824	0.291337	0.866427	0.62342	0.151387
hsa-miR-3665	hsa-miR-3665	Plasma exosomes, Stool, Urine	1.56122	0.753583	1.49429	2.28158	0.207564	0.73537	0.517427	0.802087	0.13295	0.975831	0.346269	0.351549
hsa-miR-125b-1	hsa-miR-125b-5p	Plasma exosomes, Stool, Urine	2.22742	0.0530784	1.306	2.26997	0.281694	0.0177912	0.727957	0.446263	0.126466	0.335187	0.557396	0.196594
hsa-miR-98	hsa-miR-98-5p	Plasma exosomes, Stool, Urine	2.55381	0.0530784	1.39515	2.22422	0.99779	0.014826	0.935521	0.389182	0.390706	0.279322	0.670551	0.174975
hsa-miR-143	hsa-miR-143-3p	Plasma exosomes, Stool, Urine	3.35798	0.340444	2.01208	2.00621	0.639001	0.260938	0.542632	0.511497	0.190293	0.766462	0.269687	0.254957
hsa-miR-3976	hsa-miR-3976	Plasma exosomes, Stool, Urine	2.56646	0.356026	1.89092	1.98572	0.250559	0.277246	0.435884	0.424024	0.0976284	0.778725	0.230514	0.213537
hsa-miR-3125	hsa-miR-3125	Plasma exosomes, Stool, Urine	2.43254	0.330414	3.33691	1.94946	0.333585	0.250559	0.421058	0.477397	0.137135	0.75832	0.126182	0.244886
hsa-miR-7-1	hsa-miR-7-5p	Plasma exosomes, Stool, Urine	2.59898	0.346353	1.41229	1.9184	0.318759	0.266868	0.738335	0.503343	0.122648	0.770509	0.522792	0.262377
hsa-miR-7851	hsa-miR-7851-5p	Plasma exosomes, Stool, Urine	1.33385	1.08027	2.06096	1.85736	0.283177	0.699787	0.375098	0.42773	0.2123	0.647792	0.182001	0.230289
hsa-miR-186	hsa-miR-186-5p	Plasma exosomes, Stool, Urine	2.67988	0.0530784	1.73799	1.81684	0.397337	0.0118608	0.812465	0.363978	0.148267	0.223458	0.467475	0.200336
hsa-miR-8072	hsa-miR-8072	Plasma exosomes, Stool, Urine	1.73207	0.636488	1.81211	1.72415	0.340998	0.51891	0.501119	0.47888	0.196873	0.815271	0.276539	0.277748
hsa-miR-30b	hsa-miR-30b-5p	Plasma exosomes, Stool, Urine	1.64963	0.0530784	1.36229	1.7004	0.477397	0.014826	0.560423	0.465536	0.289397	0.279322	0.411382	0.27378
hsa-miR-1911	hsa-miR-1911-5p	Plasma exosomes, Stool, Urine	1.53719	0.049218	1.4627	1.47436	0.346928	0.0088956	0.492223	0.415128	0.22569	0.180739	0.336517	0.281565
hsa-miR-1304	hsa-miR-1304-3p	Plasma exosomes, Stool, Urine	1.86534	0.737987	1.41347	1.3982	0.425506	0.671618	0.456641	0.404008	0.228112	0.910067	0.323064	0.288949
hsa-miR-6813	hsa-miR-6813-5p	Plasma exosomes, Stool, Urine	1.42991	1.09552	3.77167	1.34937	0.229803	1.08378	0.419576	0.492223	0.160711	0.989286	0.111244	0.364779
hsa-miR-6087	hsa-miR-6087	Plasma exosomes, Stool, Urine	1.50325	1.08027	1.43088	1.33866	0.647896	0.699787	0.406232	0.282435	0.430998	0.647792	0.283904	0.210984
hsa-miR-30a	hsa-miR-30a-5p	Plasma exosomes, Urine	2.84417	0.0530784	0.424882	4.41348	0.278729	0.0177912	0.22239	0.462571	0.098	0.335187	0.523416	0.104809
hsa-miR-10b	hsa-miR-10b-5p	Plasma exosomes, Urine	3.365	0.0530784	1.0103	4.3867	0.286142	0.014826	0.299485	0.41068	0.0850347	0.279322	0.296432	0.0936193
hsa-let-7b	hsa-let-7b-5p	Plasma exosomes, Urine	4.31173	1.07628	1.15715	4.22005	0.338033	1.16088	0.333585	0.409939	0.0783985	1.0786	0.28828	0.0971408
hsa-miR-10a	hsa-miR-10a-5p	Plasma exosomes, Urine	3.35341	0.733999	0.953276	4.14056	0.37065	0.653827	0.343963	0.388441	0.110529	0.890773	0.360822	0.0938138
hsa-miR-148a	hsa-miR-148a-3p	Plasma exosomes, Urine	4.14267	1.04844	1.26647	4.06825	0.486293	1.07637	0.560423	0.507049	0.117386	1.02664	0.442509	0.124636
hsa-let-7a-1	hsa-let-7a-5p	Plasma exosomes, Urine	4.16317	0.728354	1.26387	4.03744	0.431437	0.704235	0.572284	0.413645	0.103632	0.966886	0.452802	0.102452
hsa-miR-26a-1	hsa-miR-26a-5p	Plasma exosomes, Urine	4.30297	0.33646	1.04218	3.93059	0.981481	0.25649	0.539666	0.440332	0.228094	0.762319	0.517824	0.112027
hsa-miR-30d	hsa-miR-30d-5p	Plasma exosomes, Urine	4.27181	0.0530784	0.74351	3.81969	0.739817	0.0177912	0.493706	0.380287	0.173186	0.335187	0.664021	0.0995598
hsa-let-7f-1	hsa-let-7f-5p	Plasma exosomes, Urine	4.11752	0.356026	1.07151	3.81712	0.720544	0.277246	0.6731	0.401785	0.174995	0.778725	0.628177	0.105258
hsa-miR-200b	hsa-miR-200b-3p	Plasma exosomes, Urine	1.54208	0.356026	1.01199	3.71107	0.600453	0.277246	0.22239	0.389182	0.389379	0.778725	0.219754	0.104871
hsa-miR-99a	hsa-miR-99a-5p	Plasma exosomes, Urine	3.21629	0.636488	0.501059	3.61324	0.255007	0.591557	0.268351	0.520393	0.0792862	0.929409	0.535567	0.144024
hsa-miR-200c	hsa-miR-200c-3p	Plasma exosomes, Urine	1.80298	0.0530784	1.21643	3.56381	0.696822	0.014826	0.625657	0.480362	0.386484	0.279322	0.514339	0.134789
hsa-let-7i	hsa-let-7i-5p	Plasma exosomes, Urine	4.44048	0.531479	1.0892	3.48856	0.354341	0.467019	0.532253	0.422541	0.079798	0.878716	0.488665	0.121122
hsa-miR-423	hsa-miR-423-5p	Plasma exosomes, Urine	4.89118	1.0026	1.09934	3.48172	0.300968	0.925142	0.395854	0.477397	0.0615328	0.922745	0.360085	0.137115
hsa-miR-100	hsa-miR-100-5p	Plasma exosomes, Urine	2.71176	0.0530784	0.503791	3.45541	0.33655	0.0340998	0.25649	0.472949	0.124108	0.642442	0.50912	0.136872
hsa-miR-200a	hsa-miR-200a-3p	Plasma exosomes, Urine	1.31973	0.631444	1.11428	3.39312	0.321724	0.585627	0.517427	0.459606	0.24378	0.927441	0.464361	0.135452
hsa-let-7c	hsa-let-7c-5p	Plasma exosomes, Urine	2.36696	0.0530784	0.416641	3.38418	0.299485	0.0237216	0.212012	0.401043	0.126527	0.446916	0.50886	0.118505
hsa-miR-27b	hsa-miR-27b-3p	Plasma exosomes, Urine	3.25106	0.636488	0.70927	3.37275	0.594523	0.591557	0.323207	0.484069	0.18287	0.929409	0.455689	0.143523
hsa-miR-99b	hsa-miR-99b-5p	Plasma exosomes, Urine	3.09386	0.0530784	0.307496	3.32848	0.727957	0.0177912	0.11416	0.484069	0.235291	0.335187	0.371257	0.145432
hsa-miR-30c-2	hsa-miR-30c-5p	Plasma exosomes, Urine	2.77339	0.0530784	0.567026	3.31255	0.729439	0.014826	0.253525	0.44478	0.263013	0.279322	0.447113	0.134271
hsa-let-7g	hsa-let-7g-5p	Plasma exosomes, Urine	4.05195	0.506505	0.888179	3.29417	0.487775	0.43885	0.400302	0.519651	0.12038	0.866427	0.450699	0.157749
hsa-miR-151a	hsa-miR-151a-3p	Plasma exosomes, Urine	3.90167	0.290035	0.840106	3.29406	1.12085	0.210529	0.255007	0.447745	0.287273	0.725876	0.303542	0.135925
hsa-miR-532	hsa-miR-532-5p	Plasma exosomes, Urine	3.15532	0.0530784	0.725912	3.20751	0.274281	0.014826	0.360272	0.425506	0.0869266	0.279322	0.496303	0.13266
hsa-miR-375	hsa-miR-375	Plasma exosomes, Urine	2.37911	0.33646	1.02857	3.16066	0.47888	0.25649	0.662722	0.601936	0.201286	0.762319	0.644313	0.190446
hsa-miR-101-1	hsa-miR-1-3p	Plasma exosomes, Urine	3.91968	0.354108	0.635484	3.1214	0.257972	0.277246	0.315794	0.465536	0.0658146	0.782942	0.496935	0.149143
hsa-miR-30e	hsa-miR-30e-5p	Plasma exosomes, Urine	3.59515	0.0530784	0.628389	2.95506	0.434402	0.014826	0.318759	0.372874	0.12083	0.279322	0.507264	0.126182
hsa-miR-3182	hsa-miR-3182	Plasma exosomes, Urine	1.63799	0.330414	0.701568	2.91424	0.73537	0.250559	0.329137	0.732404	0.448946	0.75832	0.469145	0.251319
hsa-let-7e	hsa-let-7e-5p	Plasma exosomes, Urine	2.51585	0.0530784	0.350248	2.84165	0.776882	0.0118608	0.210529	0.365461	0.308796	0.223458	0.601086	0.128609
hsa-miR-6073	hsa-miR-6073	Plasma exosomes, Urine	3.82303	0.521138	1.00817	2.77581	0.769469	0.455158	0.425506	0.494447	0.201272	0.873393	0.422056	0.178127
hsa-miR-24-1	hsa-miR-24-1-3p	Plasma exosomes, Urine	3.63879	0.356026	0.68842	2.76147	0.578214	0.289107	0.355824	0.445521	0.158903	0.812039	0.516871	0.161335
hsa-miR-26b	hsa-miR-26b-5p	Plasma exosomes, Urine	3.09254	0.0530784	0.558709	2.68879	0.502601	0.0177912	0.311346	0.455158	0.16252	0.335187	0.55726	0.16928
hsa-miR-183	hsa-miR-183-5p	Plasma exosomes, Urine	2.27119	0.0530784	0.481443	2.67593	0.323207	0.014826	0.232768	0.530771	0.142307	0.279322	0.483481	0.19835
hsa-miR-146b	hsa-miR-146b-5p	Plasma exosomes, Urine	3.14415	0.330414	0.717671	2.65702	1.01113	0.26242	0.502601	0.451452	0.321592	0.794217	0.700323	0.169909
hsa-miR-191	hsa-miR-191-5p	Plasma exosomes, Urine	3.56116	0.0530784	1.17114	2.60223	0.745748	0.0118608	0.252042	0.488517	0.209411	0.223458	0.215211	0.18773
hsa-miR-181a-2	hsa-miR-181a-5p	Plasma exosomes, Urine	3.20788	0.311754	0.612784	2.56018	0.33062	0.234251	0.265385	0.43885	0.103065	0.751397	0.433082	0.171413
hsa-let-7f-2	hsa-let-7f-5p	Plasma exosomes, Urine	2.775	0.0530784	0.416641	2.54146	1.05116	0.0118608	0.283177	0.335068	0.378798	0.223458	0.679667	0.131841
hsa-miR-3135b	hsa-miR-3135b	Plasma exosomes, Urine	2.45116	0.812913	0.643453	2.53799	0.622692	0.541149	0.231286	0.383252	0.25404	0.665691	0.359445	0.151006
hsa-miR-128-1	hsa-miR-128-3p	Plasma exosomes, Urine	3.26184	0.0530784	0.459392	2.51138	0.891043	0.014826	0.212012	0.50779	0.273172	0.279322	0.461505	0.202196
hsa-miR-125a	hsa-miR-125a-5p	Plasma exosomes, Urine	2.64647	0.0530784	0.955688	2.46574	0.367685	0.014826	0.354341	0.431437	0.138934	0.279322	0.370771	0.174972
hsa-let-7d	hsa-let-7d-3p	Plasma exosomes, Urine	3.62315	0.0530784	0.844477	2.46223	0.369167	0.0237216	0.289107	0.489999	0.101891	0.446916	0.34235	0.199006
hsa-miR-148b	hsa-miR-148b-3p	Plasma exosomes, Urine	3.31707	0.0530784	0.510545	2.46214	0.59897	0.0177912	0.255007	0.489258	0.180572	0.335187	0.49948	0.198712
hsa-miR-28	hsa-miR-28-3p	Plasma exosomes, Urine	2.85686	0.0530784	0.638489	2.36398	1.00965	0.014826	0.363237	0.481845	0.353412	0.279322	0.568901	0.203828
hsa-miR-194-1	hsa-miR-194-5p	Plasma exosomes, Urine	1.98277	0.0530784	1.23528	2.35652	0.298003	0.0118608	0.499636	0.490741	0.150296	0.223458	0.404473	0.208248
hsa-miR-4488	hsa-miR-4488	Plasma exosomes, Urine	1.42062	0.640481	1.16761	2.33915	0.343963	0.596005	0.656792	0.452934	0.242123	0.930558	0.562508	0.193632
hsa-miR-27a	hsa-miR-27a-3p	Plasma exosomes, Urine	3.13968	0.641474	0.559907	2.31453	0.243146	0.597488	0.315794	0.532995	0.0774431	0.931429	0.564012	0.230282
hsa-miR-152	hsa-miR-152-3p	Plasma exosomes, Urine	2.32406	0.290035	0.472756	2.31399	0.913282	0.210529	0.237216	0.366202	0.392969	0.725876	0.501772	0.158255
hsa-miR-140	hsa-miR-140-3p	Plasma exosomes, Urine	3.63483	0.330414	0.468347	2.29598	0.305416	0.250559	0.22832	0.363237	0.0840247	0.75832	0.487502	0.158205
hsa-miR-566	hsa-miR-566	Plasma exosomes, Urine	1.7956	0.942504	0.865696	2.27062	0.357307	0.886595	0.274281	0.383993	0.19899	0.94068	0.316833	0.169114
hsa-miR-25	hsa-miR-25-3p	Plasma exosomes, Urine	3.74219	0.0530784	0.432969	2.22144	0.283177	0.0118608	0.192738	0.328396	0.0756713	0.223458	0.445154	0.14783
hsa-miR-9-1	hsa-miR-9-5p	Plasma exosomes, Urine	1.51587	0.045323	0.214844	2.22104	0.541149	0.0059304	0.0948864	0.460347	0.356988	0.130848	0.441653	0.207267
hsa-miR-363	hsa-miR-363-3p	Plasma exosomes, Urine	2.85551	0.0530784	0.257679	2.21504	0.312829	0.0118608	0.179395	0.469243	0.109553	0.223458	0.696195	0.211844
hsa-miR-29a	hsa-miR-29a-3p	Plasma exosomes, Urine	2.23578	0.0530784	0.416641	2.19801	0.250559	0.014826	0.220907	0.489258	0.112068	0.279322	0.530211	0.222591
hsa-miR-744	hsa-miR-744-5p	Plasma exosomes, Urine	3.12582	0.0530784	0.374748	2.19785	1.11788	0.014826	0.170499	0.498154	0.357628	0.279322	0.454969	0.226655
hsa-miR-4459	hsa-miR-4459	Plasma exosomes, Urine	1.33905	0.753583	0.790285	2.15887	0.395854	0.73537	0.386959	0.244629	0.295622	0.975831	0.489644	0.113313
hsa-miR-1273e	hsa-miR-1273e	Plasma exosomes, Urine	1.46045	1.11826	0.985875	2.15299	0.357307	0.744265	0.293555	0.280211	0.244656	0.665554	0.297761	0.13015
hsa-miR-3159	hsa-miR-3159	Plasma exosomes, Urine	1.3006	1.01953	0.885926	2.13429	0.403267	0.616762	0.246112	0.63307	0.310064	0.604946	0.277801	0.296619
hsa-miR-4430	hsa-miR-4430	Plasma exosomes, Urine	2.31626	0.879669	0.501059	2.11707	0.300968	0.834704	0.201634	0.585627	0.129937	0.948884	0.402415	0.276621
hsa-miR-221	hsa-miR-221-3p	Plasma exosomes, Urine	3.30571	0.330414	1.02407	2.09121	1.01262	0.250559	0.312829	0.374356	0.306323	0.75832	0.305474	0.179014
hsa-miR-103a-2	hsa-miR-103a-3p	Plasma exosomes, Urine	3.18659	0.0530784	0.611723	2.08257	0.729439	0.0177912	0.320242	0.388441	0.228909	0.335187	0.523507	0.18652
hsa-miR-1273f	hsa-miR-1273f	Plasma exosomes, Urine	1.45286	1.16256	1.00945	2.07313	0.320242	0.676066	0.383993	0.372133	0.220422	0.58153	0.380398	0.179503
hsa-miR-340	hsa-miR-340-5p	Plasma exosomes, Urine	2.92691	0.0530784	0.354108	2.04493	0.813947	0.014826	0.226838	0.444039	0.278091	0.279322	0.640589	0.217141
hsa-miR-574	hsa-miR-574-5p	Plasma exosomes, Urine	2.38673	0.515874	0.752816	2.03483	0.22239	0.449228	0.346928	0.478138	0.0931777	0.870809	0.460841	0.234977
hsa-miR-146a	hsa-miR-146a-5p	Plasma exosomes, Urine	3.5467	0.636488	0.843855	2.01647	1.02744	0.591557	0.284659	0.365461	0.289689	0.929409	0.337332	0.181238
hsa-miR-23b	hsa-miR-23b-3p	Plasma exosomes, Urine	1.9918	0.0530784	0.544068	1.97483	0.917729	0.014826	0.298003	0.455158	0.460753	0.279322	0.54773	0.230479
hsa-miR-361	hsa-miR-361-3p	Plasma exosomes, Urine	2.5074	0.0530784	0.421604	1.97206	0.830256	0.0177912	0.180877	0.398078	0.331123	0.335187	0.429022	0.201859
hsa-miR-224	hsa-miR-224-5p	Plasma exosomes, Urine	2.59013	0.0530784	0.264818	1.88392	1.16088	0.014826	0.155673	0.50186	0.448192	0.279322	0.587849	0.266392
hsa-miR-185	hsa-miR-185-5p	Plasma exosomes, Urine	3.32384	0.350248	0.503791	1.81981	0.335068	0.271316	0.195703	0.366202	0.100807	0.774639	0.388461	0.201231
hsa-miR-181b-1	hsa-miR-181b-5p	Plasma exosomes, Urine	2.287	0.0530784	0.663701	1.81518	0.401785	0.014826	0.394372	0.389924	0.175682	0.279322	0.594201	0.214813
hsa-miR-20a	hsa-miR-20a-5p	Plasma exosomes, Urine	3.04603	0.045323	0.376577	1.80434	0.486293	0.0059304	0.183842	0.317276	0.159648	0.130848	0.488193	0.17584
hsa-miR-486	hsa-miR-486-5p	Plasma exosomes, Urine	5.25569	0.0530784	0.924796	1.79799	0.440332	0.014826	0.658274	0.45071	0.083782	0.279322	0.711805	0.250674
hsa-miR-4259	hsa-miR-4259	Plasma exosomes, Urine	1.45255	0.356026	0.860338	1.79264	0.197186	0.277246	0.191255	0.630105	0.135751	0.778725	0.222303	0.351496
hsa-miR-451a	hsa-miR-451a	Plasma exosomes, Urine	4.75603	0.0530784	0.416641	1.78806	0.363237	0.014826	0.352859	0.706459	0.076374	0.279322	0.846914	0.395097
hsa-miR-424	hsa-miR-424-5p	Plasma exosomes, Urine	1.9555	0.0530784	0.350248	1.7647	0.289107	0.014826	0.164569	0.458865	0.147843	0.279322	0.469863	0.260024
hsa-miR-501	hsa-miR-501-3p	Plasma exosomes, Urine	2.49287	0.049218	0.887054	1.76429	0.275764	0.0088956	0.283177	0.434402	0.110621	0.180739	0.319233	0.246219
hsa-miR-660	hsa-miR-660-5p	Plasma exosomes, Urine	1.99441	0.0530784	0.454845	1.73791	0.281694	0.0118608	0.18236	0.436626	0.141242	0.223458	0.400927	0.251236
hsa-miR-629	hsa-miR-629-5p	Plasma exosomes, Urine	3.10217	0.0530784	0.522444	1.7336	0.327655	0.014826	0.235733	0.414387	0.105621	0.279322	0.451213	0.239033
hsa-miR-2110	hsa-miR-2110	Plasma exosomes, Urine	2.50565	0.0530784	0.558709	1.68323	0.281694	0.0118608	0.269833	0.435884	0.112423	0.223458	0.482959	0.258958
hsa-miR-101-2	hsa-miR-1-3p	Plasma exosomes, Urine	2.09812	0.045323	0.257679	1.68314	0.26242	0.0059304	0.21646	0.424024	0.125074	0.130848	0.840037	0.251925
hsa-miR-23a	hsa-miR-23a-3p	Plasma exosomes, Urine	2.6188	0.0530784	0.487138	1.67865	0.931073	0.0177912	0.253525	0.485551	0.355534	0.335187	0.520437	0.28925
hsa-miR-1180	hsa-miR-1180-3p	Plasma exosomes, Urine	2.2791	0.0530784	0.350248	1.66671	0.335068	0.014826	0.160121	0.432178	0.147018	0.279322	0.457164	0.259301
hsa-miR-93	hsa-miR-93-5p	Plasma exosomes, Urine	2.88724	0.0530784	0.663701	1.65835	0.40475	0.0118608	0.257972	0.312087	0.140186	0.223458	0.388688	0.188192
hsa-miR-500a	hsa-miR-500a-3p	Plasma exosomes, Urine	1.93115	0.0530784	0.472756	1.65374	0.260938	0.014826	0.299485	0.3195	0.13512	0.279322	0.633487	0.193198
hsa-miR-6766	hsa-miR-6766-5p	Plasma exosomes, Urine	2.25385	0.0530784	0.814913	1.64924	0.467019	0.0118608	0.312829	0.515203	0.20721	0.223458	0.38388	0.312389
hsa-miR-193a	hsa-miR-193a-5p	Plasma exosomes, Urine	2.18769	0.320146	0.652246	1.64137	0.305416	0.240181	0.200151	0.442556	0.139606	0.750223	0.306864	0.269625
hsa-miR-542	hsa-miR-542-3p	Plasma exosomes, Urine	2.13742	0.49693	1.24403	1.62987	0.201634	0.428471	0.686444	0.47888	0.0943352	0.862238	0.551791	0.293815
hsa-miR-941-1	hsa-miR-941	Plasma exosomes, Urine	2.14261	0.0530784	0.488551	1.62102	0.335068	0.0177912	0.293555	0.375098	0.156383	0.335187	0.600869	0.231396
hsa-miR-106b	hsa-miR-106b-3p	Plasma exosomes, Urine	2.58261	0.0530784	0.432969	1.59572	0.435884	0.0177912	0.177912	0.37658	0.168777	0.335187	0.410911	0.235995
hsa-miR-664a	hsa-miR-664a-5p	Plasma exosomes, Urine	1.83702	0.0530784	0.322219	1.57293	0.530771	0.0118608	0.115643	0.383252	0.28893	0.223458	0.358895	0.243655
hsa-miR-210	hsa-miR-210-3p	Plasma exosomes, Urine	1.76886	0.832509	1.00475	1.53517	0.195703	0.836186	0.421058	0.335809	0.110638	1.00442	0.419067	0.218744
hsa-miR-7110	hsa-miR-7110-3p	Plasma exosomes, Urine	2.028	0.656098	1.19673	1.53129	0.386959	0.615279	0.329137	0.540408	0.190808	0.937785	0.275031	0.352911
hsa-miR-342	hsa-miR-342-5p	Plasma exosomes, Urine	2.29544	0.049218	0.544068	1.48409	0.169016	0.0088956	0.272798	0.44478	0.0736315	0.180739	0.501405	0.2997
hsa-miR-126	hsa-miR-126-3p	Plasma exosomes, Urine	3.93296	0.049218	0.326336	1.47632	0.765022	0.0088956	0.171982	0.278729	0.194515	0.180739	0.527008	0.188799
hsa-miR-6131	hsa-miR-6131	Plasma exosomes, Urine	2.51226	0.33646	0.677607	1.45902	0.966655	0.259455	0.326172	0.352117	0.384776	0.771132	0.481359	0.241339
hsa-miR-339	hsa-miR-339-5p	Plasma exosomes, Urine	2.3035	0.0530784	0.650308	1.45538	0.52484	0.0177912	0.266868	0.46776	0.227845	0.335187	0.410372	0.321401
hsa-miR-769	hsa-miR-769-5p	Plasma exosomes, Urine	1.85345	0.0530784	0.773786	1.45507	0.639001	0.0237216	0.252042	0.413645	0.344762	0.446916	0.325726	0.284278
hsa-miR-16-1	hsa-miR-16-5p	Plasma exosomes, Urine	3.1132	0.0530784	0.564666	1.45439	0.210529	0.0118608	0.234251	0.383252	0.0676246	0.223458	0.414848	0.263514
hsa-miR-127	hsa-miR-127-3p	Plasma exosomes, Urine	2.94194	0.0530784	0.683047	1.43433	1.12085	0.014826	0.29059	0.295037	0.380989	0.279322	0.425431	0.205697
hsa-miR-92b	hsa-miR-92b-3p	Plasma exosomes, Urine	2.85123	0.0530784	0.596597	1.42967	0.257972	0.014826	0.272798	0.323207	0.0904775	0.279322	0.457257	0.226071
hsa-miR-4301	hsa-miR-4301	Plasma exosomes, Urine	2.30673	0.0530784	0.416641	1.38552	0.339515	0.0118608	0.140847	0.394372	0.147185	0.223458	0.338054	0.284639
hsa-miR-584	hsa-miR-584-5p	Plasma exosomes, Urine	3.15194	0.0530784	0.894316	1.38507	0.868804	0.0118608	0.238699	0.380287	0.275641	0.223458	0.266906	0.274562
hsa-miR-16-2	hsa-miR-16-2-3p	Plasma exosomes, Urine	3.39581	0.0530784	0.209515	1.38256	0.312829	0.0118608	0.140847	0.40475	0.0921219	0.223458	0.672253	0.292754
hsa-miR-425	hsa-miR-425-5p	Plasma exosomes, Urine	2.75658	0.0530784	1.11261	1.35112	0.298003	0.0118608	0.530771	0.389182	0.108106	0.223458	0.477052	0.288044
hsa-miR-3180-4	hsa-miR-3180-3p	Plasma exosomes, Urine	1.57795	0.0530784	0.564666	1.34694	0.284659	0.0118608	0.269833	0.44478	0.180398	0.223458	0.477863	0.330215
hsa-miR-17	hsa-miR-17-5p	Plasma exosomes, Urine	2.46434	0.0530784	0.264818	1.34498	0.575249	0.0118608	0.163086	0.395854	0.233429	0.223458	0.615842	0.294319
hsa-miR-3184	hsa-miR-3184-3p	Plasma exosomes, Urine	2.78531	0.0530784	0.178977	1.33072	0.321724	0.0118608	0.118608	0.389924	0.115508	0.223458	0.6627	0.293018
hsa-miR-8086	hsa-miR-8086	Plasma exosomes, Urine	1.48144	1.11826	0.649335	1.3295	0.30245	0.810982	0.308381	0.314311	0.204159	0.725215	0.474918	0.236413
hsa-miR-8089	hsa-miR-8089	Plasma exosomes, Urine	1.4621	0.0530784	0.924796	1.31754	0.37658	0.0118608	0.299485	0.452934	0.257562	0.223458	0.323839	0.343772
hsa-miR-193b	hsa-miR-193b-5p	Plasma exosomes, Urine	1.42927	0.0530784	0.515874	1.30524	0.590075	0.0177912	0.271316	0.366943	0.412851	0.335187	0.525934	0.28113
hsa-miR-320c-1	hsa-mir-320c-1-3p	Plasma exosomes, Urine	2.09342	0.531479	0.74351	1.30136	0.252042	0.467019	0.338033	0.346187	0.120397	0.878716	0.454645	0.26602
