# Supplementary material for: Small non-coding RNA profiling in human biofluids and surrogate tissues from healthy individuals: description of the diverse and most represented species
Source: Oncotarget. 2017 Dec 14;9(3):3097–111. doi: 10.18632/oncotarget.23203 (PMC5790449; doi:10.18632/oncotarget.23203)
Supplement: Supplementary file 6 [file oncotarget-09-3097-s006.xlsx]

## Sheet: Foglio1
Supplementary Table 2B. Enrichment analyses of genes targeted by miRNAs commonly expressed in all specimens
GO Biological Process
Term	P-value	Adjusted P-value	Z-score	Combined Score	Genes
translational initiation (GO:0006413)	1.90652e-08	3.50037e-05	-3.03931	31.1835	RPL30;RPL10;RPLP1;RPL8;RPL9;RPS4X;RPL7A;RPS17;YAE1D1;RPS16;RPL14;RPL36;EIF4E;RPS12;EIF2B5;EIF2B3;RPL13A;RPS27;EIF3L;EIF3J;RPL27;EIF3F;EIF3C;UBA52;EIF4G1
positive regulation of transcription, DNA-templated (GO:0045893)	4.17367e-07	0.000383143	-5.23934	41.2184	ZNF496;RNF10;SETD3;SIX1;ELK1;CKS1B;MED12;PSMD9;ING5;SALL1;SIX4;ZIC2;MYC;CREB3L2;SMARCAD1;BTRC;MYBL1;TEAD1;RNF111;SMARCC2;AXIN1;DYRK1B;HNF1A;ARID1A;POU3F3;RUNX1;ILF3;MED24;PSRC1;TAL1;RARA;WAC;UBE2V1;TP53;KMT2A;GATA6;RELA;MED30;DVL3;PCBD2;RREB1;BPTF;TFAP2A;ATF7IP;NPM1;TAF15;CNBP;USP22;HMGA1;TRIP4;NR2F2;IGF1;HINFP;TCF3;RAN;NFE2L1;TP73
negative regulation of apoptotic process (GO:0043066)	3.27112e-06	0.00200192	-4.80372	29.8486	PSMD10;RPL10;GATA6;XIAP;RELA;AQP1;IGF1R;PRDX3;RPS6KA3;NUAK2;CCND2;SIX4;MYC;RPS6KA1;PIM3;ERC1;PAK2;MCL1;TFAP2A;HSPA9;XBP1;NPM1;NME2;MIF;IGF1;PRLR;POU3F3;VEGFA;SUPV3L1;AHI1;UFM1;TRAF6;IL2RB;PPT1;PPIF;BIRC5;TP53;FXN;UBA52;HSPA1B;CD44;BCL2L1
mRNA splicing, via spliceosome (GO:0000398)	5.94805e-06	0.00273016	-3.78144	22.3234	SF3B3;CSTF2;PPWD1;PNN;SYNCRIP;PTBP1;SNRPD2;POLR2A;RSRC1;PCBP2;POLR2D;CSTF1;PAPOLA;POLR2F;RALY;HNRNPA1;CTNNBL1;SRRM2;SF3A3;SPEN;HSPA8;PPIL1;HNRNPA3;LSM4;U2SURP;NUDT21;HNRNPUL1;SYF2;SNRPG;SNRNP48;SRSF7;SF1;SNRPB
SRP-dependent cotranslational protein targeting to membrane (GO:0006614)	2.09539e-05	0.00718108	-3.84105	18.9606	RPL30;RPL10;RPLP1;RPL13A;SRP68;RPL8;RPL9;RPS4X;RPL7A;RPS17;RPS27;RPS16;RPL14;RPL36;RPL27;UBA52;RPS12
negative regulation of translation (GO:0017148)	2.34676e-05	0.00718108	-2.67451	13.2022	NANOS1;SYNCRIP;ILF3;BTG2;SHMT1;IGF2BP1;RPL13A;SAMD4B;IGF2BP3;CALR;CPEB3;GAPDH
nucleosome assembly (GO:0006334)	7.95151e-05	0.0199075	-2.41137	9.44452	NPM1;HIST2H3A;HIST1H2BO;HIST1H2BJ;GRWD1;HIST1H2BL;H2AFX;HIST1H2BK;HIST1H2BH;ANP32B;HIST1H2BC
viral transcription (GO:0019083)	9.41019e-05	0.0199075	-2.71487	10.6332	POM121;RPL30;RPL10;RPLP1;RPL13A;RPL8;RPL9;RPS4X;RPL7A;RPS17;RPS27;RPS16;RPL14;RPL36;RPL27;NUPL2;UBA52;RPS12
nuclear-transcribed mRNA catabolic process, nonsense-mediated decay (GO:0000184)	0.000135182	0.0248194	-3.72764	13.7778	RPL30;SMG1;RPL10;RPLP1;RPL13A;RPL8;RPL9;RPS4X;RPL7A;RPS17;RPS27;RPS16;RPL14;RPL36;RPL27;UBA52;EIF4G1;RPS12
negative regulation of release of cytochrome c from mitochondria (GO:0090201)	0.00016152	0.0269592	-2.1821	7.88488	PSMD10;OPA1;PPIF;IGF1;FXN;BCL2L1
activation of protein kinase activity (GO:0032147)	0.000239884	0.033879	-2.46832	8.35516	SLC11A1;ITGB3;TRAF6;AXIN1;CLSPN;MARK2;VEGFA
negative regulation of transcription, DNA-templated (GO:0045892)	9.75857e-05	0.0199075	-4.90731	19.2203	KDM5C;GATA6;CBY1;RELA;ATXN1;SALL1;RPS6KA5;SUMO1;SIX4;ZIC2;NACC1;SIX3;MLX;ZNF148;JARID2;BTRC;PIAS4;TFAP2A;ATF7IP;SPEN;HSPA8;SMARCC2;CBX5;ZNF282;HMGA1;ARID5B;NR2F2;ZBTB33;POU3F3;GATAD2A;HINFP;FOXP1;HEYL;HIC2;ILF3;TFDP2;TRAF6;RARA;MDM2;BIRC5;BCOR;CALR;TP53;ZNF256;EZH2
translation (GO:0006412)	0.000196154	0.0300116	-3.11237	10.9125	RPL30;WARS;MRPS16;RPL10;RPLP1;MRPS18B;RPL13A;RPL8;RPL9;MRPS5;RPS4X;RPL7A;RPS17;RPS27;RPS16;RPL14;RPL36;RPL27;IGF2BP3;MRPL9;EIF4G1;RPS12
rRNA processing (GO:0006364)	0.000294701	0.0386479	-3.23272	10.5169	RPL30;RPL10;RPLP1;RPL13A;IMP4;NOL9;NOC4L;RPL8;RPL9;SENP3;BYSL;RRP7A;RPS4X;RPL7A;RPS17;RPS27;RPS16;RPL14;RPL36;TSR1;RPL27;UBA52;MDN1;RPS12
stimulatory C-type lectin receptor signaling pathway (GO:0002223)	0.000450108	0.0516499	-2.69023	7.97188	PSMD10;PSMD11;PDPK1;RELA;PSMD9;PAK1;RPS6KA5;CD209;CLEC7A;TRAF6;PSME3;PSMF1;UBE2V1;IKBKG;BTRC;PAK2;PRKACB;UBA52
positive regulation of peptidyl-tyrosine phosphorylation (GO:0050731)	0.000592343	0.0596984	-2.21382	6.23953	NRP1;ITGB3;IGF2;ARHGEF2;MIF;IGF1;TP53;PAK2;IL6R;CD44;VEGFA
protein deubiquitination (GO:0016579)	0.000343475	0.0420414	-3.69517	11.7104	PSMD10;USP14;INO80D;PSMD11;PTEN;OTUD7B;FOXK2;ACTB;PSMD9;MYC;USP1;PSMF1;IKBKG;CLSPN;USP48;USP42;MCRS1;USP22;AXIN1;YOD1;RAD23A;CYLD;TNIP2;PSME3;TRAF6;MDM2;EIF3F;TP53;UBA52
miRNA	Validated Target
miR-320a miR-4419a miR-4709-5p	G3BP1
miR-3960 miR-4497 miR-4792	RUNX1
miR-1273a miR-4419a miR-636	IFNAR2
miR-320a miR-3960	HOXB8
	MAPK8IP3
miR-320a miR-4419a	ATXN7L3B
	PSMD11
	NRF1
	ZNF710
	AK2
	RPRD2
	TNRC6B
	DYRK1B
	HES6
	POLR2F
	CCND2
	ARF3
	PRR12
	MED26
miR-320a miR-589-5p	METTL7A
	BCL7B
	TMEM101
miR-320a miR-4709-5p	BTRC
	PLS1
	CSE1L
	PCMTD1
	TNRC6C
miR-1273a miR-320a	ORC1
	SYNJ2BP
	PAICS
miR-320a miR-636	ULK1
	TFRC
	H2AFX
	TPD52
	LMNB1
	HIST1H2BK
	KMT2A
	MYO1D
	RPS6KA3
	RPS27
miR-320a miR-4792	PIGP
	ASB6
	IGF1R
	SRM
miR-320a mir-7641	HSPA4L
	ARL10
	CDK4
	MAPK1
	ZNF451
miR-3960 miR-4419a	ZBTB7B
miR-1273a miR-3960	MFI2
miR-3960 miR-636	UNK
miR-4419a miR-589-5p	TMPRSS5
	TMEM167A
	MED28
miR-4419a miR-4709-5p	PARP11
	ASB16
	GOSR1
	TMEM37
miR-4419a miR-4497	TPM3
miR-4419a miR-636	SORCS2
	TMEM189
	SLC35C2
	KIAA0513
	TMEM189-UBE2V1
	UBE2V1
	RNF157
miR-4419a miR-4792	ZNF70
	KIAA1644
	C16orf87
miR-4419a mir-7641	LRRC3C
miR-1273a miR-589-5p	PLEKHA3
miR-4792 miR-589-5p	FANCF
	RAB40C
miR-589-5p mir-7641	PPWD1
miR-1273a miR-4709-5p	OLFML2A
	SMG1
miR-4709-5p miR-636	BTG2
miR-4709-5p mir-7641	REL
miR-1273a miR-4497	NF2
miR-1273a miR-4792	ANKFY1
miR-1273a mir-7641	RNF115
	GINM1
miR-4792 miR-636	ZNF860
miR-320a	RAB2A
	ACTN4
	CD44
	RPS17
	EIF2B5
	OTUD1
	SUPV3L1
	BYSL
	MEF2D
	HSPB6
	SALL1
	ZNF646
	CYBA
	HSD17B10
	UBE2G1
	RAC1
	PAK1
	PPP1R14A
	PTEN
	TBC1D14
	CCNI
	AXIN1
	IGF2BP3
	IMP4
	CLUH
	SMARCC2
	CTNNBL1
	USF2
	PAPOLA
	C20orf24
	TOP3A
	FHL3
	MMS22L
	MET
	TOB2
	DPYSL2
	GOLM1
	UNC5A
	MAX
	IRF2BP2
	RNF41
	NRP1
	RPL7A
	NOC4L
	TEAD1
	NANOG
	BET1L
	MCRS1
	C20orf27
	ECH1
	DIRC2
	PRDX6
	ARHGAP17
	ITM2B
	GRK6
	FAM46B
	VKORC1
	ZIC2
	YOD1
	PTPN11
	RALY
	KDM5C
	GNAS
	PPIL1
	PPIL4
	ZNF148
	HIST1H1E
	SMUG1
	MYO6
	UBQLN4
	TPI1
	EZH2
	ZFP37
	FBXO31
	YWHAE
	SWAP70
	TMEM98
	EP400
	HIST1H3B
	EIF2B3
	TUBB
	EDC3
	KIAA0100
	SPRYD4
	CKB
	TONSL
	CPEB3
	RPLP1
	TJAP1
	PTP4A2
	SEC14L1
	CSDE1
	ATP5B
	NPM1
	CPSF3L
	NPR1
	USP16
	USP42
	DHRSX
	CDK2AP2
	RPS4X
	C12orf52
	RANBP6
	PIP4K2B
	HIST1H2BC
	HAUS6
	ARHGEF2
	MYO5C
	INO80D
	HIST1H2BL
	IFFO2
	ZNF318
	ARID5B
	ARF1
	LSM12
	ATP7A
	ABCF2
	AQP4
	HIST1H2BJ
	HSPA4
	MTRNR2L6
	EPHA4
	OCRL
	NT5C
	HSPA8
	SMC1A
	DCLRE1B
	TP73
	NQO2
	HIST1H1A
	MAK16
	ITPRIPL2
	MED12
	RNF103
	ZNF432
	FAM208B
	SF3A3
	LITAF
	TUBA1B
	GGA1
	RBM38
	ATP1A1
	PSMF1
	ZNF275
	USPL1
	ANKRD52
	HUWE1
	OPA1
	PROSER1
	TMPO
	EARS2
	YIPF6
	SRP68
	CKS1B
	SYNGR2
	NRBP1
	BRD4
	PRR14L
	CDC42SE1
	SATB2
	PITX1
	TSPYL2
	GRWD1
	PDSS1
	AMELX
	NCAPD3
	TCP1
	ARPP19
	UNC13D
	CALR
	MPI
	WARS
	CPD
	HOXA10
	DENND4B
	DCAF11
	SLC38A2
	ASCC2
	SPEN
	FRAT2
	KDELR1
	EAF1
	SEMA7A
	NET1
	ANP32A
	PRRC2C
	TUB
	TAC1
	HNRNPUL1
	KIAA0368
	POLR3E
	CLN6
	MAN2A1
	SNRPG
	C20orf196
	NFATC3
	PYGO2
	EIF3F
	PPIA
	VDAC1
	ARHGAP26
	MDH2
	ACPP
	PFKM
	GART
	TRIM14
	CDS2
	VAV2
	SENP3
	SNRNP48
	MYC
	BCOR
	PPT1
	ILF3
	FMO1
	PLS3
	RPL30
	PTPN9
	LONP2
	RPAP1
	MRPL9
	RPL27
	VPS13D
	LAMA5
	SH3GL1
	PSRC1
	CHD1L
	ZNF267
	PANK3
	MCL1
	MAPK1IP1L
	PTTG1
	PVRL2
	NXT1
	MED23
	RAN
	ATF7IP
	GTPBP2
	SETD3
	SLC2A1
	ADCY1
	EIF4G1
	INTS3
	ISYNA1
	SF1
	TDP1
	RERE
	MOCS1
	FAM60A
	MLX
	CLDN12
	RTN4
	TMCO6
	WBP1L
	IVNS1ABP
	DNAJC14
	SRCAP
	EEF2
	HNF1A
	PRDX3
	EPB41
	ZNF155
	IKBIP
	EXT1
	COTL1
	HIST1H3H
	TMEM51
	KMT2D
	ARL9
	COMMD4
	DPP3
	RPL36
	NT5C3A
	DVL3
	FAM83G
	ATP6V1B2
	XPO6
	SRSF7
	ANKRD39
	RAD23A
	CTNS
	FAM102A
	TRPC5
	CDCA3
	COX6B1
	PRMT5
	HIST2H3A
	IGF2
	PDLIM1
	CTRC
	NPEPPS
	RNF216
	TSC1
	SBF1
	C5orf51
	TNRC6A
	CAPNS1
	SORBS1
	YRDC
	UQCC2
	KLHL15
	GNAI1
	HSPA9
	ZBTB33
	TUBGCP2
	PACS1
	TSC22D2
	ORMDL2
	NEO1
	DOK3
	CALU
	MRPS5
	HIST2H4B
	ANKHD1
	TMEM43
	MARK2
	MEOX2
	RPS12
	ENPEP
	WDR77
	PFDN6
	ITFG3
	GLUL
	DIAPH1
	TRAF4
	COG5
	CTPS1
	AIMP1
	EIF3J
	SYNCRIP
	UBA52
	PPIF
	SIX4
	TAL1
	EIF2A
	GTF3C4
	CMAS
	NCOR1
	SLC6A8
	HSP90AB1
	DNAJB9
	DCP2
	CCT3
	UBAP2L
	CABIN1
	PSMD10
	GPN1
	EIF3C
	RELA
	HIST2H2AA3
	SYF2
	MCM4
	BANP
	RPL9
	NPLOC4
	EIF3L
	STOML2
	SPRY3
	PPP4C
	DR1
	POP1
	FLAD1
	CYLD
	ZEB2
	NSFL1C
	PDHX
	XBP1
	CANT1
	TFAP2A
	ARL3
	IDH3G
	POLR2A
	C2CD2
	NOS1AP
	TSPAN9
	AQP1
	ACTB
	ZFP64
	CALM3
	SDHC
	P4HA1
	VCL
	TCF3
	TMEM64
	SSSCA1
	ZFAND5
	DNAJB5
	EWSR1
	CREBRF
	CYTH3
	ORAI2
	SETD1A
	MED24
	GXYLT1
	CTNNAL1
	RPL13A
	ZNF607
	ZNF496
	SCAF1
	KCTD7
	NIT2
	RPS6KA1
	PLCD3
	CRK
	ATXN1
	PKM
	MARCH4
	GORASP2
	RNF10
	NPM3
	AUP1
	ZC3H4
	FLOT1
	NDUFA3
	ABCA2
	CANX
	ZNF462
	RNF125
	PLD3
	FOXP1
	USP22
	SEPT1
	RPL8
	SLC25A12
	SMARCAD1
	BMI1
	RNF130
	SNRPB
	MIF
	ITGB3
	PCBP2
	CAPN15
	VOPP1
	ZNF282
	OAZ1
	CBX5
	PAF1
	FAM117B
	TAF15
	GPT2
	ACTBL2
	ZNF436
	ALKBH6
	UBAP2
	R3HDM1
	KPNB1
	DCTN5
	NXT2
	WDR13
	GAPDH
	WNK1
	CDKN2A
	FAM127B
	RFX7
	SEC24A
	TOE1
	LRCH3
	HIST1H2BH
	FBXO28
	HIST1H2BO
	DTX3
	TMTC1
	METTL17
	2001-08-01
	POM121
	PNN
	SYNM
	ACTG1
	SAMD4B
	ANP32B
	POLR3D
	RPS16
	EPM2AIP1
	SRRM2
	MRPS18B
	ATPAF2
	FKBP1A
	FBXL13
	SLC16A1
	SF3B3
	KMT2C
	ZNF600
	NUDT21
	GHSR
	SRF
	REPIN1
	ERC1
	VPS45
	PPP1R7
	ANXA11
	VDAC2
	PPIAL4G
	ABLIM1
	IGF2BP1
	ABHD16A
	YPEL2
	DUSP8
	SNRPD2
miR-3960	HIC2
	WSCD1
	PCYT2
	GNAI2
	NDUFA11
	DNAH17
	CPLX1
	EN1
	SLC47A1
	CACNA1B
	SLC9A3
	MSI1
	MARVELD1
	FEM1A
	CLIP2
	C3orf36
	AGPAT6
	GREM2
	CSTF2
	C19orf26
	VPREB1
	CLASP1
	TSPAN10
	BRSK2
	PRX
	HOXD3
	ARC
	PIAS4
	TOR4A
	FXYD1
	VGF
	PDZD4
	PEG10
	POU3F3
	NANOS1
	RPL14
	VAV3
	RXRB
miR-4419a	CNBP
	CHRDL1
	SUMO1
	KIAA0895L
	CSTF1
	GPR107
	CDK14
	RRP7A
	DUSP7
	UBA1
	CCDC50
	RPS6KA5
	NKD1
	NCOR2
	CTDSP2
	GPR173
	GATA6
	ARL5B
	IP6K1
	ING5
	GRB2
	EIF4EBP3
	HYOU1
	NOVA2
	TSPYL4
	PPFIA3
	SLC25A44
	RAB5B
	GATAD2A
	WNT3
	HACE1
	PLEKHG2
	HOXB13
	UBN2
	MRE11A
	OSBP
	PNPLA6
	SIX3
	EPB41L1
	NRG4
	NLGN2
	IQSEC2
	DLX6
	PRDM12
	FAAH
	TJP3
	UBL4A
	DCX
	SLC2A8
	HRH2
	HOXB5
	ENTPD7
	SLC27A1
	STARD3
	IKBKG
	GSN
	DNLZ
	ASTN2
	SUGT1
	HLA-A
	TRAPPC2
	RAB6B
	NHP2L1
	AGK
	ANKHD1-EIF4EBP3
	NAV2
	ATP6V1A
	BTBD9
	ZNF740
	FKBP5
	ZCCHC3
	NFAT5
	DCAF7
	EDA2R
	ZNF134
	UBXN2B
	KCTD2
	OMA1
	AIP
	SLC11A1
	IFRD1
	MED30
	FBXO44
	RPH3A
	ATP2A3
	GCDH
	UCP2
	NCAPH
	SRCIN1
	TAGLN
	MYBL1
	CREB3L2
	ATP6V1F
	ARHGAP31
	C10orf55
	CLSTN1
	RARA
	MYH14
	TUBB2A
	TRAF6
	UBE2S
	YAE1D1
	ACTR3B
	TRIM67
	SLC22A23
	CAPZA1
	LONRF3
	SH3BP5L
	ZNF619
	TLE3
	CHTF8
	NFIX
	SLC7A5
	ZDHHC3
	FMNL3
	SAMD14
	MAG
	HOXC4
	2002-08-01
	NTN1
	RRM2
	BCL2L1
	NAV1
	SP2
	DPF1
	SCIMP
	GLYR1
	WBP2
	SMOC1
	TMEM138
	SLC2A4
	KHSRP
	RNF111
	KCNA5
	EN2
	SLC29A1
	FAM210A
	SBK1
	VSTM5
	MAT1A
	OTUD7B
	TP53
	CDH7
	ARHGEF6
	HHIP
	ALS2CL
	MORC4
	TBC1D25
	TPM2
	PITPNM3
	RNMTL1
	GFRA1
	CHRM3
	SFT2D2
	ZNF385A
	IGFBP4
	HOXC6
	TMEM119
	PSME3
	ZXDB
	HMGA1
	REXO2
	TCN2
	HAP1
	C20orf96
	IL2RB
	CD3E
	PAX5
	ATP6V1B1
	GIGYF1
	ZC3H12B
	NOL10
	ADD2
	PDE4A
	NKIRAS2
	NDUFA5
	TMEM63A
	HDLBP
	CCDC88A
	RAB7A
	ACTR2
	CNOT6L
	MLXIP
miR-589-5p	DFFB
	DECR1
	HLA-DRB5
	KCTD15
	APOL6
	COPA
	ATP13A3
	LSM4
	CCDC83
	TSN
	FXN
	CCDC120
	PGAM1
	PTGS2
	ESD
	C16orf52
	ARL8A
	ZNF260
	SERPINA4
	ZNF629
	ENTPD5
	HORMAD2
	HIST1H4B
	GNL3L
	VAC14
	SHCBP1
	IPPK
	BTN2A2
	MYLK
	TMEM136
	MICAL2
	PLEKHG5
	CD300LB
	PMAIP1
	MRPS16
	USP48
	NACC1
	DGCR6L
	HAAO
	MDN1
	KLHL42
	PPP1R11
	NDUFS5
	NUAK2
	TLL1
	SERBP1
	CYBRD1
	ZNF562
	PARD6B
	LBR
miR-4709-5p	U2SURP
	TM9SF1
	CCNB1
	ZSWIM1
	SOD2
	ATG2B
	DGKH
	CCDC39
	RIPK4
	YTHDF1
	ZNF749
	NT5C1B-RDH14
	RSRC1
	NBPF8
	PTGES3
	DCUN1D3
	L2HGDH
	PPTC7
	VMP1
	CEBPD
	PDPK1
	CD226
	XIAP
	GBP2
	SLC6A13
	ZNF644
	KCNN3
	NT5C1B
	CD46
	RGR
	PTPN4
	PCBD2
	CSNK1A1
	SLC28A1
	POLR2D
	NR2F2
	DTX4
	KIAA0040
	F2RL2
	VPS37C
	UGDH
	RREB1
	GALK2
	MTAP
	JARID2
	TXNRD1
	NFE2L1
	SLC3A2
	SPTBN2
	HOXA9
	COL4A1
	FBXL16
	IER3IP1
	C6orf106
	HSPA1B
	CCDC71L
	RAB18
	TRIM16L
	VSIG10
	WAC
	FAM155B
	PNPO
	IDH3B
	ARHGAP22
	ADRBK2
miR-4497	DUSP22
	CCNY
	APPBP2
	ATP13A4
	FANCA
	SH2B1
	FAM83C
	VEGFA
	BPNT1
	PRPS1L1
	SDF4
	C10orf71
	RAB22A
	HIST1H2AH
	MIPOL1
	CCNF
	RAB9A
	LRRC27
	ZNF490
	NPY4R
	LHFPL3
	UGT8
	CAMK2N2
miR-1273a	POLR3K
	FAM129A
	BMP3
	ZYG11A
	ZNF623
	RBM23
	C3
	CHST6
	PIGR
	TMEM33
	DEFB105B
	ZNF543
	SGTB
	ALDH1B1
	ZNF101
	ALG9
	TBCCD1
	TNFRSF13C
	PTBP1
	ZNF695
	PSMD9
	LANCL3
	MRPS10
	NXN
	PPAN-P2RY11
	NUPL2
	MDM2
	FUT9
	DEFB105A
	ZNF460
	C5AR2
	KIAA1467
	GJD2
	GUF1
	TMCO1
	QTRTD1
	CD209
	NOL9
	SLC35A3
	LYZ
	NRXN3
	HSD17B12
	FNDC3B
	PPIL6
	FNBP1
miR-636	CASS4
	NUFIP2
	RAP1A
	SLC25A37
	KCNK6
	OSBPL8
	GJA1
	CLN8
	FOXK2
	LNPEP
	SRRM4
	BIRC5
	RPL7L1
	MFAP3
	HECTD2
	SLC25A5
	ACOX1
	FAM102B
	KBTBD6
	CD99
	AHI1
	ZNF566
	TMEM25
	KIAA1161
	ZNF354C
	GLDN
	HPS3
	ROBO1
	MICA
	RIMKLB
	PRKACB
	ITGA2
	VAT1
	GLCE
	ZNF813
	SHMT1
	MTPAP
	AVL9
	CCDC74A
	ZFX
	IFFO1
	CCDC74B
	MKNK2
	GHITM
	FAM198B
	SLC5A6
	DCAF4
	CDKN2AIP
	TNIP2
	PRLR
	SHOC2
	C17orf102
	SLC25A36
	LRP12
	CCDC88C
	RNF219
	GDE1
	CBY1
	RAD51D
	TRIML2
	HNRNPA3
	FAM217B
	TSR1
	BLOC1S6
	GPRC5B
	MPRIP
	CNNM2
	HIP1
	GALNT1
	HNRNPA1
	SIK1
	CYP24A1
	HNRNPA1L2
	SATB1
	PAK2
	WDR66
miR-4792	COX15
	TET3
	RNF185
	SYN3
	GAN
	EMC1
	GABRR2
	C9orf171
	B4GALT1
	NME1-NME2
	RPL10
	AKIRIN1
	MORF4L2
	NEDD4L
	ZC3HAV1L
	GALNT2
	GRPEL2
	ABCB5
	CPA4
	ICOSLG
	CDKN2B
	ZDBF2
	PEX11B
	COX6A1
	GSR
	PGAM5
	C12orf49
	TBC1D13
	TG
	ELK1
	NME2
	BPTF
	ACSBG1
	RAB3D
	CLEC7A
	KIAA0195
	PLEC
	SAA1
	RRM1
	CLSPN
	PPP1R16B
	SNAP47
	SERINC1
	SLC9A8
	SPARC
	STX6
	ZBTB46
	GPR75
	CENPM
	PVR
mir-7641	RNF122
	ZNF799
	IGF1
	UGGT1
	ZSCAN9
	TFDP2
	CHD9
	PHLDA3
	BANK1
	GOT1
	CHSY1
	DIP2A
	DNAJC22
	PPP1R15B
	YIPF4
	CIAO1
	MFSD8
	CEP170
	UFM1
	USP14
	BTN3A2
	EXO5
	NUDT7
	ZNF665
	ALG14
	FKBP14
	IL6R
	GLG1
	SLC7A14
	EPGN
	POC1A
	JPH2
	MYOZ2
	COX20
	GTF2H5
	TGIF2
	FAM180B
	SLC30A4
	PIM3
	MTMR10
	ZNF677
	ANG
	FLYWCH2
	DRP2
	WDR26
	SAR1A
	TMEFF2
	PWWP2A
	TSPAN14
	SNTB2
	KRBA2
	CC2D1B
	GOLGA7B
	FSD2
	EIF4E
	PPP5D1
	CABP4
	ADCYAP1
	TRIM66
	AKAP6
	C19orf52
	RTTN
	ZNF786
	GNPNAT1
	GNE
	PLSCR1
	TMEM251
	STARD4
	KLB
	SHISA9
	PAQR5
	ZNF256
	CYTIP
	ARL5C
	P2RY10
	TRIP4
	GSTM3
	MTO1
	HIF1AN
	RAB11FIP1
	TRIM10
	SCN7A
	CMBL
	TSPAN6
	FAM71F2
	DGKE
	QRFPR
	SIM2
	HINFP
	SERF2
	SOCS5
	SIX1
	IGSF6
	YIPF5
	PYGO1
	TLK2
	ETNK1
	MYLK3
	TNFSF14
	UEVLD
	TECPR1
	ZNF845
	TAOK1
	CDKN3
	TMEM215
	HEYL
	CDKL1
	ARID1A
	USP1
	NPTXR
	SCO1
	SYAP1
	ZNF652
