# Supplementary material for: Small non-coding RNA profiling in human biofluids and surrogate tissues from healthy individuals: description of the diverse and most represented species
Source: Oncotarget. 2017 Dec 14;9(3):3097–111. doi: 10.18632/oncotarget.23203 (PMC5790449; doi:10.18632/oncotarget.23203)
Supplement: Supplementary file 7 [file oncotarget-09-3097-s007.xlsx]

## Sheet: Foglio1
Supplementary Table 2D. List of all detected miRNAs classified in accordance to their discriminative capacity
Attribute	Average merit	Average rank
hsa-miR-204	491.382 ± 8.861	1 ± 0
hsa-miR-5698	435.163±10.193	3.2 ± 0.98
hsa-miR-335	427.673 ± 8.671	3.8 ± 1.47				±
hsa-miR-655	421.424 ± 9.982	4.7 ± 1.42
hsa-miR-5193	429.823 ± 33.856	5.8 ± 3.84
hsa-miR-92a-2	399.434 ± 12.534	10.1 ± 4.25
hsa-miR-520f	395.797 ± 7.918	11.7 ± 5.16
hsa-miR-1-2	390.686 ± 6.85	13.8 ± 5.74
hsa-miR-20b	395.842 ± 22.489	13.9 ± 9.94
hsa-miR-1302-4	391.635 ± 16.372	14.4 ± 6.04
hsa-miR-484	398.041 ± 26.748	16 ± 15.55
hsa-miR-18a	385.638 ± 6.383	16.7 ± 4.94
hsa-miR-625	385.941 ± 7.58	17.3 ± 5.18
hsa-miR-320b-1	384.682 ± 11.163	17.5 ± 6.18
hsa-miR-610	385.779 ± 21.626	19.6 ± 18.35
hsa-miR-4698	380.122 ± 7.511	21.6 ± 7.91
hsa-miR-4471	381.164 ± 14.658	22 ± 12.59
hsa-miR-32	378.352 ± 17.462	24.5 ± 17.59
hsa-miR-548o	375.749 ± 12.094	25.3 ± 8.47
hsa-miR-382	374.648 ± 8.089	26.1 ± 9.16
hsa-miR-106a	373.29 ± 7.77	27.1 ± 6.11
hsa-miR-550a-2	374.196 ± 12.818	28.1 ± 13.75
hsa-miR-19a	375.04 ± 15.193	28.2 ± 12.16
hsa-miR-3622a	371.573 ± 8.785	29.6 ± 7.99
hsa-miR-122	370.8 ± 7.13	30.8 ± 6.16
hsa-miR-921	371.227 ± 15.638	31.6 ± 17.31
hsa-miR-543	368.844 ± 11.173	32.5 ± 14.21
hsa-miR-195	370.036 ± 15.477	32.6 ± 16.66
hsa-miR-3180-1	369.4 ± 12.412	32.9 ± 11.38
hsa-miR-95	368.924 ± 12.341	33.2 ± 12.06
hsa-miR-4286	367.135 ± 5.799	33.6 ± 7.45
hsa-miR-330	367.843 ± 12.531	34.2 ± 11.83
hsa-miR-139	366.961 ± 5.462	35 ± 6.47
hsa-miR-196a-1	366.813 ± 9.842	35.1 ± 11.18
hsa-miR-4692	365.27 ± 9.225	35.7 ± 11.65
hsa-miR-3925	365.759 ± 7.361	36.2 ± 5.4
hsa-miR-5091	364.814 ± 10.651	37.5 ± 13.93
hsa-miR-4311	364.739 ± 14.879	37.6 ± 13.91
hsa-miR-6810	361.913 ± 7.486	40.8 ± 6.81
hsa-miR-651	361.004 ± 9.656	41 ± 13.22
hsa-miR-6836	361.576 ± 10.901	41.3 ± 12
hsa-miR-1288	360.827 ± 11.466	41.7 ± 12.15
hsa-miR-628	360.266 ± 11.088	42.6 ± 12.24
hsa-miR-503	359.78 ± 20.26	44.7 ± 20.26
hsa-miR-505	356.669 ± 16.516	47.1 ± 17.52
hsa-miR-3917	355.293 ± 10.611	47.6 ± 14.39
hsa-miR-6795	357.479 ± 19.804	48.8 ± 17.51
hsa-miR-4723	354.035 ± 12.367	49.4 ± 15.09
hsa-miR-548aa-1	353.587 ± 10.346	50.6 ± 10.34
hsa-miR-1292	350.013 ± 7.624	54 ± 6.6
hsa-miR-5707	350.672 ± 13.324	54.2 ± 13.23
hsa-miR-1306	366.232 ± 51.394	54.8 ± 50.66
hsa-miR-3158-1	352.937 ± 26.981	55.4 ± 31.32
hsa-miR-374b	348.545 ± 9.384	57.2 ± 13.12
hsa-miR-5694	350.286 ± 24.463	59.5 ± 27.14
hsa-miR-345	345.622 ± 15.558	60.6 ± 20.04
hsa-miR-409	345.084 ± 6.305	61.4 ± 9.08
hsa-miR-134	344.027 ± 7.562	61.5 ± 6.17
hsa-miR-4451	345.013 ± 11.914	61.7 ± 12.81
hsa-miR-371b	344.743 ± 9.224	62.6 ± 12.52
hsa-miR-6777	342.031 ± 9.666	64.4 ± 10.58
hsa-miR-942	343.41 ± 13.943	64.7 ± 19.55
hsa-miR-550a-1	341.152 ± 8.501	65.5 ± 13.93
hsa-miR-4460	341.135 ± 9.879	67.6 ± 15.54
hsa-miR-3155a	340.296 ± 8.952	69.2 ± 10.63
hsa-miR-518a-1	339.961 ± 7.964	69.2 ± 10.28
hsa-miR-374a	340.625 ± 14.668	69.3 ± 18.14
hsa-miR-455	338.832 ± 8.62	69.9 ± 11.27
hsa-miR-450b	338.578 ± 17.02	71.9 ± 20.28
hsa-miR-130b	336.804 ± 6.323	73.8 ± 12.29
hsa-miR-199a-1	334.019 ± 8.331	76.4 ± 14.09
hsa-miR-125b-2	333.926 ± 18.815	76.7 ± 23.26
hsa-miR-144	332.988 ± 11.573	77.7 ± 17.66
hsa-miR-1302-2	332.279 ± 6.95	79.8 ± 10.91
hsa-miR-4732	331.175 ± 10.516	81.1 ± 15.95
hsa-miR-432	331.031 ± 18.623	82.2 ± 23.83
hsa-miR-7847	330.991 ± 10.785	82.6 ± 15.3
hsa-miR-7706	330.976 ± 15.589	83 ± 19.56
hsa-miR-3200	329.221 ± 9.794	83.3 ± 14.64
hsa-let-7a-3	329.878 ± 15.153	84.5 ± 19.91
hsa-miR-19b-1	329.768 ± 7.294	84.5 ± 6.71
hsa-miR-6514	328.613 ± 13.468	84.9 ± 20.44
hsa-miR-328	329.173 ± 35.329	85.8 ± 48.24
hsa-miR-551b	327.563 ± 13.413	86.7 ± 20.48
hsa-miR-1301	325.64 ± 9.953	88.5 ± 15.05
hsa-miR-3605	326.297 ± 8.762	88.7 ± 15.93
hsa-miR-6516	317.909 ± 69.529	89.1 ± 74.76
hsa-miR-130a	326.228 ± 10.379	90.4 ± 15.48
hsa-miR-1294	325.138 ± 14.959	91.3 ± 19.55
hsa-miR-3622b	324.32 ± 10.222	92.7 ± 15.3
hsa-miR-657	323.943 ± 11.006	92.8 ± 14.62
hsa-miR-1260b	323.721 ± 21.664	93.1 ± 28.29
hsa-miR-502	324.26 ± 17.652	93.2 ± 24.63
hsa-miR-1265	322.917 ± 9.227	93.7 ± 11.82
hsa-miR-370	322.151 ± 10.149	94.6 ± 13.71
hsa-miR-520a	319.933 ± 25.513	95.7 ± 34.53
hsa-miR-5010	321.125 ± 21.596	96.4 ± 29.99
hsa-miR-607	321.084 ± 20.332	97.4 ± 26.17
hsa-miR-576	319.094 ± 12.207	99.1 ± 18.46
hsa-miR-181a-1	318.902 ± 7.923	99.7 ± 11.38
hsa-miR-4672	317.398 ± 29.357	99.8 ± 35.64
hsa-miR-6090	318.674 ± 17.271	100 ± 20.97
hsa-miR-381	315.952 ± 9.147	102.2 ± 12.28
hsa-miR-934	316.416 ± 8.244	103.5 ± 10.22
hsa-miR-3154	313.529 ± 21.43	104.9 ± 28.8
hsa-miR-617	314.165 ± 13.023	105.3 ± 17.57
hsa-miR-103b-1	315.442 ± 8.034	106.2 ± 11.14
hsa-miR-1284	310.205 ± 27.625	108.5 ± 32.47
hsa-miR-429	312.993 ± 5.736	108.8 ± 8.78
hsa-miR-145	311.854 ± 14.387	109.3 ± 16.91
hsa-miR-485	311.295 ± 4.954	110.4 ± 8.91
hsa-miR-552	310.16 ± 13.438	112 ± 16.36
hsa-miR-760	309.012 ± 13.995	112.8 ± 16.39
hsa-miR-338	307.238 ± 19.333	113.7 ± 22.81
hsa-miR-3972	306.919 ± 15.003	115.5 ± 18.98
hsa-miR-514a-1	308.218 ± 9.558	116.5 ± 12.07
hsa-miR-3591	306.426 ± 21.102	116.7 ± 29.71
hsa-miR-219a-2	306.072 ± 17.578	117 ± 20.57
hsa-miR-6774	306.016 ± 21.797	117.1 ± 27.27
hsa-miR-493	305.291 ± 15.549	117.9 ± 19.01
hsa-miR-767	304.129 ± 32.951	119.2 ± 39.19
hsa-miR-4713	303.763 ± 9.907	119.5 ± 11.18
hsa-miR-15a	303.748 ± 11.748	119.7 ± 12.22
hsa-miR-223	303.188 ± 18.08	120 ± 25.09
hsa-miR-155	300.464 ± 48.845	120.1 ± 58.49
hsa-miR-128-2	303.684 ± 15.746	120.5 ± 21.95
hsa-miR-150	299.74 ± 24.989	123.8 ± 33.43
hsa-miR-3681	299.96 ± 9.665	124.4 ± 14.2
hsa-miR-650	294.141 ± 42.18	125.5 ± 35.09
hsa-miR-765	300.205 ± 8.725	125.9 ± 8.08
hsa-miR-3124	298.345 ± 5.812	127.7 ± 12.61
hsa-miR-4683	295.162 ± 13.789	131.8 ± 19.41
hsa-miR-26a-2	294.166 ± 10.468	131.9 ± 10.95
hsa-miR-4329	291.552 ± 32.812	132.2 ± 40.83
hsa-miR-5001	292.879 ± 14.682	134.3 ± 17.01
hsa-miR-326	292.474 ± 9.475	134.5 ± 10.26
hsa-miR-652	292.726 ± 9.354	134.7 ± 10.49
hsa-miR-4657	290.831 ± 16.546	135.3 ± 18.33
hsa-miR-142	292.208 ± 7.166	135.7 ± 7.6
hsa-miR-302e	292.724 ± 8.722	135.7 ± 12.32
hsa-miR-3613	291.133 ± 8.396	135.8 ± 12.64
hsa-miR-379	289.755 ± 14.383	138.9 ± 16.33
hsa-miR-421	288.656 ± 7.588	139.4 ± 10.8
hsa-miR-197	287.128 ± 27.893	139.4 ± 31.9
hsa-miR-15b	286.983 ± 10.427	142.5 ± 12.03
hsa-miR-877	285.191 ± 20.975	142.8 ± 27.95
hsa-miR-451b	282.847 ± 28.737	144.8 ± 33.34
hsa-miR-1185-1	284.675 ± 8.671	145.3 ± 8.27
hsa-miR-331	282.611 ± 23.059	145.4 ± 31.86
hsa-miR-136	283.342 ± 10.136	145.7 ± 12.22
hsa-miR-433	283.356 ± 7.751	146.9 ± 13.86
hsa-miR-1228	281.922 ± 13.898	147.7 ± 15.57
hsa-miR-3615	281.559 ± 8.147	148.6 ± 11.22
hsa-miR-29b-1	280.109 ± 8.404	149.7 ± 10.16
hsa-miR-454	279.07 ± 5.15	151.5 ± 5.87
hsa-miR-3156-1	277.315 ± 12.622	151.8 ± 15.4
hsa-miR-6894	277.792 ± 15.878	153.1 ± 18.29
hsa-miR-4485	277.265 ± 28.683	153.1 ± 28.46
hsa-miR-3074	276.407 ± 13.585	153.4 ± 16.5
hsa-miR-572	274.077 ± 16.278	156.2 ± 14.84
hsa-miR-7106	271.659 ± 18.154	158.4 ± 22.23
hsa-miR-6842	272.941 ± 5.941	159 ± 6.88
hsa-miR-4433	271.988 ± 12.098	159.1 ± 9.12
hsa-miR-323b	272.579 ± 9.573	159.4 ± 8.26
hsa-miR-889	267.925 ± 15.198	162.3 ± 18.53
hsa-miR-548d-1	265.654 ± 28.57	162.7 ± 27.62
hsa-miR-4538	266.939 ± 10.524	165.2 ± 9.22
hsa-miR-4446	267.277 ± 8.812	165.7 ± 7.24
hsa-miR-3177	265.968 ± 9.615	165.7 ± 9.33
hsa-miR-410	264.295 ± 15.593	166.3 ± 13.36
hsa-miR-411	265.03 ± 11.42	166.9 ± 12.5
hsa-miR-494	262.199 ± 18.976	167.6 ± 19.43
hsa-miR-548j	262.884 ± 7.61	168.7 ± 7.72
hsa-miR-6803	262.346 ± 9.447	169.2 ± 9.29
hsa-miR-1260a	260.763 ± 14.107	170.4 ± 13.72
hsa-miR-4745	259.542 ± 16.132	171.7 ± 16.32
hsa-miR-141	256.813 ± 21.706	173.5 ± 20.26
hsa-miR-323a	257.56 ± 13.659	173.8 ± 11.37
hsa-miR-1273h	255.712 ± 15.778	176.2 ± 12.8
hsa-miR-3169	255.148 ± 9.72	176.5 ± 8.7
hsa-miR-369	254.765 ± 5.358	177.8 ± 4.02
hsa-miR-495	251.959 ± 13.685	177.9 ± 13.69
hsa-miR-215	252.35 ± 9.358	178.7 ± 9.89
hsa-miR-29c	252.015 ± 9.671	179.4 ± 7.45
hsa-miR-483	230.369 ± 53.079	182 ± 31.12
hsa-miR-24-2	245.504 ± 9.68	184.5 ± 7.07
hsa-miR-1272	242.482 ± 13.882	185.2 ± 12.48
hsa-miR-548e	244.116 ± 7.081	186.2 ± 5.1
hsa-miR-1287	242.534 ± 6.372	187.8 ± 4.35
hsa-miR-4797	236.619 ± 14.722	189 ± 12.66
hsa-miR-6748	237.122 ± 10.592	190 ± 6.18
hsa-miR-6852	235.806 ± 6.342	190.1 ± 7.3
hsa-miR-616	237.885 ± 8.659	190.5 ± 3.07
hsa-miR-4277	234.134 ± 13.463	191.3 ± 8.05
hsa-miR-194-2	229.021 ± 22.482	193.7 ± 8.97
hsa-miR-766	228.71 ± 8.74	194.1 ± 5.26
hsa-miR-184	219.172 ± 45.471	195 ± 14.79
hsa-miR-671	216.832 ± 29.846	197.8 ± 15.74
hsa-miR-6809	221.844 ± 9.762	199.2 ± 3.37
hsa-miR-4441	221.175 ± 7.908	199.2 ± 4.87
hsa-miR-214	221.133 ± 5.579	199.4 ± 2.42
hsa-miR-885	219.742 ± 5.981	200.6 ± 3.29
hsa-miR-4419b	190.165 ± 53.807	201 ± 25.5
hsa-miR-4783	213.615 ± 9.828	202 ± 4.73
hsa-miR-6080	213.763 ± 5.132	202.9 ± 2.66
hsa-miR-598	213.588 ± 6.794	203.4 ± 3.17
hsa-miR-324	207.273 ± 8.146	205.8 ± 3.28
hsa-miR-206	206.166 ± 6.635	206 ± 3.07
hsa-miR-551a	203.967 ± 14.029	206.6 ± 5.83
hsa-miR-7161	201.668 ± 8.103	207.5 ± 3.44
hsa-miR-3167	201.012 ± 6.66	207.7 ± 2.19
hsa-miR-3656	189.402 ± 12.729	211 ± 2.9
hsa-miR-3908	181.948 ± 20.021	213.1 ± 5.15
hsa-miR-4791	177.126 ± 7.204	214.2 ± 2.04
hsa-miR-452	177.223 ± 11.076	214.2 ± 2.18
hsa-miR-6127	165.823 ± 36.167	215.3 ± 9.08
hsa-miR-3160-1	167.182 ± 23.195	215.9 ± 5.82
hsa-miR-205	162.108 ± 30.944	216.5 ± 4.84
hsa-miR-770	161.168 ± 31.146	216.8 ± 5.06
hsa-miR-5588	154.955 ± 15.454	218.6 ± 3.26
hsa-miR-6126	153.522 ± 20.24	219 ± 2.24
hsa-miR-558	146.889 ± 25.265	219.8 ± 3.34
hsa-miR-3929	125.848 ± 39.5	221.4 ± 6.26
hsa-miR-1254-1	115.368 ± 15.571	223.8 ± 0.98
hsa-miR-619	109.752 ± 14.855	224.1 ± 1.64
hsa-miR-1273d	89.405 ± 28.95	225.7 ± 2.61
hsa-miR-1237	92.973 ± 5.736	226.1 ± 0.7
hsa-miR-7108	66.106 ± 8.571	228.3 ± 0.9
hsa-miR-3195	56.902 ± 19.159	228.9 ± 1.14
hsa-miR-4741	61.142 ± 6.131	229.4 ± 1.28
hsa-miR-6730	54.655 ± 1.915	230.7 ± 0.46
