# Supplementary material for: Small non-coding RNA profiling in human biofluids and surrogate tissues from healthy individuals: description of the diverse and most represented species
Source: Oncotarget. 2017 Dec 14;9(3):3097–111. doi: 10.18632/oncotarget.23203 (PMC5790449; doi:10.18632/oncotarget.23203)
Supplement: Supplementary file 8 [file oncotarget-09-3097-s008.xlsx]

## Sheet: Foglio1
Supplementary Table 2F. Correlation analyses in plasma and urine of miRNAs expressed in multiple specimens
miRNA	Specimens	Plasma-Urine correlation	p-value
hsa-miR-3665	Plasma exosomes, Stool, Urine	0.591	2.01162e-05
hsa-miR-3159	Plasma exosomes, Urine	0.38	0.0104164
hsa-miR-1273a	Common	0.323	0.0371502
hsa-miR-3960	Common	0.314	0.0344992
hsa-miR-589	Common	0.287	0.0582936
hsa-miR-152	Plasma exosomes, Urine	0.287	0.0474356
hsa-miR-125a	Plasma exosomes, Urine	0.286	0.0525517
hsa-miR-92a-1	Plasma exosomes, Stool, Urine	0.254	0.0879869
hsa-miR-128-1	Plasma exosomes, Urine	0.235	0.1215
hsa-miR-30c-2	Plasma exosomes, Urine	0.231	0.139319
hsa-miR-30d	Plasma exosomes, Urine	0.23	0.123152
hsa-miR-21	Plasma exosomes, Stool, Urine	0.225	0.14347
hsa-let-7f-1	Plasma exosomes, Urine	0.224	0.154619
hsa-miR-28	Plasma exosomes, Urine	0.224	0.120708
hsa-miR-636	Common	0.218	0.15114
hsa-miR-151a	Plasma exosomes, Urine	0.218	0.150428
hsa-miR-7851	Plasma exosomes, Stool, Urine	0.208	0.215842
hsa-miR-92b	Plasma exosomes, Urine	0.199	0.188613
hsa-miR-181a-2	Plasma exosomes, Urine	0.188	0.21438
hsa-miR-26a-1	Plasma exosomes, Urine	0.184	0.240039
hsa-miR-200b	Plasma exosomes, Urine	0.184	0.227167
hsa-miR-3182	Plasma exosomes, Urine	0.18	0.256806
hsa-miR-340	Plasma exosomes, Urine	0.179	0.245167
hsa-miR-1911	Plasma exosomes, Stool, Urine	0.173	0.264603
hsa-miR-146a	Plasma exosomes, Urine	0.172	0.280037
hsa-miR-8072	Plasma exosomes, Stool, Urine	0.159	0.296776
hsa-miR-200c	Plasma exosomes, Urine	0.158	0.300323
hsa-miR-24-1	Plasma exosomes, Urine	0.158	0.313134
hsa-miR-98	Plasma exosomes, Stool, Urine	0.157	0.332775
hsa-miR-103a-2	Plasma exosomes, Urine	0.155	0.310622
hsa-miR-9-1	Plasma exosomes, Urine	0.154	0.31077
hsa-miR-8086	Plasma exosomes, Urine	0.154	0.371935
hsa-miR-222	Plasma exosomes, Stool, Urine	0.15	0.348748
hsa-miR-574	Plasma exosomes, Urine	0.149	0.327844
hsa-miR-224	Plasma exosomes, Urine	0.144	0.352287
hsa-miR-26b	Plasma exosomes, Urine	0.143	0.358238
hsa-miR-146b	Plasma exosomes, Urine	0.133	0.417478
hsa-miR-106b	Plasma exosomes, Urine	0.133	0.384888
hsa-let-7f-2	Plasma exosomes, Urine	0.13	0.444546
hsa-miR-221	Plasma exosomes, Urine	0.129	0.407132
hsa-miR-125b-1	Plasma exosomes, Stool, Urine	0.126	0.401279
hsa-miR-6073	Plasma exosomes, Urine	0.115	0.454689
hsa-miR-100	Plasma exosomes, Urine	0.114	0.456499
hsa-miR-1273e	Plasma exosomes, Urine	0.113	0.533557
hsa-miR-3976	Plasma exosomes, Stool, Urine	0.11	0.484799
hsa-miR-6813	Plasma exosomes, Stool, Urine	0.109	0.486002
hsa-miR-29a	Plasma exosomes, Urine	0.107	0.486526
hsa-miR-769	Plasma exosomes, Urine	0.106	0.45747
hsa-miR-181b-1	Plasma exosomes, Urine	0.104	0.502048
hsa-miR-23b	Plasma exosomes, Urine	0.102	0.527787
hsa-miR-744	Plasma exosomes, Urine	0.101	0.47742
hsa-miR-7110	Plasma exosomes, Urine	0.097	0.582685
hsa-miR-339	Plasma exosomes, Urine	0.092	0.536192
hsa-miR-191	Plasma exosomes, Urine	0.083	0.605461
hsa-miR-361	Plasma exosomes, Urine	0.08	0.625564
hsa-miR-99b	Plasma exosomes, Urine	0.076	0.608931
hsa-miR-17	Plasma exosomes, Urine	0.068	0.675427
hsa-miR-4792	Common	0.066	0.682675
hsa-miR-200a	Plasma exosomes, Urine	0.064	0.680009
hsa-miR-4301	Plasma exosomes, Urine	0.063	0.677304
hsa-miR-143	Plasma exosomes, Stool, Urine	0.06	0.697909
hsa-let-7e	Plasma exosomes, Urine	0.047	0.805702
hsa-miR-4419a	Common	0.046	0.804041
hsa-miR-99a	Plasma exosomes, Urine	0.043	0.776113
hsa-miR-660	Plasma exosomes, Urine	0.043	0.800758
hsa-miR-148b	Plasma exosomes, Urine	0.041	0.787792
hsa-miR-30e	Plasma exosomes, Urine	0.035	0.81077
hsa-miR-500a	Plasma exosomes, Urine	0.031	0.832978
hsa-miR-1273f	Plasma exosomes, Urine	0.025	0.934818
hsa-miR-23a	Plasma exosomes, Urine	0.025	0.897057
hsa-miR-7641-1	Common	0.021	0.878878
hsa-miR-194-1	Plasma exosomes, Urine	0.02	0.894884
hsa-miR-424	Plasma exosomes, Urine	0.02	0.855395
hsa-miR-566	Plasma exosomes, Urine	0.018	0.897258
hsa-let-7g	Plasma exosomes, Urine	0.013	0.94164
hsa-miR-210	Plasma exosomes, Urine	0.009	0.982295
hsa-miR-3180-4	Plasma exosomes, Urine	0.004	0.973557
hsa-miR-1246	Plasma exosomes, Stool, Urine	-0.003	0.951275
hsa-miR-584	Plasma exosomes, Urine	-0.003	0.943935
hsa-miR-4430	Plasma exosomes, Urine	-0.01	0.961394
hsa-miR-30a	Plasma exosomes, Urine	-0.012	0.938055
hsa-miR-148a	Plasma exosomes, Urine	-0.014	0.926217
hsa-miR-3125	Plasma exosomes, Stool, Urine	-0.016	0.994798
hsa-miR-3135b	Plasma exosomes, Urine	-0.02	0.866661
hsa-miR-93	Plasma exosomes, Urine	-0.021	0.901943
hsa-miR-140	Plasma exosomes, Urine	-0.023	0.886055
hsa-miR-20a	Plasma exosomes, Urine	-0.023	0.867031
hsa-miR-27a	Plasma exosomes, Urine	-0.025	0.858905
hsa-miR-4709	Common	-0.027	0.855419
hsa-miR-10b	Plasma exosomes, Urine	-0.027	0.844254
hsa-miR-4497	Common	-0.029	0.837256
hsa-miR-6087	Plasma exosomes, Stool, Urine	-0.035	0.81903
hsa-miR-10a	Plasma exosomes, Urine	-0.036	0.799801
hsa-miR-1180	Plasma exosomes, Urine	-0.037	0.809858
hsa-miR-425	Plasma exosomes, Urine	-0.037	0.811483
hsa-miR-27b	Plasma exosomes, Urine	-0.043	0.767528
hsa-miR-30b	Plasma exosomes, Stool, Urine	-0.048	0.713992
hsa-miR-192	Plasma exosomes, Stool, Urine	-0.049	0.758525
hsa-miR-101-1	Plasma exosomes, Urine	-0.049	0.747016
hsa-miR-4488	Plasma exosomes, Urine	-0.053	0.718967
hsa-miR-941-1	Plasma exosomes, Urine	-0.053	0.73071
hsa-miR-7641-2	Common	-0.056	0.693371
hsa-miR-1304	Plasma exosomes, Stool, Urine	-0.058	0.676732
hsa-miR-126	Plasma exosomes, Urine	-0.065	0.659949
hsa-miR-363	Plasma exosomes, Urine	-0.066	0.659197
hsa-miR-1307	Plasma exosomes, Stool, Urine	-0.068	0.693699
hsa-miR-127	Plasma exosomes, Urine	-0.068	0.612294
hsa-miR-532	Plasma exosomes, Urine	-0.069	0.654343
hsa-miR-542	Plasma exosomes, Urine	-0.078	0.680118
hsa-miR-186	Plasma exosomes, Stool, Urine	-0.079	0.608916
hsa-miR-378a	Plasma exosomes, Stool, Urine	-0.084	0.579023
hsa-let-7d	Plasma exosomes, Urine	-0.085	0.567062
hsa-miR-4448	Plasma exosomes, Stool, Urine	-0.09	0.626669
hsa-let-7a-1	Plasma exosomes, Urine	-0.09	0.547233
hsa-miR-8089	Plasma exosomes, Urine	-0.093	0.543344
hsa-miR-16-1	Plasma exosomes, Urine	-0.096	0.529836
hsa-miR-193b	Plasma exosomes, Urine	-0.097	0.518495
hsa-miR-203a	Plasma exosomes, Stool, Urine	-0.098	0.520351
hsa-miR-501	Plasma exosomes, Urine	-0.1	0.515333
hsa-miR-16-2	Plasma exosomes, Urine	-0.105	0.492751
hsa-miR-451a	Plasma exosomes, Urine	-0.115	0.467581
hsa-miR-375	Plasma exosomes, Urine	-0.117	0.450061
hsa-miR-185	Plasma exosomes, Urine	-0.119	0.439737
hsa-miR-101-2	Plasma exosomes, Urine	-0.12	0.460149
hsa-let-7b	Plasma exosomes, Urine	-0.129	0.401447
hsa-miR-182	Plasma exosomes, Stool, Urine	-0.132	0.379362
hsa-let-7i	Plasma exosomes, Urine	-0.138	0.3624
hsa-miR-664a	Plasma exosomes, Urine	-0.141	0.362657
hsa-miR-2110	Plasma exosomes, Urine	-0.142	0.348354
hsa-miR-320c-1	Plasma exosomes, Urine	-0.148	0.340111
hsa-miR-486	Plasma exosomes, Urine	-0.152	0.314829
hsa-let-7c	Plasma exosomes, Urine	-0.165	0.268526
hsa-miR-25	Plasma exosomes, Urine	-0.172	0.257787
hsa-miR-193a	Plasma exosomes, Urine	-0.179	0.272663
hsa-miR-342	Plasma exosomes, Urine	-0.189	0.212443
hsa-miR-423	Plasma exosomes, Urine	-0.201	0.186397
hsa-miR-183	Plasma exosomes, Urine	-0.206	0.177627
hsa-miR-4459	Plasma exosomes, Urine	-0.22	0.11021
hsa-miR-6766	Plasma exosomes, Urine	-0.221	0.145075
hsa-miR-6131	Plasma exosomes, Urine	-0.228	0.113889
hsa-miR-3184	Plasma exosomes, Urine	-0.232	0.131263
hsa-miR-7-1	Plasma exosomes, Stool, Urine	-0.24	0.10295
hsa-miR-320a	Common	-0.268	0.0783561
hsa-miR-629	Plasma exosomes, Urine	-0.304	0.0409691
hsa-miR-4259	Plasma exosomes, Urine	-0.324	0.0289007
