# Supplementary material for: Small non-coding RNA profiling in human biofluids and surrogate tissues from healthy individuals: description of the diverse and most represented species
Source: Oncotarget. 2017 Dec 14;9(3):3097–111. doi: 10.18632/oncotarget.23203 (PMC5790449; doi:10.18632/oncotarget.23203)
Supplement: Supplementary file 9 [file oncotarget-09-3097-s009.xlsx]

## Sheet: Foglio1
Supplementary Table 2G. List of isomiRs predicted by isomiRID with associated median number of supporting reads
					Sample > 20 reads				Median read counts				MAD				MAD / Median
OriginalSeq	Round	Variation	preMIRref	miRNA	Plasma	Cervix	Stool	Urine	Plasma	Cervix	Stool	Urine	Plasma	Cervix	Stool	Urine	Plasma	Cervix	Stool	Urine
GGGATCTTAGCTCA	r3	14	['hsa-mir-583:41:TCA,14:M3']	hsa-mir-583	0	0	32	0	0	0	134	0	0	0	201.634	0	NA	NA	1.50473	NA
GGGAGTCAGACTGC	r1	14	['hsa-mir-607:43:C>T,6:MM']	hsa-mir-607	0	0	30	0	0	0	119	0	0	0	170.499	0	NA	NA	1.43276	NA
CGGTGCTGGAAGGT	r3	14	['hsa-mir-222:3:CGG,1:M5']	hsa-mir-222	5	4	32	11	3	2	105	11	4.4478	1.4826	143.812	13.3434	1.4826	0.7413	1.36964	1.21304
GGAGGAAGGTGGGG	r1	14	['hsa-mir-4254:5:G>A,7:MM']	hsa-mir-4254	19	1	27	3	4	0	104	1	5.9304	0	148.26	1.4826	1.4826	NA	1.42558	1.4826
ACGCGAGCTGGGTT	r3	14	['hsa-mir-4507:13:ACG,1:M5'|'hsa-mir-4507:28:ACG,1:M5']	hsa-mir-4507,hsa-mir-4507	9	0	31	3	3	1	72	2	4.4478	1.4826	90.4386	2.9652	1.4826	1.4826	1.25609	1.4826
GTGAGGGCTTGACC	r3	14	['hsa-mir-5192:77:ACC,14:M3']	hsa-mir-5192	1	0	27	0	1	0	56	0	1.4826	0	94.8864	0	1.4826	NA	1.6944	NA
GATGAGGTGTGGAT	r3	14	['hsa-mir-606:31:GAT,14:M3']	hsa-mir-606	0	0	26	0	0	0	52	0	0	0	77.0952	0	NA	NA	1.4826	NA
ATAGCGTGGGCTGC	r2	14	['hsa-mir-6829:2:AT,1:M5']	hsa-mir-6829	0	0	26	0	0	0	51	0	0	0	83.0256	0	NA	NA	1.62795	NA
ATGGATTTTTGGAGCAGGG	r1	19	['hsa-mir-1246:12:A>G,19:M3']	hsa-mir-1246	28	1	25	41	8	0	42	85	8.8956	0	56.3388	111.936	1.11195	NA	1.3414	1.3169
GGGAGTCAGACAGTG	r1	15	['hsa-mir-6777:9:G>A,10:MM']	hsa-mir-6777	0	0	23	0	1	0	42	0	1.4826	0	60.7866	0	1.4826	NA	1.4473	NA
AAGGTGGGGATGAC	r1	14	['hsa-mir-4437:21:A>T,5:MM']	hsa-mir-4437	14	0	26	10	2	0	41	5.5	2.9652	0	56.3388	6.6717	1.4826	NA	1.37412	1.21304
ATAGCGTGGGCTGCT	r2	15	['hsa-mir-6829:2:AT,1:M5']	hsa-mir-6829	0	0	26	0	0	0	38	0	0	0	54.8562	0	NA	NA	1.44358	NA
ATAGGCGTGGGGCT	r3	14	['hsa-mir-6724:25:ATA,1:M5']	hsa-mir-6724	0	0	26	0	0	0	38	0	0	0	50.4084	0	NA	NA	1.32654	NA
GCGGGTGTGGCGGA	r1	14	['hsa-mir-4632:10:T>C,2:MM']	hsa-mir-4632	4	8	20	3	1	10	36	4	1.4826	13.3434	48.9258	4.4478	1.4826	1.33434	1.35905	1.11195
GAGGACCGGGATGG	r1	14	['hsa-mir-151a:64:A>C,7:MM']	hsa-mir-151a	0	2	26	23	0	1	35	19.5	0	1.4826	48.9258	25.9455	NA	1.4826	1.39788	1.33054
GGGGACGTAGCTCA	r2	14	['hsa-mir-3191:47:CA,14:M3']	hsa-mir-3191	76	0	22	4	31	0	31	1	42.9954	0	47.4432	1.4826	1.38695	NA	1.53043	1.4826
GGTCCGTTGGTCAAG	r3	15	['hsa-mir-658:75:AAG,15:M3']	hsa-mir-658	1	2	22	4	0	0	30	1.5	0	0	44.478	2.2239	NA	NA	1.4826	1.4826
AACTGTGGGGACAC	r1	14	['hsa-mir-371a:11:G>A,11:MM']	hsa-mir-371a	0	0	22	0	0	0	30	0	0	0	42.9954	0	NA	NA	1.43318	NA
GGGTGCTGTAGGCA	r1	14	['hsa-mir-711:23:C>T,9:MM']	hsa-mir-711	13	1	24	18	2	0	29	10	2.9652	0	40.0302	12.6021	1.4826	NA	1.38035	1.26021
ATGACAGAACTGTG	r3	14	['hsa-mir-152:61:GTG,14:M3']	hsa-mir-152	0	0	25	0	0	0	29	0	0	0	44.478	0	NA	NA	1.53372	NA
ATGGATTTTTGGAGCAGGGA	r2	20	['hsa-mir-1246:12:GA,20:M3']	hsa-mir-1246	22	1	21	38	5	0	27	61.5	5.9304	0	37.065	78.5778	1.18608	NA	1.37278	1.27769
ACTGACGCTGAGGT	r3	14	['hsa-mir-1292:21:ACT,1:M5']	hsa-mir-1292	9	1	23	0	3	0	27	0	4.4478	0	44.478	0	1.4826	NA	1.64733	NA
TCGAAAGCGTGGGG	r2	14	['hsa-mir-3180-1:55:TC,1:M5'|'hsa-mir-3180-2:51:TC,1:M5'|'hsa-mir-3180-3:55:TC,1:M5']	hsa-mir-3180-1,hsa-mir-3180-2,hsa-mir-3180-3	0	0	24	1	0	0	27	0	0	0	41.5128	0	NA	NA	1.53751	NA
AGGTGGAGGTAGCG	r2	14	['hsa-mir-3682:59:CG,14:M3'|'hsa-mir-6076:16:CG,14:M3']	hsa-mir-3682,hsa-mir-6076	0	0	23	0	0	0	27	0	0	0	42.9954	0	NA	NA	1.59242	NA
GTGAGGTGTCGGCT	r1	14	['hsa-mir-2110:27:C>T,7:MM']	hsa-mir-2110	0	0	23	1	0	0	26	0	0	0	35.5824	0	NA	NA	1.36855	NA
TCAGCTGGTAGAGC	r3	14	['hsa-mir-4451:46:TCA,1:M5']	hsa-mir-4451	6	0	21	0	2	0	25	1	2.9652	0	45.9606	1.4826	1.4826	NA	1.83842	1.4826
CTAGGATGTTGGCC	r3	14	['hsa-mir-7-1:3:CTA,1:M5']	hsa-mir-7-1	0	0	22	1	1	0	25	0	1.4826	0	26.6868	0	1.4826	NA	1.06747	NA
ACCGGGATGGACTG	r3	14	['hsa-mir-1236:20:ACC,1:M5']	hsa-mir-1236	0	0	22	0	0	0	25	0	0	0	38.5476	0	NA	NA	1.5419	NA
GACGGCTGGGAAGGC	r3	15	['hsa-mir-204:71:GAC,1:M5']	hsa-mir-204	5	11	21	22	1	15	24	17	1.4826	13.3434	32.6172	21.4977	1.4826	0.88956	1.35905	1.26457
TTAGATACCCTGGT	r1	14	['hsa-mir-4494:5:T>A,5:MM']	hsa-mir-4494	14	0	20	0	4	0	24	1	5.9304	0	28.1694	1.4826	1.4826	NA	1.17372	1.4826
CAATGGTAGAACACC	r3	15	['hsa-mir-182:28:ACC,15:M3']	hsa-mir-182	0	0	22	0	0	0	24	0	0	0	37.065	0	NA	NA	1.54437	NA
GAAAAGGATGTGGA	r1	14	['hsa-mir-4520a:33:T>G,10:MM']	hsa-mir-4520a	1	5	22	0	1	2	23	1	1.4826	2.9652	32.6172	1.4826	1.4826	1.4826	1.41814	1.4826
GGTGGGCGGGCGGG	r3	14	['hsa-mir-92b:9:GGT,1:M5']	hsa-mir-92b	10	0	21	15	1	0	23	10.5	1.4826	0	32.6172	11.1195	1.4826	NA	1.41814	1.059
ACAAGCGGAGGAAC	r2	14	['hsa-mir-3928:33:AC,1:M5']	hsa-mir-3928	0	0	21	0	0	0	23	0	0	0	28.1694	0	NA	NA	1.22476	NA
AAAAGGGAAAGAGC	r2	14	['hsa-mir-4511:5:GC,14:M3']	hsa-mir-4511	0	0	21	0	0	0	23	0	0	0	34.0998	0	NA	NA	1.4826	NA
CGGAGTGTGGCTCA	r3	14	['hsa-mir-4302:13:CGG,1:M5']	hsa-mir-4302	23	0	20	33	6	0	21	71.5	8.8956	0	23.7216	91.1799	1.4826	NA	1.1296	1.27524
TTGGCTGGGGCGGC	r1	14	['hsa-mir-4285:2:A>G,3:MM']	hsa-mir-4285	88	0	18	16	79	0	19	9.5	111.195	0	28.1694	11.1195	1.40753	NA	1.4826	1.17047
ACGGCTGGGAAGGC	r2	14	['hsa-mir-204:71:AC,1:M5']	hsa-mir-204	2	24	15	19	1	45	12	13	1.4826	37.065	16.3086	14.826	1.4826	0.823667	1.35905	1.14046
ATGGATTTTTGGAGCAGGGAG	r3	21	['hsa-mir-1246:12:GAG,21:M3']	hsa-mir-1246	43	0	16	36	8	0	11	34.5	8.8956	0	16.3086	44.478	1.11195	NA	1.4826	1.28922
AAGGGTCGGGGCGGC	r3	15	['hsa-mir-4516:7:GGC,15:M3']	hsa-mir-4516	10	3	14	28	0	3	9	32.5	0	2.9652	13.3434	40.7715	NA	0.9884	1.4826	1.25451
TGGATTTTTGGAGCAGGG	r1	18	['hsa-mir-1246:13:A>G,18:M3'|'hsa-mir-1290:53:T>G,13:MM']	hsa-mir-1246,hsa-mir-1290	50	2	17	40	13	2	9	111	16.3086	2.9652	13.3434	134.175	1.25451	1.4826	1.4826	1.20879
AATGGATTTTTGGAGCAGGG	r1	20	['hsa-mir-1246:11:A>G,20:M3']	hsa-mir-1246	17	1	17	33	4	0	9	36	4.4478	0	11.8608	45.2193	1.11195	NA	1.31787	1.25609
AGTAGTGGCGAGCG	r1	14	['hsa-mir-6869:4:C>A,11:MM']	hsa-mir-6869	79	0	10	23	34	0	9	20	45.9606	0	11.8608	25.9455	1.35178	NA	1.31787	1.29727
AGTGGAGCCTGCGG	r3	14	['hsa-mir-3925:24:CGG,14:M3']	hsa-mir-3925	45	21	11	24	12	25	8	20	16.3086	16.3086	8.8956	21.4977	1.35905	0.652344	1.11195	1.07489
AATGGATTTTTGGAGCAGGGA	r2	21	['hsa-mir-1246:11:GA,21:M3']	hsa-mir-1246	16	0	10	32	2	0	8	34	2.9652	0	10.3782	46.7019	1.4826	NA	1.29727	1.37359
GAGGGGGCGGGCTCCGGC	r1	18	['hsa-mir-4488:3:T>G,1:M5']	hsa-mir-4488	2	2	11	26	0	1	7	24.5	0	1.4826	8.8956	31.8759	NA	1.4826	1.2708	1.30106
CGGAGTGTGGCTCAG	r3	15	['hsa-mir-4302:13:CGG,1:M5']	hsa-mir-4302	4	0	12	32	1	0	7	47.5	1.4826	0	10.3782	57.8214	1.4826	NA	1.4826	1.21729
GAAGGGTCGGGGCGGC	r3	16	['hsa-mir-4516:6:GGC,16:M3']	hsa-mir-4516	9	9	12	31	1	9	6	38	1.4826	8.8956	8.8956	45.2193	1.4826	0.9884	1.4826	1.18998
GAAAGATGGTGAAC	r3	14	['hsa-mir-654:10:AAC,14:M3']	hsa-mir-654	69	18	7	25	25	31	5	25.5	29.652	40.0302	4.4478	30.3933	1.18608	1.2913	0.88956	1.19189
AGGGTCGGGGCGGC	r3	14	['hsa-mir-4516:8:GGC,14:M3']	hsa-mir-4516	9	10	10	38	1	12	5	77.5	1.4826	13.3434	7.413	91.9212	1.4826	1.11195	1.4826	1.18608
GAGTGGACGGGAGC	r3	14	['hsa-mir-934:64:GAG,1:M5']	hsa-mir-934	6	11	9	45	2	11	5	1680.5	2.9652	10.3782	7.413	2105.29	1.4826	0.943473	1.4826	1.25278
GGGAAGGTGGCTCG	r3	14	['hsa-mir-5703:41:TCG,14:M3']	hsa-mir-5703	1	6	7	27	0	5	5	27.5	0	4.4478	7.413	30.3933	NA	0.88956	1.4826	1.10521
GGGCGGGGCGGACTGT	r3	16	['hsa-mir-639:29:TGT,16:M3']	hsa-mir-639	68	8	12	25	23	4	5	24	32.6172	5.9304	7.413	30.3933	1.41814	1.4826	1.4826	1.26639
TGGATTTTTGGAGCAGGGA	r1	19	['hsa-mir-1290:53:T>G,13:MM']	hsa-mir-1290	29	2	13	36	8	2	5	54.5	10.3782	2.9652	7.413	63.7518	1.29727	1.4826	1.4826	1.16976
GGCGGGCGGCGGGGC	r1	15	['hsa-mir-4449:23:T>G,13:MM']	hsa-mir-4449	5	1	10	32	0	1	5	50.5	0	1.4826	7.413	63.7518	NA	1.4826	1.4826	1.26241
AAATGGATTTTTGGAGCAGG	r1	20	['hsa-mir-1246:10:G>A,1:M5']	hsa-mir-1246	25	0	11	41	5	0	5	171.5	5.9304	0	7.413	217.942	1.18608	NA	1.4826	1.2708
GGGCGGGGCGGACT	r1	14	['hsa-mir-639:29:G>T,14:M3'|'hsa-mir-6786:9:C>A,12:MM']	hsa-mir-639,hsa-mir-6786	32	2	9	31	6	5	4	38.5	8.8956	4.4478	5.9304	52.6323	1.4826	0.88956	1.4826	1.36707
GGCGGTCGGCGGGC	r3	14	['hsa-mir-8069:65:GGC,14:M3']	hsa-mir-8069	1	4	9	29	0	4	4	54	0	4.4478	5.9304	77.0952	NA	1.11195	1.4826	1.42769
TGGGGAGTTTGGCT	r2	14	['hsa-mir-6860:10:CT,14:M3']	hsa-mir-6860	83	0	10	2	58	0	4	1.5	84.5082	0	7.413	2.2239	1.45704	NA	1.85325	1.4826
TCTGCCCAGTGCTCT	r1	15	['hsa-mir-425:70:C>T,3:MM']	hsa-mir-425	96	13	6	26	170	16	3	23.5	243.146	14.826	4.4478	31.1346	1.43027	0.926625	1.4826	1.32488
TGGACGGGAGCGGC	r3	14	['hsa-mir-934:64:GGC,14:M3']	hsa-mir-934	7	3	5	28	1	4	3	49	1.4826	4.4478	4.4478	62.2692	1.4826	1.11195	1.4826	1.2708
GCGCGCGGGTCGGG	r3	14	['hsa-mir-3621:16:GCG,1:M5']	hsa-mir-3621	0	2	7	37	0	2	3	94	0	2.9652	4.4478	120.091	NA	1.4826	1.4826	1.27756
AACTGGCTTGTGGC	r3	14	['hsa-mir-6068:19:AAC,1:M5']	hsa-mir-6068	84	1	7	5	39	2	3	4	51.891	1.4826	4.4478	4.4478	1.33054	0.7413	1.4826	1.11195
CAGCAGGACGGTGG	r3	14	['hsa-mir-4530:35:TGG,14:M3']	hsa-mir-4530	98	2	12	32	286	1	3	42.5	398.819	1.4826	4.4478	48.9258	1.39447	1.4826	1.4826	1.1512
TGGATTTTTGGAGCAGGGAG	r3	20	['hsa-mir-1246:13:GAG,20:M3']	hsa-mir-1246	49	2	8	31	13	1	3	31.5	16.3086	0	4.4478	40.0302	1.25451	0	1.4826	1.2708
CGGGCTCCGGCGGG	r2	14	['hsa-mir-4488:10:GG,14:M3']	hsa-mir-4488	1	2	6	26	0	1	3	25	0	1.4826	4.4478	35.5824	NA	1.4826	1.4826	1.4233
CTGACCTATGAATTGACAGCCAT	r1	23	['hsa-mir-192:24:G>T,23:M3']	hsa-mir-192	55	0	7	48	13	0	3	828	16.3086	0	4.4478	915.505	1.25451	NA	1.4826	1.10568
AGGGTCGTGGGTTC	r3	14	['hsa-mir-4655:25:TTC,14:M3']	hsa-mir-4655	1	3	6	39	0	0	3	107.5	0	0	4.4478	128.245	NA	NA	1.4826	1.19298
CGGGGAGGTAGTGA	r3	14	['hsa-mir-8072:16:TGA,14:M3']	hsa-mir-8072	82	0	8	15	45	0	3	8	63.7518	0	4.4478	10.3782	1.41671	NA	1.4826	1.29727
GCACGGGGTCGGCGGC	r3	16	['hsa-mir-7704:1:GCA,1:M5']	hsa-mir-7704	87	28	5	31	44	76	2	39	53.3736	57.8214	2.9652	48.9258	1.21304	0.760808	1.4826	1.25451
CGGTGAGCTCTCGCTGGC	r1	18	['hsa-mir-4792:7:G>T,9:MM']	hsa-mir-4792	9	29	3	9	1	59	2	7	1.4826	42.9954	2.9652	10.3782	1.4826	0.728736	1.4826	1.4826
CGGTGAGCTCTCGC	r1	14	['hsa-mir-4792:7:G>T,9:MM']	hsa-mir-4792	3	21	8	14	1	33	2	8	1.4826	28.1694	2.9652	10.3782	1.4826	0.853618	1.4826	1.29727
AGAGACATGAGAGG	r3	14	['hsa-mir-4299:51:AGA,1:M5']	hsa-mir-4299	12	15	3	33	2	19	2	60	2.9652	25.2042	2.9652	79.3191	1.4826	1.32654	1.4826	1.32199
AGAGACATGAGAGG	r3	14	['hsa-mir-4300:31:AGG,14:M3']	hsa-mir-4300	12	15	3	33	2	19	2	60	2.9652	25.2042	2.9652	79.3191	1.4826	1.32654	1.4826	1.32199
TCCGGGACGGCTGGGA	r1	16	['hsa-mir-4497:4:C>A,16:M3']	hsa-mir-4497	12	6	4	26	3	13	2	32	4.4478	8.8956	2.9652	41.5128	1.4826	0.684277	1.4826	1.29727
GCACGGGGTCGGCGGCGACGT	r3	21	['hsa-mir-7704:1:GCA,1:M5']	hsa-mir-7704	16	10	3	39	5	11	2	85	5.9304	14.826	2.9652	105.265	1.18608	1.34782	1.4826	1.23841
CCGGGACGGCTGGGA	r1	15	['hsa-mir-4497:5:C>A,15:M3'|'hsa-mir-7845:42:C>A,15:M3']	hsa-mir-4497,hsa-mir-7845	11	7	4	32	3	11	2	46	2.9652	8.8956	2.9652	54.8562	0.9884	0.808691	1.4826	1.19253
AGTGGACGGGAGCG	r3	14	['hsa-mir-4530:40:AGT,1:M5']	hsa-mir-4530	8	4	5	32	2	5	2	59	2.9652	4.4478	2.9652	77.0952	1.4826	0.88956	1.4826	1.3067
TGGAGCCGGGCGTGG	r3	15	['hsa-mir-1268a:2:TGG,1:M5']	hsa-mir-1268a	14	4	5	32	1	4	2	55.5	1.4826	4.4478	2.9652	74.13	1.4826	1.11195	1.4826	1.33568
AGGGCGGCGGCGGC	r1	14	['hsa-mir-3665:2:C>A,1:M5']	hsa-mir-3665	4	1	4	44	1	2	2	287	1.4826	1.4826	2.9652	386.959	1.4826	0.7413	1.4826	1.34829
AAAAGCTGGGTTGAGAGGGCGAT	r1	23	['hsa-mir-320a:48:A>T,23:M3']	hsa-mir-320a	122	3	6	33	645	2	2	47.5	782.813	2.9652	2.9652	59.304	1.21366	1.4826	1.4826	1.24851
TGCCCAGTGCTCTG	r1	14	['hsa-mir-4277:46:C>T,11:MM']	hsa-mir-4277	76	6	4	1	31	2	2	2	42.9954	2.9652	2.9652	2.9652	1.38695	1.4826	1.4826	1.4826
AGGGCTGGGTCGGT	r3	14	['hsa-mir-193a:16:GGT,14:M3']	hsa-mir-193a	17	1	4	44	2	1	2	318	2.9652	1.4826	2.9652	397.337	1.4826	1.4826	1.4826	1.24949
TCGGGGCGGCGGCGGCGGC	r3	19	['hsa-mir-3665:3:TCG,1:M5']	hsa-mir-3665	4	1	5	41	2	1	2	286.5	2.9652	1.4826	2.9652	401.785	1.4826	1.4826	1.4826	1.40239
GGGGACGGCGGAGC	r3	14	['hsa-mir-200b:77:GGG,1:M5']	hsa-mir-200b	2	1	7	40	0	1	2	120	0	1.4826	2.9652	162.345	NA	1.4826	1.4826	1.35287
GGGGCGGGGCGGACT	r1	15	['hsa-mir-639:28:G>T,15:M3'|'hsa-mir-6786:8:C>A,13:MM']	hsa-mir-639,hsa-mir-6786	28	1	10	30	6	1	2	36	7.413	1.4826	2.9652	48.1845	1.2355	1.4826	1.4826	1.33846
CTGACCTATGAATTGACAGCT	r1	21	['hsa-mir-192:24:C>T,21:M3']	hsa-mir-192	83	0	7	41	36	0	2	122	37.065	0	2.9652	155.673	1.02958	NA	1.4826	1.27601
GGGGCGGCGGCGGCGGC	r1	17	['hsa-mir-3665:2:C>G,1:M5'|'hsa-mir-3960:63:A>G,6:MM']	hsa-mir-3665,hsa-mir-3960	0	0	5	31	0	0	2	88.5	0	0	2.9652	126.762	NA	NA	1.4826	1.43234
GGGGCGGCGGCGGC	r1	14	['hsa-mir-3665:2:C>G,1:M5'|'hsa-mir-3665:34:C>G,12:MM'|'hsa-mir-3665:5:C>G,2:MM'|'hsa-mir-3960:63:A>G,6:MM'|'hsa-mir-3960:69:C>G,2:MM'|'hsa-mir-4787:17:T>C,5:MM']	hsa-mir-3665,hsa-mir-3665,hsa-mir-3665,hsa-mir-3960,hsa-mir-3960,hsa-mir-478	0	1	5	33	0	0	2	62	0	0	2.9652	78.5778	NA	NA	1.4826	1.26738
GGGGCGGCGGCGGCG	r1	15	['hsa-mir-3665:2:C>G,1:M5'|'hsa-mir-3665:34:C>G,12:MM'|'hsa-mir-3960:63:A>G,6:MM'|'hsa-mir-3960:69:C>G,2:MM']	hsa-mir-3665,hsa-mir-3665,hsa-mir-3960,hsa-mir-3960	0	0	5	26	0	0	2	30	0	0	2.9652	42.9954	NA	NA	1.4826	1.43318
AAATGGATTTTTGGAGCAG	r1	19	['hsa-mir-1246:10:G>A,1:M5']	hsa-mir-1246	8	0	4	29	1	0	2	26	1.4826	0	2.9652	34.0998	1.4826	NA	1.4826	1.31153
TCGGGGCGGCGGCGGC	r3	16	['hsa-mir-3665:3:TCG,1:M5']	hsa-mir-3665	7	0	8	26	2	0	2	21	2.9652	0	2.9652	28.1694	1.4826	NA	1.4826	1.3414
AGTACTTGGATGGGAGACC	r3	19	['hsa-mir-7641-2:38:ACC,19:M3']	hsa-mir-7641-2	15	22	1	19	3	53	1	11.5	4.4478	63.7518	1.4826	17.0499	1.4826	1.20286	1.4826	1.4826
CGGTGAGCTCTCGCT	r1	15	['hsa-mir-4792:7:G>T,9:MM']	hsa-mir-4792	3	25	3	5	0	39	1	2	0	37.065	1.4826	2.9652	NA	0.950385	1.4826	1.4826
CTTGGATGGGAGACC	r2	15	['hsa-mir-5195:51:CT,1:M5']	hsa-mir-5195	22	22	2	22	5	37	1	18.5	5.9304	47.4432	1.4826	25.9455	1.18608	1.28225	1.4826	1.40246
CTTGGATGGGAGACC	r3	15	['hsa-mir-7641-2:42:ACC,15:M3']	hsa-mir-7641-2	22	22	2	22	5	37	1	18.5	5.9304	47.4432	1.4826	25.9455	1.18608	1.28225	1.4826	1.40246
GATCAGACGTGGCG	r3	14	['hsa-mir-4787:6:GAT,1:M5']	hsa-mir-4787	0	17	3	9	1	29	1	2	0	37.065	1.4826	2.9652	0	1.2781	1.4826	1.4826
CCGGCTCCGGGACG	r3	14	['hsa-mir-762:4:ACG,14:M3']	hsa-mir-762	9	18	2	10	2	24	1	4.5	2.9652	16.3086	1.4826	6.6717	1.4826	0.679525	1.4826	1.4826
CGGGCTGGGGCGCG	r1	14	['hsa-mir-5787:2:G>C,1:M5']	hsa-mir-5787	8	16	3	25	2	22	1	28.5	2.9652	13.3434	1.4826	38.5476	1.4826	0.606518	1.4826	1.35255
GCACGGGGTCGGCGGCG	r3	17	['hsa-mir-7704:1:GCA,1:M5']	hsa-mir-7704	48	19	2	19	14	22	1	11.5	16.3086	17.7912	1.4826	14.826	1.1649	0.808691	1.4826	1.28922
GCACGGGGTCGGCGGCGACG	r3	20	['hsa-mir-7704:1:GCA,1:M5']	hsa-mir-7704	86	16	2	38	38	20	1	73	38.5476	28.1694	1.4826	96.369	1.01441	1.40847	1.4826	1.32012
GCCCGGATAGCTCAG	r1	15	['hsa-mir-760:29:C>G,10:MM']	hsa-mir-760	10	5	1	39	2	4	1	67.5	2.9652	5.9304	1.4826	81.543	1.4826	1.4826	1.4826	1.20804
TCGGGCTGGGGCGC	r2	14	['hsa-mir-5787:3:TC,1:M5']	hsa-mir-5787	6	3	4	35	1	3	1	123.5	1.4826	2.9652	1.4826	162.345	1.4826	0.9884	1.4826	1.31453
CGGCGGCGGTCGGC	r1	14	['hsa-mir-3648:113:T>G,5:MM']	hsa-mir-3648	1	3	4	28	0	3	1	35.5	0	4.4478	1.4826	47.4432	NA	1.4826	1.4826	1.33643
GGAGCCGGGCGTGG	r2	14	['hsa-mir-1268a:2:GG,1:M5']	hsa-mir-1268a	6	2	4	25	0	3	1	32	0	2.9652	1.4826	47.4432	NA	0.9884	1.4826	1.4826
GTGCAGATCTTGGTG	r3	15	['hsa-mir-3614:60:GTG,1:M5']	hsa-mir-3614	86	5	1	3	69	2	1	2.5	94.8864	2.9652	1.4826	3.7065	1.37517	1.4826	1.4826	1.4826
TCAGTGCACTACAGAACTTTGC	r1	22	['hsa-mir-148a:44:T>C,22:M3']	hsa-mir-148a	121	4	6	48	637	1	1	921.5	846.565	1.4826	1.4826	974.068	1.32899	1.4826	1.4826	1.05705
TGAGGTAGTAGGTTGTGTGGC	r1	21	['hsa-let-7b:6:T>C,21:M3']	hsa-let-7b	119	1	2	48	226	1	1	254.5	225.355	1.4826	1.4826	309.863	0.997147	1.4826	1.4826	1.21754
ACTGGACTTGGAGTCAGAAGGT	r1	22	['hsa-mir-378a:43:C>T,22:M3'|'hsa-mir-378i:7:A>T,9:MM']	hsa-mir-378a,hsa-mir-378i	106	3	5	41	69	1	1	112.5	72.6474	1.4826	1.4826	129.727	1.05286	1.4826	1.4826	1.15313
GGGAGCGGGCGGGC	r1	14	['hsa-mir-636:14:C>G,8:MM']	hsa-mir-636	8	2	3	35	1	1	1	68	1.4826	1.4826	1.4826	86.7321	1.4826	1.4826	1.4826	1.27547
AAAAGCTGGGTTGAGAGGGCGAAT	r1	24	['hsa-mir-320a:48:A>T,24:M3']	hsa-mir-320a	107	3	3	35	115	1	1	51.5	154.19	1.4826	1.4826	58.5627	1.34079	1.4826	1.4826	1.13714
CGGAGGGGGCGGGCTCCGGC	r3	20	['hsa-mir-4488:4:CGG,1:M5']	hsa-mir-4488	0	1	3	25	0	1	1	22.5	0	1.4826	1.4826	28.1694	NA	1.4826	1.4826	1.25197
GGCGGCGGCGGCGGG	r1	15	['hsa-mir-3665:4:C>G,15:M3'|'hsa-mir-3960:50:A>C,9:MM'|'hsa-mir-3960:71:A>G,15:M3']	hsa-mir-3665,hsa-mir-3960,hsa-mir-3960	2	0	4	24	1	1	1	20.5	1.4826	1.4826	1.4826	25.2042	1.4826	1.4826	1.4826	1.22947
AAGCGGGGCTGGGCGC	r1	16	['hsa-mir-4508:7:C>A,1:M5']	hsa-mir-4508	77	2	3	8	27	1	1	5	31.1346	1.4826	1.4826	6.6717	1.15313	1.4826	1.4826	1.33434
AGCTTGACTCTAGT	r2	14	['hsa-mir-200a:44:GT,14:M3']	hsa-mir-200a	77	2	2	0	34	1	1	0.5	50.4084	0	1.4826	0.7413	1.4826	0	1.4826	1.4826
GTGCAGATCTTGGT	r3	14	['hsa-mir-3614:60:GTG,1:M5']	hsa-mir-3614	76	4	1	1	30	1	1	0	42.9954	1.4826	1.4826	0	1.43318	1.4826	1.4826	NA
TTCAAGTAATCCAGGATAGGCC	r1	22	['hsa-mir-26a-1:10:T>C,22:M3'|'hsa-mir-26a-2:14:T>C,22:M3']	hsa-mir-26a-1,hsa-mir-26a-2	121	0	6	48	824	0	1	716	910.316	0	1.4826	800.604	1.10475	NA	1.4826	1.11816
TAATACTGCCTGGTAATGATGACT	r1	24	['hsa-mir-200b:57:G>T,24:M3']	hsa-mir-200b	13	0	6	48	2	0	1	703.5	2.9652	0	1.4826	713.872	1.4826	NA	1.4826	1.01474
TGACCTATGAATTGACAGCCAGA	r1	23	['hsa-mir-192:25:T>A,23:M3']	hsa-mir-192	66	0	5	48	22	0	1	434	28.1694	0	1.4826	462.571	1.28043	NA	1.4826	1.06583
TGAGGTAGTAGGTTGTATAGTC	r1	22	['hsa-let-7a-1:6:T>C,22:M3'|'hsa-let-7a-2:5:T>C,22:M3'|'hsa-let-7a-3:4:T>C,22:M3']	hsa-let-7a-1,hsa-let-7a-2,hsa-let-7a-3	119	2	7	48	620	0	1	424.5	729.439	0	1.4826	466.278	1.17651	NA	1.4826	1.09842
ACTGGACTTGGAGTCAGAAGGCA	r1	23	['hsa-mir-378a:43:C>A,23:M3']	hsa-mir-378a	115	1	5	47	147	0	1	416.5	173.464	0	1.4826	421.058	1.18003	NA	1.4826	1.01094
AATACTGCCTGGTAATGATGACT	r1	23	['hsa-mir-200b:58:G>T,23:M3']	hsa-mir-200b	2	1	5	48	0	0	1	381.5	0	0	1.4826	410.68	NA	NA	1.4826	1.07649
TAGCTTATCAGACTGATGTTGAT	r1	23	['hsa-mir-21:8:C>T,23:M3']	hsa-mir-21	117	0	5	47	722	0	1	360	928.108	0	1.4826	374.356	1.28547	NA	1.4826	1.03988
TGAGGTAGTAGATTGTATAGTC	r1	22	['hsa-let-7f-1:7:T>C,22:M3'|'hsa-let-7f-2:8:T>C,22:M3']	hsa-let-7f-1,hsa-let-7f-2	118	1	7	48	489	0	1	291	597.488	0	1.4826	316.535	1.22186	NA	1.4826	1.08775
GGGGCGGCGGCGGCGG	r1	16	['hsa-mir-3665:2:C>G,1:M5'|'hsa-mir-3960:63:A>G,6:MM'|'hsa-mir-3960:69:C>G,2:MM']	hsa-mir-3665,hsa-mir-3960,hsa-mir-3960	0	0	3	38	0	0	1	269	0	0	1.4826	394.372	NA	NA	1.4826	1.46607
TGACCTATGAATTGACAGCCAT	r1	22	['hsa-mir-192:25:G>T,22:M3']	hsa-mir-192	31	0	4	48	9	0	1	244.5	10.3782	0	1.4826	267.609	1.15313	NA	1.4826	1.09452
CGGGGCGGCGGCGGCGGC	r2	18	['hsa-mir-3665:3:CG,1:M5']	hsa-mir-3665	0	0	3	37	0	0	1	227.5	0	0	1.4826	324.689	NA	NA	1.4826	1.42721
GAGGGCCGCTGCGG	r2	14	['hsa-mir-572:28:GA,1:M5']	hsa-mir-572	8	1	3	43	0	0	1	201.5	0	0	1.4826	258.714	NA	NA	1.4826	1.28394
ACTGGACTTGGAGTCAGAAGGCT	r1	23	['hsa-mir-378a:43:C>T,23:M3']	hsa-mir-378a	108	2	4	45	100	0	1	163.5	103.782	0	1.4826	186.808	1.03782	NA	1.4826	1.14255
TCGGGGCGGCGGCGGCGG	r3	18	['hsa-mir-3665:3:TCG,1:M5']	hsa-mir-3665	41	0	4	38	12	0	1	150	13.3434	0	1.4826	207.564	1.11195	NA	1.4826	1.38376
TTTGTTCGTTCGGCTCGCGTGT	r1	22	['hsa-mir-375:40:A>T,22:M3']	hsa-mir-375	25	1	3	41	7	0	1	100.5	8.8956	0	1.4826	125.28	1.2708	NA	1.4826	1.24656
CTGACCTATGAATTGACAGCCATT	r1	24	['hsa-mir-192:24:G>T,23:MM']	hsa-mir-192	13	0	3	42	2	0	1	78	2.9652	0	1.4826	86.7321	1.4826	NA	1.4826	1.11195
TGACCTATGAATTGACAGCCAGC	r1	23	['hsa-mir-192:25:T>C,23:M3']	hsa-mir-192	7	0	6	40	3	0	1	55.5	4.4478	0	1.4826	67.4583	1.4826	NA	1.4826	1.21546
TGAGGTAGTAGTTTGTACAGTC	r1	22	['hsa-let-7g:5:T>C,22:M3']	hsa-let-7g	113	1	6	33	138	0	1	51.5	161.603	0	1.4826	60.0453	1.17104	NA	1.4826	1.16593
GCGCGCGGGTCGGGG	r3	15	['hsa-mir-3621:16:GCG,1:M5']	hsa-mir-3621	0	0	4	33	0	0	1	43.5	0	0	1.4826	54.1149	NA	NA	1.4826	1.24402
GGGGGCGGGGCGGACT	r3	16	['hsa-mir-3196:5:ACT,16:M3']	hsa-mir-3196	8	1	6	35	1	0	1	43	1.4826	0	1.4826	46.7019	1.4826	NA	1.4826	1.08609
GAGGGCGGCGGCGGC	r1	15	['hsa-mir-3665:1:C>A,2:MM']	hsa-mir-3665	5	1	3	30	1	0	1	42.5	1.4826	0	1.4826	54.8562	1.4826	NA	1.4826	1.29073
GGGGGCGGGGCGGAC	r1	15	['hsa-mir-639:27:A>G,1:M5']	hsa-mir-639	9	0	5	33	1	0	1	37.5	1.4826	0	1.4826	48.1845	1.4826	NA	1.4826	1.28492
CTGACCTATGAATTGACAGCA	r1	21	['hsa-mir-192:24:C>A,21:M3']	hsa-mir-192	31	0	4	35	10	0	1	36	8.8956	0	1.4826	42.9954	0.88956	NA	1.4826	1.19432
GGGGGCGGGCGCCGGC	r1	16	['hsa-mir-4488:5:T>G,11:MM']	hsa-mir-4488	0	0	2	28	0	0	1	32	0	0	1.4826	41.5128	NA	NA	1.4826	1.29727
CGCGCGGGTCGGGG	r1	14	['hsa-mir-3615:22:G>T,9:MM']	hsa-mir-3615	0	1	2	28	0	0	1	31	0	0	1.4826	42.2541	NA	NA	1.4826	1.36304
GAGGGCGGCGGCGG	r1	14	['hsa-mir-3665:1:C>A,2:MM']	hsa-mir-3665	8	0	4	27	3	0	1	27.5	4.4478	0	1.4826	35.5824	1.4826	NA	1.4826	1.29391
AGCGGCGGGGGCGG	r1	14	['hsa-mir-1915:58:C>A,1:M5'|'hsa-mir-3960:68:C>G,9:MM']	hsa-mir-1915,hsa-mir-3960	13	0	3	24	4	0	1	21.5	4.4478	0	1.4826	28.1694	1.11195	NA	1.4826	1.3102
AGGGCGGCGGCGGCGG	r1	16	['hsa-mir-3665:2:C>A,1:M5']	hsa-mir-3665	8	0	3	24	1	0	1	21	1.4826	0	1.4826	28.1694	1.4826	NA	1.4826	1.3414
CGGCGGCGGCGGTGG	r1	15	['hsa-mir-3648:6:T>G,2:MM'|'hsa-mir-3648:9:T>C,10:MM'|'hsa-mir-3960:70:C>T,13:MM'|'hsa-mir-3960:73:A>T,13:MM']	hsa-mir-3648,hsa-mir-3648,hsa-mir-3960,hsa-mir-3960	0	1	3	24	0	0	1	20.5	0	0	1.4826	25.2042	NA	NA	1.4826	1.22947
AAGCGGGGCTGGGCG	r1	15	['hsa-mir-4508:7:C>A,1:M5']	hsa-mir-4508	107	0	4	11	94	0	1	5	97.8516	0	1.4826	7.413	1.04097	NA	1.4826	1.4826
TCTGGTGGAGGCTC	r3	14	['hsa-mir-296:56:TCT,1:M5']	hsa-mir-296	77	0	1	1	33	0	1	4	47.4432	0	1.4826	4.4478	1.43767	NA	1.4826	1.11195
GTGAGACAGGTTAG	r2	14	['hsa-mir-4524b:64:AG,14:M3']	hsa-mir-4524b	86	1	1	4	87	0	1	3	117.125	0	1.4826	4.4478	1.34627	NA	1.4826	1.4826
GAAGCGGGGCTGGG	r2	14	['hsa-mir-4508:8:GA,1:M5']	hsa-mir-4508	80	0	3	3	31	0	1	2.5	35.5824	0	1.4826	3.7065	1.14782	NA	1.4826	1.4826
TGGGGAGTTTGGCTG	r3	15	['hsa-mir-6860:10:CTG,15:M3']	hsa-mir-6860	89	0	4	2	147	0	1	2	217.942	0	1.4826	2.9652	1.4826	NA	1.4826	1.4826
GAAGCGGGGCTGGGCG	r2	16	['hsa-mir-4508:8:GA,1:M5']	hsa-mir-4508	97	0	1	3	63	0	1	1	80.0604	0	1.4826	1.4826	1.2708	NA	1.4826	1.4826
GAAGCGGGGCTGGGCGCG	r2	18	['hsa-mir-4508:8:GA,1:M5']	hsa-mir-4508	93	0	1	0	51	0	1	1	57.8214	0	1.4826	1.4826	1.13375	NA	1.4826	1.4826
GTGAGACAGGTTAGT	r3	15	['hsa-mir-4524b:64:AGT,15:M3']	hsa-mir-4524b	65	1	3	0	25	0	1	1	34.0998	0	1.4826	1.4826	1.36399	NA	1.4826	1.4826
CTGCCCAGTGCTCTG	r1	15	['hsa-mir-4277:45:C>T,12:MM']	hsa-mir-4277	69	0	3	1	24	0	1	1	34.0998	0	1.4826	1.4826	1.42083	NA	1.4826	1.4826
AGGGGGGCTCATGG	r3	14	['hsa-mir-5705:63:AGG,1:M5']	hsa-mir-5705	83	0	1	0	64	0	1	0	94.8864	0	1.4826	0	1.4826	NA	1.4826	NA
ACTTGGATGGGAGACC	r3	16	['hsa-mir-5195:51:ACT,1:M5']	hsa-mir-5195	4	22	1	11	1	42	0	4	1.4826	48.9258	0	5.9304	1.4826	1.1649	NA	1.4826
ACTTGGATGGGAGACC	r3	16	['hsa-mir-7641-2:41:ACC,16:M3']	hsa-mir-7641-2	4	22	1	11	1	42	0	4	1.4826	48.9258	0	5.9304	1.4826	1.1649	NA	1.4826
TGGATGGGAGACCG	r1	14	['hsa-mir-5195:51:T>G,14:M3']	hsa-mir-5195	1	19	0	4	0	29	0	1.5	0	31.1346	0	2.2239	NA	1.07361	NA	1.4826
TAGTACTTGGATGGGAGACC	r3	20	['hsa-mir-7641-2:37:ACC,20:M3']	hsa-mir-7641-2	2	18	0	7	0	24	0	4	0	28.1694	0	5.9304	NA	1.17372	NA	1.4826
GGTTAGGATTCCTG	r3	14	['hsa-mir-1302-1:131:GGT,1:M5']	hsa-mir-1302-1	2	14	0	27	0	17	0	23.5	0	19.2738	0	33.3585	NA	1.13375	NA	1.41951
CGCGACCTCAGACC	r3	14	['hsa-mir-7155:46:CGC,1:M5']	hsa-mir-7155	10	12	1	25	3	13	0	24.5	4.4478	13.3434	0	31.1346	1.4826	1.02642	NA	1.2708
CCTGGCTGGCTCGC	r1	14	['hsa-mir-6765:70:C>T,11:MM']	hsa-mir-6765	5	7	0	28	1	4	0	30.5	1.4826	4.4478	0	39.2889	1.4826	1.11195	NA	1.28816
TGCAGATCTTGGTG	r1	14	['hsa-mir-3614:58:T>G,2:MM']	hsa-mir-3614	97	11	1	4	285	4	0	3.5	409.198	5.9304	0	5.1891	1.43578	1.4826	NA	1.4826
GCCCGGATAGCTCA	r1	14	['hsa-mir-760:29:C>G,10:MM']	hsa-mir-760	2	5	1	28	1	2	0	24.5	1.4826	2.9652	0	27.4281	1.4826	1.4826	NA	1.11951
TGAGGTAGTAGGTTGTGTGGTC	r1	22	['hsa-let-7b:6:T>C,22:M3']	hsa-let-7b	120	2	3	48	285	1	0	636	284.659	1.4826	0	699.787	0.998804	1.4826	NA	1.10029
GAGGCTGAGGCAGG	r1	14	['hsa-mir-4419a:34:G>C,11:MM']	hsa-mir-4419a	0	1	0	39	0	1	0	192	0	1.4826	0	246.853	NA	1.4826	NA	1.28569
ACTGGACTTGGAGTCAGAAGGA	r1	22	['hsa-mir-378a:43:C>A,22:M3']	hsa-mir-378a	110	2	4	42	116	1	0	150	126.021	1.4826	0	174.206	1.08639	1.4826	NA	1.16137
AAGCTGCCAGTTGAAGAACTGC	r1	22	['hsa-mir-22:53:T>C,22:M3']	hsa-mir-22	122	4	3	38	786	1	0	102.5	852.495	1.4826	0	133.434	1.0846	1.4826	NA	1.3018
TGAGGTAGTAGTTTGTGCTGTTT	r1	23	['hsa-let-7i:6:G>T,23:M3']	hsa-let-7i	114	1	2	42	213	1	0	99.5	277.246	1.4826	0	100.076	1.30163	1.4826	NA	1.00578
AGGATCGCTTGAGC	r1	14	['hsa-mir-1254-1:7:T>C,6:MM'|'hsa-mir-1273f:8:T>C,6:MM'|'hsa-mir-1273h:19:T>C,6:MM']	hsa-mir-1254-1,hsa-mir-1273f,hsa-mir-1273h	0	1	0	36	0	1	0	56	0	1.4826	0	75.6126	NA	1.4826	NA	1.35023
AGGAGGTGTCAGAA	r3	14	['hsa-mir-513b:20:GAA,14:M3']	hsa-mir-513b	1	3	0	32	0	1	0	44.5	0	1.4826	0	51.891	NA	1.4826	NA	1.16609
GCTTCTGTAGTGTAGTG	r1	17	['hsa-mir-3182:4:C>G,17:M3']	hsa-mir-3182	10	8	1	27	0	1	0	24.5	0	1.4826	0	30.3933	NA	1.4826	NA	1.24054
ATTTTTGGAGCAGGG	r1	15	['hsa-mir-1246:16:A>G,15:M3'|'hsa-mir-1290:56:T>G,10:MM']	hsa-mir-1246,hsa-mir-1290	17	2	1	24	4	1	0	20.5	4.4478	1.4826	0	27.4281	1.11195	1.4826	NA	1.33796
TACCCTGTAGAACCGAATTTGC	r1	22	['hsa-mir-10b:27:T>C,22:M3']	hsa-mir-10b	107	0	0	48	105	0	0	1327.5	103.782	0	0	1430.71	0.9884	NA	NA	1.07775
AACCCGTAGATCCGATCTTGTGA	r1	23	['hsa-mir-99a:13:G>A,23:M3']	hsa-mir-99a	94	1	0	48	44	0	0	933	42.9954	0	0	988.894	0.977168	NA	NA	1.05991
TGTAAACATCCTCGACTGGAAGCC	r1	24	['hsa-mir-30a:6:T>C,24:M3']	hsa-mir-30a	74	0	0	48	25	0	0	885.5	23.7216	0	0	985.929	0.948864	NA	NA	1.11342
TGTAAACATCCTCGACTGGAAGT	r1	23	['hsa-mir-30a:6:C>T,23:M3']	hsa-mir-30a	44	0	0	48	14	0	0	728.5	11.8608	0	0	836.928	0.8472	NA	NA	1.14884
TGAGGTAGTAGGTTGTGTGGTTA	r1	23	['hsa-let-7b:6:T>A,23:M3']	hsa-let-7b	116	0	2	48	139	0	0	491.5	97.8516	0	0	447.004	0.703968	NA	NA	0.909469
ACCCTGTAGAACCGAATTTGTGA	r1	23	['hsa-mir-10b:28:T>A,23:M3']	hsa-mir-10b	39	0	0	48	12	0	0	450	13.3434	0	0	418.834	1.11195	NA	NA	0.930743
TAGCTTATCAGACTGATGTTGACA	r1	24	['hsa-mir-21:8:T>A,24:M3']	hsa-mir-21	117	0	6	48	453	0	0	405	594.523	0	0	370.65	1.31241	NA	NA	0.915185
TACCCTGTAGATCCGAATTTGC	r1	22	['hsa-mir-10a:22:T>C,22:M3']	hsa-mir-10a	109	1	1	48	128	0	0	383	154.19	0	0	401.043	1.20461	NA	NA	1.04711
TACCCTGTAGAACCGAATTTGTGA	r1	24	['hsa-mir-10b:27:T>A,24:M3']	hsa-mir-10b	40	0	0	48	10	0	0	360.5	11.8608	0	0	337.291	1.18608	NA	NA	0.935621
TGAGGTAGTAGGTTGTGTGGTTTT	r1	24	['hsa-let-7b:6:C>T,24:M3']	hsa-let-7b	108	0	0	48	114	0	0	339	154.19	0	0	311.346	1.35255	NA	NA	0.918425
TGAGGTAGTAGGTTGTATAGC	r1	21	['hsa-let-7a-1:6:T>C,21:M3'|'hsa-let-7a-2:5:T>C,21:M3'|'hsa-let-7a-3:4:T>C,21:M3']	hsa-let-7a-1,hsa-let-7a-2,hsa-let-7a-3	120	1	7	48	287	0	0	333	232.768	0	0	359.531	0.811039	NA	NA	1.07967
TACCCTGTAGAACCGAATTTGTA	r1	23	['hsa-mir-10b:27:G>A,23:M3']	hsa-mir-10b	33	0	0	48	8	0	0	327	8.8956	0	0	309.863	1.11195	NA	NA	0.947594
TAATACTGCCTGGTAATGATGACA	r1	24	['hsa-mir-200b:57:G>A,24:M3']	hsa-mir-200b	2	0	3	48	1	0	0	324.5	1.4826	0	0	274.281	1.4826	NA	NA	0.845242
TGAGGTAGTAGGTTGTGTGGTTAT	r2	24	['hsa-let-7b:6:AT,24:M3']	hsa-let-7b	113	0	0	48	173	0	0	311.5	194.221	0	0	295.037	1.12266	NA	NA	0.947151
ACCCTGTAGATCCGAATTTGTGA	r1	23	['hsa-mir-10a:23:T>A,23:M3']	hsa-mir-10a	58	1	1	48	18	0	0	270	20.7564	0	0	267.609	1.15313	NA	NA	0.991146
TGTAAACATCCTCGACTGGAAA	r1	22	['hsa-mir-30a:6:G>A,22:M3']	hsa-mir-30a	11	0	0	48	5	0	0	263	5.9304	0	0	273.54	1.18608	NA	NA	1.04007
TAGCTTATCAGACTGATGTTGAA	r1	23	['hsa-mir-21:8:C>A,23:M3']	hsa-mir-21	107	0	4	48	121	0	0	262.5	152.708	0	0	272.057	1.26205	NA	NA	1.03641
TGTAAACATCCTCGACTGGAAGCA	r1	24	['hsa-mir-30a:6:T>A,24:M3']	hsa-mir-30a	14	0	0	48	7	0	0	255	7.413	0	0	264.644	1.059	NA	NA	1.03782
TGTAAACATCCTCGACTGGAAGA	r1	23	['hsa-mir-30a:6:C>A,23:M3']	hsa-mir-30a	4	0	0	48	3	0	0	240	2.9652	0	0	250.559	0.9884	NA	NA	1.044
TGTAAACATCCCCGACTGGAAGCC	r1	24	['hsa-mir-30d:6:T>C,24:M3']	hsa-mir-30d	117	0	1	47	624	0	0	207.5	779.848	0	0	249.818	1.24976	NA	NA	1.20394
TGAGGTAGTAGGTTGTGTGGTA	r1	22	['hsa-let-7b:6:T>A,22:M3']	hsa-let-7b	111	1	2	48	76	0	0	205	66.717	0	0	202.375	0.877855	NA	NA	0.987195
TGAGGTAGTAGATTGTATAGTTA	r1	23	['hsa-let-7f-1:7:G>A,23:M3'|'hsa-let-7f-2:8:T>A,23:M3']	hsa-let-7f-1,hsa-let-7f-2	108	0	2	48	128	0	0	202	146.777	0	0	174.206	1.1467	NA	NA	0.862403
CTAGACTGAAGCTCCTTGAGGAA	r1	23	['hsa-mir-151a:47:C>A,23:M3']	hsa-mir-151a	104	0	0	46	162	0	0	201.5	213.494	0	0	176.429	1.31787	NA	NA	0.87558
TGAGGTAGTAGGTTGTGTGGTTC	r1	23	['hsa-let-7b:6:T>C,23:M3']	hsa-let-7b	102	1	0	47	95	0	0	201	103.782	0	0	203.857	1.09244	NA	NA	1.01422
TGAGGTAGTAGGTTGTGTGGTAT	r1	23	['hsa-let-7b:6:T>A,22:MM']	hsa-let-7b	94	1	0	48	43	0	0	197.5	41.5128	0	0	205.34	0.965414	NA	NA	1.0397
AACCCGTAGATCCGATCTTGC	r1	21	['hsa-mir-99a:13:T>C,21:M3']	hsa-mir-99a	113	2	0	45	116	0	0	196.5	112.678	0	0	214.236	0.971359	NA	NA	1.09026
TGAAATGTTTAGGACCACTAGT	r1	22	['hsa-mir-203a:66:A>T,22:M3']	hsa-mir-203a	12	2	2	46	1	0	0	193.5	1.4826	0	0	212.012	1.4826	NA	NA	1.09567
CGGGGCGGCGGCGGCGG	r2	17	['hsa-mir-3665:3:CG,1:M5']	hsa-mir-3665	3	0	1	39	1	0	0	178.5	1.4826	0	0	259.455	1.4826	NA	NA	1.45353
TGTAAACATCCCCGACTGGAAGT	r1	23	['hsa-mir-30d:6:C>T,23:M3']	hsa-mir-30d	112	0	0	43	260	0	0	175.5	338.033	0	0	207.564	1.30013	NA	NA	1.1827
TTCAAGTAATCCAGGATAGGCA	r1	22	['hsa-mir-26a-1:10:T>A,22:M3'|'hsa-mir-26a-2:14:T>A,22:M3']	hsa-mir-26a-1,hsa-mir-26a-2	113	0	4	44	172	0	0	174.5	225.355	0	0	207.564	1.3102	NA	NA	1.18948
TGAGGTAGTAGTTTGTGCTGTTA	r1	23	['hsa-let-7i:6:G>A,23:M3']	hsa-let-7i	118	0	3	48	321	0	0	172	419.576	0	0	164.569	1.30709	NA	NA	0.956794
AGGGCGGAGGGAAGC	r1	15	['hsa-mir-658:59:T>C,15:M3']	hsa-mir-658	14	1	0	39	2	0	0	169	2.9652	0	0	212.753	1.4826	NA	NA	1.25889
AACCCGTAGATCCGAACTTGTGT	r1	23	['hsa-mir-100:13:G>T,23:M3']	hsa-mir-100	22	0	0	43	4	0	0	163	5.9304	0	0	152.708	1.4826	NA	NA	0.936858
TGAGGTAGTAGATTGTATAGC	r1	21	['hsa-let-7f-1:7:T>C,21:M3'|'hsa-let-7f-2:8:T>C,21:M3']	hsa-let-7f-1,hsa-let-7f-2	114	0	4	47	159	0	0	159.5	195.703	0	0	180.136	1.23084	NA	NA	1.12938
TGAGGTAGTAGTTTGTGCTGTC	r1	22	['hsa-let-7i:6:T>C,22:M3']	hsa-let-7i	119	1	3	46	514	0	0	155	604.901	0	0	174.206	1.17685	NA	NA	1.12391
TGAGGTAGTAGGTTGTATAGTTA	r1	23	['hsa-let-7a-1:6:T>A,23:M3'|'hsa-let-7a-2:5:T>A,23:M3'|'hsa-let-7a-3:4:T>A,23:M3']	hsa-let-7a-1,hsa-let-7a-2,hsa-let-7a-3	106	0	1	48	81	0	0	154.5	94.8864	0	0	145.295	1.17144	NA	NA	0.940419
CTTTCAGTCGGATGTTTGCAGT	r1	22	['hsa-mir-30a:47:C>T,22:M3']	hsa-mir-30a	6	0	0	45	2	0	0	142.5	2.9652	0	0	139.364	1.4826	NA	NA	0.977996
CATGCCTTGAGTGTAGGACCGC	r1	22	['hsa-mir-532:20:T>C,22:M3']	hsa-mir-532	103	0	0	45	78	0	0	142	91.9212	0	0	165.31	1.17848	NA	NA	1.16415
TACCCTGTAGAACCGAATTTGA	r1	22	['hsa-mir-10b:27:T>A,22:M3']	hsa-mir-10b	70	0	0	47	31	0	0	137.5	29.652	0	0	138.623	0.956516	NA	NA	1.00817
TGAGGTAGTAGGTTGTATGGTC	r1	22	['hsa-let-7c:11:T>C,22:M3']	hsa-let-7c	24	0	0	46	10	0	0	130.5	8.8956	0	0	152.708	0.88956	NA	NA	1.17017
GGGGGCGGGGAGCGG	r3	15	['hsa-mir-3175:5:CGG,15:M3']	hsa-mir-3175	5	0	1	39	0	0	0	117.5	0	0	0	150.484	NA	NA	NA	1.28071
AATACTGCCTGGTAATGATGACA	r1	23	['hsa-mir-200b:58:G>A,23:M3']	hsa-mir-200b	0	0	2	45	0	0	0	113.5	0	0	0	120.832	NA	NA	NA	1.0646
TGTAAACATCCCCGACTGGAAA	r1	22	['hsa-mir-30d:6:G>A,22:M3']	hsa-mir-30d	104	0	0	40	81	0	0	113	84.5082	0	0	122.314	1.04331	NA	NA	1.08243
TTTCAGTCGGATGTTTGCAGT	r1	21	['hsa-mir-30a:48:C>T,21:M3']	hsa-mir-30a	3	0	0	47	2	0	0	111.5	2.9652	0	0	111.195	1.4826	NA	NA	0.997265
TGAGGTAGTAGGTTGTGTGGTAA	r2	23	['hsa-let-7b:6:AA,23:M3']	hsa-let-7b	60	0	0	47	19	0	0	109.5	20.7564	0	0	100.817	1.09244	NA	NA	0.920701
TTCAAGTAATCCAGGATAGGCTT	r1	23	['hsa-mir-26a-1:10:G>T,23:M3'|'hsa-mir-26a-2:14:G>T,23:M3']	hsa-mir-26a-1,hsa-mir-26a-2	107	0	0	43	88	0	0	109	115.643	0	0	108.971	1.31412	NA	NA	0.999735
TGGAGGCGTGGGTTC	r1	15	['hsa-mir-4443:10:T>C,15:M3']	hsa-mir-4443	6	2	2	37	1	0	0	108	1.4826	0	0	137.882	1.4826	NA	NA	1.27668
TACCCTGTAGATCCGAATTTGTGA	r1	24	['hsa-mir-10a:22:T>A,24:M3']	hsa-mir-10a	31	0	1	47	10	0	0	106.5	11.8608	0	0	103.782	1.18608	NA	NA	0.974479
TACCCTGTAGATCCGAATTTGTA	r1	23	['hsa-mir-10a:22:G>A,23:M3']	hsa-mir-10a	19	0	0	47	8	0	0	106	7.413	0	0	97.1103	0.926625	NA	NA	0.916135
CTAGACTGAAGCTCCTTGAGGT	r1	22	['hsa-mir-151a:47:A>T,22:M3']	hsa-mir-151a	114	0	0	45	240	0	0	105	300.968	0	0	108.971	1.25403	NA	NA	1.03782
TGAGGTAGTAGGTTGTGTGA	r1	20	['hsa-let-7b:6:G>A,20:M3']	hsa-let-7b	118	1	0	43	343	0	0	99.5	450.71	0	0	96.369	1.31402	NA	NA	0.968533
TGTAAACATCCTCGACTGGAAGCG	r1	24	['hsa-mir-30a:6:T>G,24:M3']	hsa-mir-30a	11	0	0	41	1	0	0	99.5	1.4826	0	0	118.608	1.4826	NA	NA	1.19204
AACCCGTAGATCCGAACTTGTGA	r1	23	['hsa-mir-100:13:G>A,23:M3']	hsa-mir-100	4	0	0	40	2	0	0	97	2.9652	0	0	90.4386	1.4826	NA	NA	0.932357
TTCAAGTAATCCAGGATAGGCG	r1	22	['hsa-mir-26a-1:10:T>G,22:M3'|'hsa-mir-26a-2:14:T>G,22:M3']	hsa-mir-26a-1,hsa-mir-26a-2	94	0	3	40	81	0	0	93	109.712	0	0	115.643	1.35447	NA	NA	1.24347
TAATACTGCCTGGTAATGATGACC	r1	24	['hsa-mir-200b:57:G>C,24:M3']	hsa-mir-200b	0	0	2	45	0	0	0	91	0	0	0	92.6625	NA	NA	NA	1.01827
TACCCTGTAGAACCGAATTTGG	r1	22	['hsa-mir-10b:27:T>G,22:M3']	hsa-mir-10b	27	0	0	39	7	0	0	90.5	8.8956	0	0	109.712	1.2708	NA	NA	1.21229
TGGAGGCGTGGGTTCG	r2	16	['hsa-mir-4443:10:CG,16:M3']	hsa-mir-4443	4	0	1	34	1	0	0	90	1.4826	0	0	117.867	1.4826	NA	NA	1.30963
TCAGTGCACTACAGAACTTTGA	r1	22	['hsa-mir-148a:44:T>A,22:M3']	hsa-mir-148a	100	1	0	43	77	0	0	88	97.8516	0	0	83.7669	1.2708	NA	NA	0.951897
TGTAAACATCCTACACTCTCAGT	r1	23	['hsa-mir-30c-1:17:C>T,23:M3'|'hsa-mir-30c-2:7:C>T,23:M3']	hsa-mir-30c-1,hsa-mir-30c-2	54	0	0	42	14	0	0	86	17.7912	0	0	99.3342	1.2708	NA	NA	1.15505
TGACCTATGAATTGACAGCCATT	r1	23	['hsa-mir-192:25:G>T,22:MM']	hsa-mir-192	9	0	3	44	3	0	0	83	4.4478	0	0	87.4734	1.4826	NA	NA	1.0539
CTAGACTGAAGCTCCTTGAGA	r1	21	['hsa-mir-151a:47:G>A,21:M3']	hsa-mir-151a	101	0	0	44	95	0	0	80	118.608	0	0	80.0604	1.24851	NA	NA	1.00076
TAATACTGCCGGGTAATGATGGAA	r1	24	['hsa-mir-200c:44:G>A,24:M3']	hsa-mir-200c	4	0	2	43	1	0	0	80	1.4826	0	0	80.8017	1.4826	NA	NA	1.01002
TGAGGGGCAGAGAGCGAGACTTC	r1	23	['hsa-mir-423:17:T>C,23:M3']	hsa-mir-423	122	1	1	39	1432	0	0	79	1684.23	0	0	94.1451	1.17614	NA	NA	1.19171
TGGCTCAGTTCAGCAGGAACAGT	r1	23	['hsa-mir-24-1:44:G>T,23:M3'|'hsa-mir-24-2:50:G>T,23:M3']	hsa-mir-24-1,hsa-mir-24-2	106	0	0	38	109	0	0	77	117.125	0	0	80.8017	1.07454	NA	NA	1.04937
TGTAAACATCCTCGACTGGAAGCTT	r1	25	['hsa-mir-30a:6:G>T,25:M3']	hsa-mir-30a	14	0	0	41	2	0	0	76.5	2.9652	0	0	81.543	1.4826	NA	NA	1.06592
TTCACAGTGGCTAAGTTCTGA	r1	21	['hsa-mir-27b:61:C>A,21:M3']	hsa-mir-27b	77	1	0	37	32	0	0	74	35.5824	0	0	81.543	1.11195	NA	NA	1.10193
GGAGGCTGAGGCAGG	r1	15	['hsa-mir-4419a:33:G>C,12:MM']	hsa-mir-4419a	0	1	0	35	0	0	0	73.5	0	0	0	96.369	NA	NA	NA	1.31114
TGAGGTAGTAGGTTGTGTGGTTAA	r2	24	['hsa-let-7b:6:AA,24:M3']	hsa-let-7b	73	0	0	43	26	0	0	72.5	23.7216	0	0	61.5279	0.912369	NA	NA	0.848661
ACCCTGTAGATCCGAATTTGC	r1	21	['hsa-mir-10a:23:T>C,21:M3']	hsa-mir-10a	67	1	0	39	23	0	0	71	28.1694	0	0	71.9061	1.22476	NA	NA	1.01276
TGAGGTAGTAGTTTGTACAGC	r1	21	['hsa-let-7g:5:T>C,21:M3']	hsa-let-7g	117	0	4	38	299	0	0	69.5	293.555	0	0	83.0256	0.981789	NA	NA	1.19461
TGAGGTAGTAGGTTGTGTGGTTG	r1	23	['hsa-let-7b:6:T>G,23:M3']	hsa-let-7b	79	0	0	41	30	0	0	69	32.6172	0	0	70.4235	1.08724	NA	NA	1.02063
TGAGGTAGTAGGTTGTGTGGA	r1	21	['hsa-let-7b:6:T>A,21:M3']	hsa-let-7b	81	0	0	41	37	0	0	67.5	40.0302	0	0	69.6822	1.0819	NA	NA	1.03233
AACCCGTAGATCCGATCTTGTGT	r1	23	['hsa-mir-99a:13:G>T,23:M3']	hsa-mir-99a	13	0	0	37	5	0	0	67.5	5.9304	0	0	76.3539	1.18608	NA	NA	1.13117
CTGACCTATGAATTGACAGCCAC	r1	23	['hsa-mir-192:24:G>C,23:M3']	hsa-mir-192	4	0	3	40	2	0	0	67	2.9652	0	0	84.5082	1.4826	NA	NA	1.26132
TCAGTGCACTACAGAACTTTGG	r1	22	['hsa-mir-148a:44:T>G,22:M3']	hsa-mir-148a	83	1	0	41	47	0	0	66.5	59.304	0	0	77.0952	1.26179	NA	NA	1.15933
TAATACTGCCTGGTAATGATGAT	r1	23	['hsa-mir-200b:57:C>T,23:M3']	hsa-mir-200b	0	0	0	41	0	0	0	66.5	0	0	0	71.1648	NA	NA	NA	1.07015
TCTGGAATTCTGAAG	r3	15	['hsa-mir-1299:63:AAG,15:M3']	hsa-mir-1299	0	0	0	31	0	0	0	66.5	0	0	0	92.6625	NA	NA	NA	1.39342
TGAGGTAGTAGGTTGTATAGTA	r1	22	['hsa-let-7a-1:6:T>A,22:M3'|'hsa-let-7a-2:5:T>A,22:M3'|'hsa-let-7a-3:4:T>A,22:M3']	hsa-let-7a-1,hsa-let-7a-2,hsa-let-7a-3	99	0	1	41	61	0	0	65.5	62.2692	0	0	65.9757	1.02081	NA	NA	1.00726
TGAGGTAGTAGTTTGTACAGTTA	r1	23	['hsa-let-7g:5:T>A,23:M3']	hsa-let-7g	112	0	3	42	107	0	0	65	124.538	0	0	62.2692	1.16391	NA	NA	0.957988
CACCCGTAGAACCGACCTTGCA	r1	22	['hsa-mir-99b:7:G>A,22:M3']	hsa-mir-99b	81	0	0	40	33	0	0	64.5	38.5476	0	0	71.1648	1.16811	NA	NA	1.10333
TCAGTGCACTACAGAACTTTGTA	r1	23	['hsa-mir-148a:44:C>A,23:M3']	hsa-mir-148a	38	0	0	40	8	0	0	64	11.8608	0	0	65.9757	1.4826	NA	NA	1.03087
TGAGGTAGTAGGTTGTGTGT	r1	20	['hsa-let-7b:6:G>T,20:M3']	hsa-let-7b	112	1	0	37	95	0	0	62.5	106.747	0	0	72.6474	1.12365	NA	NA	1.16236
GGGGACTGCCGGTG	r2	14	['hsa-mir-551a:1:TG,14:M3']	hsa-mir-551a	7	0	0	33	2	0	0	62.5	2.9652	0	0	75.6126	1.4826	NA	NA	1.2098
ACCCTGTAGAACCGAATTTGTGC	r1	23	['hsa-mir-10b:28:T>C,23:M3']	hsa-mir-10b	0	0	0	39	1	0	0	62.5	1.4826	0	0	68.9409	1.4826	NA	NA	1.10305
TATTGCACTTGTCCCGGCCTGTA	r1	23	['hsa-mir-92a-1:48:T>A,23:M3'|'hsa-mir-92a-2:48:G>A,23:M3']	hsa-mir-92a-1,hsa-mir-92a-2	122	0	3	39	1018	0	0	61.5	1042.27	0	0	62.2692	1.02384	NA	NA	1.01251
ACTGGACTTGGAGTCAGAAGGCG	r1	23	['hsa-mir-378a:43:C>G,23:M3']	hsa-mir-378a	89	0	1	35	39	0	0	60.5	37.065	0	0	65.9757	0.950385	NA	NA	1.09051
TACAGTACTGTGATAACTGAAA	r1	22	['hsa-mir-101-1:47:G>A,22:M3'|'hsa-mir-101-2:49:G>A,22:M3']	hsa-mir-101-1,hsa-mir-101-2	104	0	0	34	93	0	0	59	109.712	0	0	68.1996	1.1797	NA	NA	1.15593
TTCACAGTGGCTAAGTTCTGT	r1	21	['hsa-mir-27b:61:C>T,21:M3']	hsa-mir-27b	69	1	0	35	29	0	0	59	37.065	0	0	65.2344	1.2781	NA	NA	1.10567
TAGCTTATCAGACTGATGTTGACC	r1	24	['hsa-mir-21:8:T>C,24:M3']	hsa-mir-21	98	0	1	40	81	0	0	57.5	103.782	0	0	56.3388	1.28126	NA	NA	0.979805
TAGCTTATCAGACTGATGTTGGC	r1	23	['hsa-mir-21:8:A>G,22:MM']	hsa-mir-21	80	0	0	37	52	0	0	57.5	63.7518	0	0	60.7866	1.226	NA	NA	1.05716
CACCCGTAGAACCGACCTTGCGT	r1	23	['hsa-mir-99b:7:G>T,23:M3']	hsa-mir-99b	49	0	0	39	13	0	0	57.5	17.7912	0	0	54.8562	1.36855	NA	NA	0.954021
GAGGCTGAGGCGGG	r3	14	['hsa-mir-665:48:GGG,14:M3']	hsa-mir-665	0	0	0	30	0	0	0	57	0	0	0	74.8713	NA	NA	NA	1.31353
ACCCTGTAGAACCGAATTTGC	r1	21	['hsa-mir-10b:28:T>C,21:M3']	hsa-mir-10b	24	0	0	35	7	0	0	56.5	8.8956	0	0	64.4931	1.2708	NA	NA	1.14147
ACCCTGTAGAACCGAATTTGTA	r1	22	['hsa-mir-10b:28:G>A,22:M3']	hsa-mir-10b	0	0	0	36	2	0	0	56	2.9652	0	0	59.304	1.4826	NA	NA	1.059
AAAAGCTGGGTTGAGAGGGCGT	r1	22	['hsa-mir-320a:48:A>T,22:M3']	hsa-mir-320a	123	2	3	38	1428	0	0	55	1547.83	0	0	51.1497	1.08392	NA	NA	0.929995
TGTAAACATCCCCGACTGGAAGA	r1	23	['hsa-mir-30d:6:C>A,23:M3']	hsa-mir-30d	88	0	0	37	43	0	0	54	53.3736	0	0	63.7518	1.24125	NA	NA	1.18059
GGGGGCGGGGAGCG	r1	14	['hsa-mir-3175:5:A>C,13:MM']	hsa-mir-3175	0	0	0	32	0	0	0	53	0	0	0	74.13	NA	NA	NA	1.39868
TTCACAGTGGCTAAGTTCTGAAA	r3	23	['hsa-mir-27b:61:AAA,23:M3']	hsa-mir-27b	14	0	0	33	4	0	0	52.5	4.4478	0	0	57.8214	1.11195	NA	NA	1.10136
CTAGACTGAAGCTCCTTGAGT	r1	21	['hsa-mir-151a:47:G>T,21:M3']	hsa-mir-151a	102	0	0	39	97	0	0	51.5	126.021	0	0	56.3388	1.29919	NA	NA	1.09396
ACCCTGTAGATCCGAATTTGTA	r1	22	['hsa-mir-10a:23:G>A,22:M3']	hsa-mir-10a	1	0	0	40	3	0	0	51	2.9652	0	0	51.891	0.9884	NA	NA	1.01747
TAATACTGCCGGGTAATGATGGAT	r1	24	['hsa-mir-200c:44:G>T,24:M3']	hsa-mir-200c	5	0	3	38	1	0	0	51	1.4826	0	0	55.5975	1.4826	NA	NA	1.09015
AACCCGTAGATCCGAACTTGTA	r1	22	['hsa-mir-100:13:G>A,22:M3']	hsa-mir-100	4	0	0	37	1	0	0	50.5	1.4826	0	0	53.3736	1.4826	NA	NA	1.0569
TACCCTGTAGAACCGAATTTGTT	r1	23	['hsa-mir-10b:27:G>T,23:M3']	hsa-mir-10b	0	0	0	37	1	0	0	49.5	1.4826	0	0	48.9258	1.4826	NA	NA	0.9884
AATACTGCCTGGTAATGATGACC	r1	23	['hsa-mir-200b:58:G>C,23:M3']	hsa-mir-200b	0	0	1	36	0	0	0	49.5	0	0	0	52.6323	NA	NA	NA	1.06328
TGTAAACATCCCCGACTGGAAGCA	r1	24	['hsa-mir-30d:6:T>A,24:M3']	hsa-mir-30d	104	0	0	37	148	0	0	49	201.634	0	0	59.304	1.36239	NA	NA	1.21029
AGGCAGGAGAATCGC	r1	15	['hsa-mir-1273a:3:T>C,13:MM'|'hsa-mir-1273e:3:T>C,13:MM']	hsa-mir-1273a,hsa-mir-1273e	0	0	0	32	0	0	0	48.5	0	0	0	66.717	NA	NA	NA	1.37561
AGGCAGGAGAATCG	r1	14	['hsa-mir-1273a:3:T>C,13:MM'|'hsa-mir-1273e:3:T>C,13:MM']	hsa-mir-1273a,hsa-mir-1273e	0	0	0	32	0	0	0	47.5	0	0	0	68.9409	NA	NA	NA	1.45139
TAACACTGTCTGGTAACGATGC	r1	22	['hsa-mir-200a:54:T>C,22:M3']	hsa-mir-200a	0	1	1	32	0	0	0	46.5	0	0	0	57.0801	NA	NA	NA	1.22753
TAGCTTATCAGACTGGTGTTGAC	r1	23	['hsa-mir-21:8:A>G,16:MM']	hsa-mir-21	76	0	0	33	39	0	0	46	53.3736	0	0	51.891	1.36855	NA	NA	1.12807
AACATTCAACGCTGTCGGTGAGA	r1	23	['hsa-mir-181a-1:24:T>A,23:M3'|'hsa-mir-181a-2:39:T>A,23:M3']	hsa-mir-181a-1,hsa-mir-181a-2	91	0	0	33	39	0	0	45	44.478	0	0	44.478	1.14046	NA	NA	0.9884
TACCCTGTAGGACCGAATTTGT	r1	22	['hsa-mir-10b:27:A>G,11:MM']	hsa-mir-10b	11	0	0	35	2	0	0	44	2.9652	0	0	37.065	1.4826	NA	NA	0.842386
TGAGGTAGTAGGTTGTGC	r1	18	['hsa-let-7b:6:T>C,18:M3'|'hsa-let-7i:6:T>G,12:MM']	hsa-let-7b,hsa-let-7i	91	0	0	31	65	0	0	43.5	77.0952	0	0	51.891	1.18608	NA	NA	1.1929
TAGCTTATCGGACTGATGTTGAC	r1	23	['hsa-mir-21:8:A>G,10:MM']	hsa-mir-21	78	0	0	34	43	0	0	42.5	57.8214	0	0	46.7019	1.34468	NA	NA	1.09887
TACCCCGTAGAACCGAATTTGT	r1	22	['hsa-mir-10b:27:T>C,6:MM']	hsa-mir-10b	13	0	0	35	2	0	0	42.5	2.9652	0	0	47.4432	1.4826	NA	NA	1.11631
TGAGGGGCAGAGAGCGAGACTTA	r1	23	['hsa-mir-423:17:T>A,23:M3']	hsa-mir-423	111	0	0	36	173	0	0	42	194.221	0	0	48.1845	1.12266	NA	NA	1.14725
AGGATTGCTTGAGCCC	r1	16	['hsa-mir-1254-1:7:T>C,16:M3'|'hsa-mir-1273f:8:T>C,16:M3'|'hsa-mir-1273h:19:T>C,16:M3']	hsa-mir-1254-1,hsa-mir-1273f,hsa-mir-1273h	0	0	0	32	0	0	0	42	0	0	0	52.6323	NA	NA	NA	1.25315
CTTTCAGTCGGATGTTTGCAGCA	r1	23	['hsa-mir-30a:47:T>A,23:M3']	hsa-mir-30a	1	0	0	37	0	0	0	42	0	0	0	34.8411	NA	NA	NA	0.82955
AACCCGTAGATCCGATCTTGTGAA	r2	24	['hsa-mir-99a:13:AA,24:M3']	hsa-mir-99a	1	0	0	33	3	0	0	41.5	2.9652	0	0	42.9954	0.9884	NA	NA	1.03603
GGGAAAGAGAGAGC	r3	14	['hsa-mir-4311:9:AGC,14:M3']	hsa-mir-4311	2	1	0	35	0	0	0	41.5	0	0	0	49.6671	NA	NA	NA	1.1968
TCAGTGCACTACGGAACTTTGT	r1	22	['hsa-mir-148a:44:A>G,13:MM']	hsa-mir-148a	67	0	0	35	24	0	0	40.5	32.6172	0	0	43.7367	1.35905	NA	NA	1.07992
TGTAAACATCCTTGACTGGAAGCC	r1	24	['hsa-mir-30e:17:T>C,24:M3']	hsa-mir-30e	110	0	0	32	178	0	0	39.5	209.047	0	0	45.2193	1.17442	NA	NA	1.14479
TGAGGTAGTAGGTTGTGTGGTTTTT	r2	25	['hsa-let-7b:6:TT,25:M3']	hsa-let-7b	61	0	0	38	20	0	0	39.5	28.1694	0	0	29.652	1.40847	NA	NA	0.750684
TCAGTGCGCTACAGAACTTTGT	r1	22	['hsa-mir-148a:44:A>G,8:MM']	hsa-mir-148a	63	0	0	36	22	0	0	39	31.1346	0	0	35.5824	1.41521	NA	NA	0.912369
CTTTCAGTCGGATGTTTACAGT	r1	22	['hsa-mir-30e:59:C>T,22:M3']	hsa-mir-30e	53	0	0	34	16	0	0	39	22.239	0	0	31.8759	1.38994	NA	NA	0.817331
TACCCTGTAGAGCCGAATTTGT	r1	22	['hsa-mir-10a:22:T>G,12:MM'|'hsa-mir-10b:27:A>G,12:MM']	hsa-mir-10a,hsa-mir-10b	11	0	0	34	3	0	0	39	4.4478	0	0	37.065	1.4826	NA	NA	0.950385
TAACACTGTCTGGTAACGATGTC	r1	23	['hsa-mir-200a:54:T>C,23:M3']	hsa-mir-200a	0	1	2	35	0	0	0	39	0	0	0	46.7019	NA	NA	NA	1.19748
CTAGACTGAAGCTCCTTGAGGAT	r1	23	['hsa-mir-151a:47:C>T,23:M3']	hsa-mir-151a	91	0	0	32	58	0	0	38.5	78.5778	0	0	36.3237	1.35479	NA	NA	0.943473
TCAGCGCACTACAGAACTTTGT	r1	22	['hsa-mir-148a:44:T>C,5:MM']	hsa-mir-148a	64	0	0	34	22	0	0	38.5	29.652	0	0	42.9954	1.34782	NA	NA	1.11676
AGGGCTGGGTCGGC	r3	14	['hsa-mir-193a:16:GGC,14:M3']	hsa-mir-193a	4	1	2	25	0	0	0	38.5	0	0	0	51.891	NA	NA	NA	1.34782
CCAGTGCACTACAGAACTTTGT	r1	22	['hsa-mir-148a:44:T>C,1:M5']	hsa-mir-148a	64	0	0	34	21	0	0	37.5	28.1694	0	0	39.2889	1.3414	NA	NA	1.0477
TAGCTTATCAGACCGATGTTGAC	r1	23	['hsa-mir-21:8:T>C,14:MM']	hsa-mir-21	73	0	0	32	38	0	0	37	51.891	0	0	42.9954	1.36555	NA	NA	1.16204
TACCCTGTGGAACCGAATTTGT	r1	22	['hsa-mir-10b:27:A>G,9:MM']	hsa-mir-10b	5	0	0	35	2	0	0	37	2.9652	0	0	29.652	1.4826	NA	NA	0.801405
GCGGGGCGCGGGAC	r2	14	['hsa-mir-1469:7:AC,14:M3']	hsa-mir-1469	11	1	2	30	1	0	0	37	1.4826	0	0	42.9954	1.4826	NA	NA	1.16204
GGCGGCGGCGACTC	r3	14	['hsa-mir-4469:31:CTC,14:M3']	hsa-mir-4469	2	1	2	32	0	0	0	37	0	0	0	46.7019	NA	NA	NA	1.26221
TGAGGTAGTAGGTTGTATAGA	r1	21	['hsa-let-7a-1:6:T>A,21:M3'|'hsa-let-7a-2:5:T>A,21:M3'|'hsa-let-7a-3:4:T>A,21:M3']	hsa-let-7a-1,hsa-let-7a-2,hsa-let-7a-3	71	0	1	35	25	0	0	36.5	20.7564	0	0	40.7715	0.830256	NA	NA	1.11703
AGGATCACTTGAGC	r3	14	['hsa-mir-1285-2:23:AGG,1:M5']	hsa-mir-1285-2	0	0	0	33	0	0	0	36.5	0	0	0	49.6671	NA	NA	NA	1.36074
ACGGGCTGGGCTAC	r3	14	['hsa-mir-3159:30:TAC,14:M3']	hsa-mir-3159	0	0	0	28	0	0	0	36.5	0	0	0	44.478	NA	NA	NA	1.21858
TCGGTGCACTACAGAACTTTGT	r1	22	['hsa-mir-148a:44:A>G,3:MM']	hsa-mir-148a	59	0	0	33	20	0	0	36	26.6868	0	0	38.5476	1.33434	NA	NA	1.07077
ACCCTGTAGATCCGAATTTGTGC	r1	23	['hsa-mir-10a:23:T>C,23:M3']	hsa-mir-10a	9	0	0	35	2	0	0	36	2.9652	0	0	40.7715	1.4826	NA	NA	1.13254
TCAGTGCATCACAGAACTTTGTT	r1	23	['hsa-mir-148b:63:C>T,23:M3']	hsa-mir-148b	81	0	0	30	50	0	0	35.5	62.2692	0	0	37.8063	1.24538	NA	NA	1.06497
TAGCTTACCAGACTGATGTTGAC	r1	23	['hsa-mir-21:8:T>C,8:MM']	hsa-mir-21	74	0	0	29	39	0	0	35.5	51.891	0	0	38.5476	1.33054	NA	NA	1.08585
TGAGGTAGTAGGTTGTATGGTTA	r1	23	['hsa-let-7c:11:T>A,23:M3']	hsa-let-7c	0	0	0	34	2	0	0	35.5	2.9652	0	0	39.2889	1.4826	NA	NA	1.10673
TGCCCTGTAGAACCGAATTTGT	r1	22	['hsa-mir-10b:27:A>G,2:MM']	hsa-mir-10b	8	0	0	32	2	0	0	35	2.9652	0	0	35.5824	1.4826	NA	NA	1.01664
AACCCGTAGATCCGATCTTGTA	r1	22	['hsa-mir-99a:13:G>A,22:M3']	hsa-mir-99a	1	0	0	30	2	0	0	35	2.9652	0	0	38.5476	1.4826	NA	NA	1.10136
CATCTTACCGGACAGTGCTGGAA	r1	23	['hsa-mir-200a:16:T>A,23:M3']	hsa-mir-200a	0	0	0	30	0	0	0	35	0	0	0	34.0998	NA	NA	NA	0.97428
TCAGTGCATGACAGAACTTGGT	r1	22	['hsa-mir-152:54:G>T,22:M3']	hsa-mir-152	45	0	0	30	12	0	0	34.5	16.3086	0	0	40.0302	1.35905	NA	NA	1.1603
TGTAAACATCCTCGACTGGCAGCT	r1	24	['hsa-mir-30a:6:A>C,20:MM']	hsa-mir-30a	6	0	0	28	0	0	0	34.5	0	0	0	49.6671	NA	NA	NA	1.43963
TAGCCTATCAGACTGATGTTGAC	r1	23	['hsa-mir-21:8:T>C,5:MM']	hsa-mir-21	69	0	0	31	29	0	0	34	38.5476	0	0	36.3237	1.32923	NA	NA	1.06834
CTAGACTGAAGCTCCTTGAGGTA	r2	23	['hsa-mir-151a:47:TA,23:M3']	hsa-mir-151a	61	0	0	29	20	0	0	34	25.2042	0	0	31.8759	1.26021	NA	NA	0.937526
GGAGGCTGAGGCAG	r1	14	['hsa-mir-4419a:33:G>C,12:MM'|'hsa-mir-566:41:G>A,9:MM']	hsa-mir-4419a,hsa-mir-566	0	0	0	29	0	0	0	34	0	0	0	47.4432	NA	NA	NA	1.39539
AGGAAACTGAGGCT	r1	14	['hsa-mir-4496:41:A>G,11:MM'|'hsa-mir-452:26:A>G,12:MM']	hsa-mir-4496,hsa-mir-452	0	0	0	30	0	0	0	34	0	0	0	43.7367	NA	NA	NA	1.28637
AGGCGGGTGGATCAC	r3	15	['hsa-mir-363:7:AGG,1:M5']	hsa-mir-363	0	0	0	27	0	0	0	34	0	0	0	47.4432	NA	NA	NA	1.39539
CTAGACTGAAGCTCCTTGAGGAAA	r1	24	['hsa-mir-151a:47:C>A,23:MM']	hsa-mir-151a	64	0	0	33	24	0	0	33.5	31.1346	0	0	30.3933	1.29727	NA	NA	0.907263
TACCCTGTAGAACCGAGTTTGT	r1	22	['hsa-mir-10b:27:A>G,17:MM']	hsa-mir-10b	8	0	0	30	2	0	0	33.5	2.9652	0	0	32.6172	1.4826	NA	NA	0.973648
CGGGGCGGCGGCGG	r1	14	['hsa-mir-3195:59:G>C,9:MM'|'hsa-mir-3665:33:C>G,13:MM']	hsa-mir-3195,hsa-mir-3665	0	0	1	30	0	0	0	33.5	0	0	0	43.7367	NA	NA	NA	1.30557
TGTAAACATCCCCGACTGGAAGCTT	r1	25	['hsa-mir-30d:6:G>T,25:M3']	hsa-mir-30d	100	0	0	29	119	0	0	33	152.708	0	0	34.0998	1.28326	NA	NA	1.03333
TACAGTACTGTGATAACTGAAGT	r1	23	['hsa-mir-101-1:47:G>T,23:M3'|'hsa-mir-101-2:49:A>T,23:M3']	hsa-mir-101-1,hsa-mir-101-2	98	0	0	31	89	0	0	33	117.125	0	0	33.3585	1.31602	NA	NA	1.01086
TGAGGTAGTAGGTTGTAC	r1	18	['hsa-let-7a-1:6:T>C,18:M3'|'hsa-let-7a-2:5:T>C,18:M3'|'hsa-let-7a-3:4:T>C,18:M3'|'hsa-let-7c:11:T>C,18:M3'|'hsa-let-7g:5:T>G,12:MM']	hsa-let-7a-1,hsa-let-7a-2,hsa-let-7a-3,hsa-let-7c,hsa-let-7g	104	0	1	31	65	0	0	33	62.2692	0	0	32.6172	0.957988	NA	NA	0.9884
TTCACAGTGGCTAAGTTCCGA	r1	21	['hsa-mir-27a:51:C>A,21:M3']	hsa-mir-27a	115	0	1	30	157	0	0	32.5	164.569	0	0	34.0998	1.04821	NA	NA	1.04922
TGAGGTAGTAGGTTGTGTGGTG	r1	22	['hsa-let-7b:6:T>G,22:M3']	hsa-let-7b	47	1	0	32	15	0	0	32.5	16.3086	0	0	41.5128	1.08724	NA	NA	1.27732
TGAGGTAGGAGGTTGTATAGTTT	r1	23	['hsa-let-7a-1:6:T>G,9:MM'|'hsa-let-7a-2:5:T>G,9:MM'|'hsa-let-7a-3:4:T>G,9:MM'|'hsa-let-7e:8:G>T,23:M3']	hsa-let-7a-1,hsa-let-7a-2,hsa-let-7a-3,hsa-let-7e	50	0	0	37	12	0	0	32.5	14.826	0	0	26.6868	1.2355	NA	NA	0.821132
ACTGGACTTGGAGTCAGAAGGCAT	r1	24	['hsa-mir-378a:43:C>A,23:MM']	hsa-mir-378a	51	0	0	31	12	0	0	32.5	16.3086	0	0	32.6172	1.35905	NA	NA	1.00361
TCAGTGCATGACAGAACTTGGA	r1	22	['hsa-mir-152:54:G>A,22:M3']	hsa-mir-152	33	0	0	30	8	0	0	32.5	10.3782	0	0	38.5476	1.29727	NA	NA	1.18608
CACCCTGTAGAACCGAATTTGT	r1	22	['hsa-mir-10b:27:T>C,1:M5']	hsa-mir-10b	9	0	0	30	2	0	0	32.5	2.9652	0	0	34.0998	1.4826	NA	NA	1.04922
TGTAAACATCCTCGACTGGCAGC	r1	23	['hsa-mir-30a:6:A>C,20:MM']	hsa-mir-30a	1	0	0	28	0	0	0	32.5	0	0	0	45.2193	NA	NA	NA	1.39136
TTTGTTCGTTCGGCTCGCGTGAT	r1	23	['hsa-mir-375:40:G>T,23:M3']	hsa-mir-375	0	0	1	32	0	0	0	32.5	0	0	0	34.8411	NA	NA	NA	1.07203
AAGCTGCCAGTTGAAGAACTGA	r1	22	['hsa-mir-22:53:T>A,22:M3']	hsa-mir-22	118	1	0	27	182	0	0	32	186.808	0	0	37.8063	1.02642	NA	NA	1.18145
TAGCTTATCAGACTGATGCTGAC	r1	23	['hsa-mir-21:8:T>C,19:MM']	hsa-mir-21	71	0	0	28	31	0	0	32	41.5128	0	0	33.3585	1.33912	NA	NA	1.04245
TAGCTTATCAGACTGATGTTGAAA	r2	24	['hsa-mir-21:8:AA,24:M3']	hsa-mir-21	43	0	0	34	11	0	0	32	14.826	0	0	27.4281	1.34782	NA	NA	0.857128
TGAGGTAGTAGGTTGTATGGTA	r1	22	['hsa-let-7c:11:T>A,22:M3']	hsa-let-7c	0	0	0	32	2	0	0	32	2.9652	0	0	32.6172	1.4826	NA	NA	1.01929
TTTCAGTCGGATGTTTGCAGTT	r1	22	['hsa-mir-30a:48:C>T,21:MM']	hsa-mir-30a	0	0	0	28	1	0	0	32	1.4826	0	0	33.3585	1.4826	NA	NA	1.04245
AGGTTGTAGTGAGC	r1	14	['hsa-mir-1273a:35:C>T,7:MM'|'hsa-mir-1273f:33:C>T,7:MM'|'hsa-mir-4459:23:C>T,7:MM'|'hsa-mir-566:81:C>T,7:MM']	hsa-mir-1273a,hsa-mir-1273f,hsa-mir-4459,hsa-mir-566	0	0	0	30	0	0	0	32	0	0	0	41.5128	NA	NA	NA	1.29727
TGTAAACATCCTCGACTGGGAGCT	r1	24	['hsa-mir-30a:6:A>G,20:MM']	hsa-mir-30a	0	0	0	30	0	0	0	32	0	0	0	31.8759	NA	NA	NA	0.996122
TGGCTTATCAGACTGATGTTGAC	r1	23	['hsa-mir-21:8:A>G,2:MM']	hsa-mir-21	69	0	0	30	32	0	0	31.5	41.5128	0	0	34.0998	1.29727	NA	NA	1.08253
GTAAACATCCTCGACTGGAAGCC	r1	23	['hsa-mir-30a:7:T>C,23:M3']	hsa-mir-30a	0	0	0	30	1	0	0	31.5	1.4826	0	0	38.5476	1.4826	NA	NA	1.22373
TACCCTGTAGAACCGAATTTGTGC	r1	24	['hsa-mir-10b:27:T>C,24:M3']	hsa-mir-10b	0	0	0	29	0	0	0	31.5	0	0	0	31.8759	NA	NA	NA	1.01193
TTCCCTTTGTCATCCTATGCCTGT	r1	24	['hsa-mir-204:33:A>T,24:M3']	hsa-mir-204	0	0	0	32	0	0	0	31.5	0	0	0	32.6172	NA	NA	NA	1.03547
TATTGCACTTGTCCCGGCCTGC	r1	22	['hsa-mir-92a-1:48:T>C,22:M3'|'hsa-mir-92a-2:48:T>C,22:M3']	hsa-mir-92a-1,hsa-mir-92a-2	123	0	2	28	4588	0	0	31	5212.82	0	0	34.0998	1.13619	NA	NA	1.09999
TGAGGTAGTAGATTGTATAGTA	r1	22	['hsa-let-7f-1:7:T>A,22:M3'|'hsa-let-7f-2:8:T>A,22:M3']	hsa-let-7f-1,hsa-let-7f-2	86	0	1	31	43	0	0	31	50.4084	0	0	36.3237	1.17229	NA	NA	1.17173
TAGCTTATCAGGCTGATGTTGAC	r1	23	['hsa-mir-21:8:A>G,12:MM']	hsa-mir-21	75	0	0	31	37	0	0	31	47.4432	0	0	36.3237	1.28225	NA	NA	1.17173
TGAGGTAGTAGGTTGTATAGTTG	r1	23	['hsa-let-7a-1:6:T>G,23:M3'|'hsa-let-7a-2:5:T>G,23:M3'|'hsa-let-7a-3:4:T>G,23:M3'|'hsa-let-7e:8:G>T,9:MM'|'hsa-let-7f-1:7:A>G,12:MM']	hsa-let-7a-1,hsa-let-7a-2,hsa-let-7a-3,hsa-let-7e,hsa-let-7f-1	56	0	0	32	19	0	0	30.5	20.7564	0	0	27.4281	1.09244	NA	NA	0.899282
TGGGGTAGTAGGTTGTGTGGTT	r1	22	['hsa-let-7b:6:A>G,3:MM']	hsa-let-7b	33	0	0	30	12	0	0	30.5	11.8608	0	0	30.3933	0.9884	NA	NA	0.996502
CTGACCTATGAATTGACAGCCT	r1	22	['hsa-mir-192:24:A>T,22:M3']	hsa-mir-192	5	0	3	26	2	0	0	30.5	2.9652	0	0	29.652	1.4826	NA	NA	0.972197
TAATGCTGCCTGGTAATGATGAC	r1	23	['hsa-mir-200b:57:A>G,5:MM']	hsa-mir-200b	0	0	0	36	0	0	0	30.5	0	0	0	29.652	NA	NA	NA	0.972197
TACCCTGTAGATCCGAATTTGA	r1	22	['hsa-mir-10a:22:T>A,22:M3']	hsa-mir-10a	56	1	0	35	16	0	0	30	17.7912	0	0	32.6172	1.11195	NA	NA	1.08724
TCAGTGCACTACAGGACTTTGT	r1	22	['hsa-mir-148a:44:A>G,15:MM']	hsa-mir-148a	58	0	0	29	15	0	0	30	20.7564	0	0	28.9107	1.38376	NA	NA	0.96369
TCACAGTGAACCGGTCTCTTTA	r1	22	['hsa-mir-128-1:50:T>A,22:M3'|'hsa-mir-128-2:52:C>A,22:M3']	hsa-mir-128-1,hsa-mir-128-2	80	0	0	29	37	0	0	29.5	44.478	0	0	32.6172	1.20211	NA	NA	1.10567
TGAGGTAGTAGGTTGTATGGC	r1	21	['hsa-let-7c:11:T>C,21:M3']	hsa-let-7c	9	0	0	30	3	0	0	29.5	2.9652	0	0	33.3585	0.9884	NA	NA	1.1308
TGTAAACATCCTCGACTGGGAGC	r1	23	['hsa-mir-30a:6:A>G,20:MM']	hsa-mir-30a	0	0	0	28	0	0	0	29.5	0	0	0	29.652	NA	NA	NA	1.00515
AGCTCGGTCTGAGGCCCCTCAGTT	r1	24	['hsa-mir-423:53:C>T,24:M3']	hsa-mir-423	114	0	0	29	190	0	0	29	238.699	0	0	32.6172	1.25631	NA	NA	1.12473
AACCCGTAGATCCGAACTTGC	r1	21	['hsa-mir-100:13:T>C,21:M3']	hsa-mir-100	51	0	0	26	16	0	0	29	17.7912	0	0	34.0998	1.11195	NA	NA	1.17586
TACCCTGTAGATCCGAATTTGTGC	r1	24	['hsa-mir-10a:22:T>C,24:M3']	hsa-mir-10a	12	0	0	30	2	0	0	29	2.9652	0	0	28.1694	1.4826	NA	NA	0.971359
GGGAGCCCGGCGGG	r1	14	['hsa-mir-4532:11:T>G,14:M3']	hsa-mir-4532	5	0	2	26	1	0	0	29	1.4826	0	0	41.5128	1.4826	NA	NA	1.43148
AGGATTGCTTGAGGC	r1	15	['hsa-mir-1254-1:7:C>G,14:MM'|'hsa-mir-1273f:8:C>G,14:MM'|'hsa-mir-1273g:9:T>G,14:MM'|'hsa-mir-1273h:19:C>G,14:MM']	hsa-mir-1254-1,hsa-mir-1273f,hsa-mir-1273g,hsa-mir-1273h	0	0	0	28	0	0	0	29	0	0	0	36.3237	NA	NA	NA	1.25254
TAACACTGTCTGGTAACGATA	r1	21	['hsa-mir-200a:54:G>A,21:M3']	hsa-mir-200a	0	0	1	27	0	0	0	29	0	0	0	34.0998	NA	NA	NA	1.17586
TTCACAGTGGCTAAGTTCTGCT	r1	22	['hsa-mir-27b:61:A>T,22:M3']	hsa-mir-27b	36	0	0	28	8	0	0	28.5	11.8608	0	0	29.652	1.4826	NA	NA	1.04042
GGAGGGCCGCTGCGG	r3	15	['hsa-mir-572:28:GGA,1:M5']	hsa-mir-572	3	0	1	30	0	0	0	28.5	0	0	0	37.8063	NA	NA	NA	1.32654
TAGCTTATCAGACTGATGTCGAC	r1	23	['hsa-mir-21:8:T>C,20:MM']	hsa-mir-21	70	0	0	28	29	0	0	28	38.5476	0	0	30.3933	1.32923	NA	NA	1.08547
TACCCTGTAGAACT	r1	14	['hsa-mir-10b:27:C>T,14:M3']	hsa-mir-10b	6	0	0	27	1	0	0	28	1.4826	0	0	38.5476	1.4826	NA	NA	1.3767
AAGGCTGAGGCAGG	r1	14	['hsa-mir-1827:44:T>G,14:M3']	hsa-mir-1827	0	0	0	25	0	0	0	28	0	0	0	37.8063	NA	NA	NA	1.35023
TAATACTGCCGGGTAATGATGGG	r1	23	['hsa-mir-200c:44:A>G,23:M3']	hsa-mir-200c	0	0	0	30	0	0	0	28	0	0	0	31.1346	NA	NA	NA	1.11195
CGGGGCGGCGGCGGC	r1	15	['hsa-mir-3665:33:C>G,13:MM']	hsa-mir-3665	0	1	3	29	0	0	0	28	0	0	0	37.065	NA	NA	NA	1.32375
AGCTACATTGTCTGCTGGGTTTCT	r1	24	['hsa-mir-221:65:A>T,24:M3']	hsa-mir-221	99	0	0	30	101	0	0	27.5	136.399	0	0	28.9107	1.35049	NA	NA	1.0513
TCAGTGCACTACAGAACTTTGTT	r1	23	['hsa-mir-148a:44:C>T,23:M3']	hsa-mir-148a	35	0	0	31	5	0	0	27.5	7.413	0	0	29.652	1.4826	NA	NA	1.07825
CGGAGGGGGCGGGC	r3	14	['hsa-mir-4488:4:CGG,1:M5']	hsa-mir-4488	1	1	0	28	1	0	0	27.5	1.4826	0	0	37.8063	1.4826	NA	NA	1.37477
TAGCTTATCAGACTGACGTTGAC	r1	23	['hsa-mir-21:8:T>C,17:MM']	hsa-mir-21	68	0	0	26	26	0	0	27	35.5824	0	0	29.652	1.36855	NA	NA	1.09822
TACCCTGTAGATCCGAATTTGG	r1	22	['hsa-mir-10a:22:T>G,22:M3']	hsa-mir-10a	28	1	0	27	8	0	0	27	10.3782	0	0	28.9107	1.29727	NA	NA	1.07077
TGTAAACATCCTCGACTGGAGGCT	r1	24	['hsa-mir-30a:6:A>G,21:MM']	hsa-mir-30a	0	0	0	30	0	0	0	27	0	0	0	27.4281	NA	NA	NA	1.01586
AGCTCGGTCTGAGGCCCCTCAGA	r1	23	['hsa-mir-423:53:T>A,23:M3']	hsa-mir-423	109	1	0	27	162	0	0	26.5	201.634	0	0	28.1694	1.24465	NA	NA	1.063
TACAGTACTGTGATAACTGAAT	r1	22	['hsa-mir-101-1:47:G>T,22:M3'|'hsa-mir-101-2:49:G>T,22:M3']	hsa-mir-101-1,hsa-mir-101-2	93	0	0	28	60	0	0	26.5	72.6474	0	0	29.652	1.21079	NA	NA	1.11894
CTGACCTATGAATTGACAGT	r1	20	['hsa-mir-192:24:C>T,20:M3']	hsa-mir-192	74	0	4	25	28	0	0	26.5	32.6172	0	0	34.8411	1.1649	NA	NA	1.31476
CAGCTTATCAGACTGATGTTGAC	r1	23	['hsa-mir-21:8:T>C,1:M5']	hsa-mir-21	69	0	0	28	28	0	0	26.5	38.5476	0	0	31.8759	1.3767	NA	NA	1.20286
TGACCTATGAATTGACAGCCAA	r1	22	['hsa-mir-192:25:G>A,22:M3'|'hsa-mir-215:28:A>C,19:MM']	hsa-mir-192,hsa-mir-215	5	0	3	26	2	0	0	26.5	2.9652	0	0	28.9107	1.4826	NA	NA	1.09097
TACTCTGTAGAACCGAATTTGT	r1	22	['hsa-mir-10b:27:C>T,4:MM']	hsa-mir-10b	1	0	0	29	1	0	0	26.5	1.4826	0	0	21.4977	1.4826	NA	NA	0.811234
TACCCTGTAGAACCGGATTTGT	r1	22	['hsa-mir-10b:27:A>G,16:MM']	hsa-mir-10b	8	0	0	28	1	0	0	26.5	1.4826	0	0	24.4629	1.4826	NA	NA	0.923128
TACCCTGTAGAACCGAATTTGTAA	r2	24	['hsa-mir-10b:27:AA,24:M3']	hsa-mir-10b	5	0	0	29	1	0	0	26.5	1.4826	0	0	27.4281	1.4826	NA	NA	1.03502
CGTAAACATCCTCGACTGGAAGCT	r1	24	['hsa-mir-30a:6:T>C,1:M5']	hsa-mir-30a	0	0	0	29	0	0	0	26.5	0	0	0	27.4281	NA	NA	NA	1.03502
CGTAAACATCCTCGACTGGAAGC	r1	23	['hsa-mir-30a:6:T>C,1:M5']	hsa-mir-30a	0	0	0	26	0	0	0	26.5	0	0	0	31.8759	NA	NA	NA	1.20286
TAGCTTATCAGACTGATGTTA	r1	21	['hsa-mir-21:8:G>A,21:M3']	hsa-mir-21	111	0	2	28	95	0	0	26	94.8864	0	0	30.3933	0.998804	NA	NA	1.16897
TTCGAGTAATCCAGGATAGGCT	r1	22	['hsa-mir-26a-1:10:A>G,4:MM'|'hsa-mir-26a-2:14:A>G,4:MM']	hsa-mir-26a-1,hsa-mir-26a-2	68	0	0	26	26	0	0	26	32.6172	0	0	28.1694	1.25451	NA	NA	1.08344
TGAGGTAGTAGGTTGTATAGTG	r1	22	['hsa-let-7a-1:6:T>G,22:M3'|'hsa-let-7a-2:5:T>G,22:M3'|'hsa-let-7a-3:4:T>G,22:M3']	hsa-let-7a-1,hsa-let-7a-2,hsa-let-7a-3	69	0	0	26	25	0	0	26	29.652	0	0	28.9107	1.18608	NA	NA	1.11195
TCAGTGCACTACAGAACCTTGT	r1	22	['hsa-mir-148a:44:T>C,18:MM']	hsa-mir-148a	59	0	0	29	19	0	0	26	26.6868	0	0	27.4281	1.40457	NA	NA	1.05493
TACCCTGTAGACCCGAATTTGT	r1	22	['hsa-mir-10a:22:T>C,12:MM'|'hsa-mir-10b:27:A>C,12:MM']	hsa-mir-10a,hsa-mir-10b	18	0	0	28	3	0	0	26	4.4478	0	0	28.1694	1.4826	NA	NA	1.08344
CTTTCAGTCGGATGTTTGCAGA	r1	22	['hsa-mir-30a:47:C>A,22:M3']	hsa-mir-30a	0	0	0	28	0	0	0	26	0	0	0	28.1694	NA	NA	NA	1.08344
TGTAAACATCCTCGACTGGAGGC	r1	23	['hsa-mir-30a:6:A>G,21:MM']	hsa-mir-30a	0	0	0	27	0	0	0	26	0	0	0	28.9107	NA	NA	NA	1.11195
TTCACAGTGGCTAAGTTCTGCAA	r1	23	['hsa-mir-27b:61:C>A,23:M3']	hsa-mir-27b	26	0	0	26	5	0	0	25.5	5.9304	0	0	25.9455	1.18608	NA	NA	1.01747
AGAGGATTGCTTGAGCC	r1	17	['hsa-mir-1254-1:5:G>A,1:M5'|'hsa-mir-1273f:6:G>A,1:M5']	hsa-mir-1254-1,hsa-mir-1273f	0	0	0	27	0	0	0	25.5	0	0	0	34.0998	NA	NA	NA	1.33725
AGGCTGAGGCAGGAG	r1	15	['hsa-mir-1827:45:T>G,13:MM'|'hsa-mir-4419a:35:G>C,10:MM']	hsa-mir-1827,hsa-mir-4419a	0	0	0	26	0	0	0	25.5	0	0	0	31.1346	NA	NA	NA	1.22096
TGTAAACATCCCCGACTGGAAGCG	r1	24	['hsa-mir-30d:6:T>G,24:M3']	hsa-mir-30d	86	0	0	26	43	0	0	25	53.3736	0	0	29.652	1.24125	NA	NA	1.18608
AGGATCACTTGAGGC	r1	15	['hsa-mir-4452:1:T>A,1:M5']	hsa-mir-4452	0	0	0	27	0	0	0	25	0	0	0	32.6172	NA	NA	NA	1.30469
CTTTCAGTCGGATGTTTACAGTT	r2	23	['hsa-mir-30e:59:TT,23:M3']	hsa-mir-30e	63	0	0	27	21	0	0	24.5	28.1694	0	0	21.4977	1.3414	NA	NA	0.877457
TGAGGTAGGAGGTTGTATAGTC	r1	22	['hsa-let-7e:8:T>C,22:M3']	hsa-let-7e	47	0	0	27	9	0	0	24.5	11.8608	0	0	25.2042	1.31787	NA	NA	1.02874
TTCAAGTAATTCAGGATAGGC	r1	21	['hsa-mir-26a-1:10:C>T,11:MM'|'hsa-mir-26a-2:14:C>T,11:MM'|'hsa-mir-26b:12:T>C,21:M3']	hsa-mir-26a-1,hsa-mir-26a-2,hsa-mir-26b	92	0	2	27	46	0	0	24	48.9258	0	0	28.1694	1.0636	NA	NA	1.17372
TAGCTCATCAGACTGATGTTGAC	r1	23	['hsa-mir-21:8:T>C,6:MM']	hsa-mir-21	65	0	0	27	23	0	0	24	29.652	0	0	25.9455	1.28922	NA	NA	1.08106
CACCCGTAGAACCGACCTTGCGA	r1	23	['hsa-mir-99b:7:G>A,23:M3']	hsa-mir-99b	38	0	0	25	8	0	0	24	10.3782	0	0	24.4629	1.29727	NA	NA	1.01929
TAATACTGCCTGGTAATGATGT	r1	22	['hsa-mir-200b:57:A>T,22:M3']	hsa-mir-200b	0	0	0	27	0	0	0	24	0	0	0	28.9107	NA	NA	NA	1.20461
GTGAAATGTTTAGGACCACTAGT	r1	23	['hsa-mir-203a:65:A>T,23:M3']	hsa-mir-203a	4	0	1	26	0	0	0	24	0	0	0	25.2042	NA	NA	NA	1.05018
TGTAGACATCCTCGACTGGAAGCT	r1	24	['hsa-mir-30a:6:A>G,5:MM']	hsa-mir-30a	0	0	0	26	0	0	0	24	0	0	0	25.2042	NA	NA	NA	1.05018
AGGGCGGCGGCGGT	r3	14	['hsa-mir-3648:8:AGG,1:M5']	hsa-mir-3648	0	0	0	25	0	0	0	24	0	0	0	31.1346	NA	NA	NA	1.29727
TGAGGTAGTAGGTTGTGTGGTTAC	r1	24	['hsa-let-7b:6:T>A,23:MM']	hsa-let-7b	67	0	0	26	22	0	0	23.5	23.7216	0	0	22.239	1.07825	NA	NA	0.94634
TGAGGTAGTAGGTTGTATAGG	r1	21	['hsa-let-7a-1:6:T>G,21:M3'|'hsa-let-7a-2:5:T>G,21:M3'|'hsa-let-7a-3:4:T>G,21:M3']	hsa-let-7a-1,hsa-let-7a-2,hsa-let-7a-3	52	0	0	26	15	0	0	23.5	14.826	0	0	28.9107	0.9884	NA	NA	1.23024
TGAGGTAGTAGGTTGTGTGGAA	r2	22	['hsa-let-7b:6:AA,22:M3']	hsa-let-7b	10	0	0	27	3	0	0	23.5	4.4478	0	0	22.239	1.4826	NA	NA	0.94634
TTCAGGTAATCCAGGATAGGCT	r1	22	['hsa-mir-26a-1:10:A>G,5:MM'|'hsa-mir-26a-2:14:A>G,5:MM']	hsa-mir-26a-1,hsa-mir-26a-2	70	0	0	26	28	0	0	23	35.5824	0	0	23.7216	1.2708	NA	NA	1.03137
CTGGACTTGGAGTCAGAAGGCA	r1	22	['hsa-mir-378a:44:C>A,22:M3']	hsa-mir-378a	69	0	0	26	23	0	0	23	26.6868	0	0	23.7216	1.1603	NA	NA	1.03137
TGAGGTAGTAGGTTGTGTGGTTTA	r1	24	['hsa-let-7b:6:C>A,24:M3'|'hsa-let-7c:11:A>G,17:MM']	hsa-let-7b,hsa-let-7c	27	0	0	26	11	0	0	23	10.3782	0	0	22.239	0.943473	NA	NA	0.966913
CTTCAAGTAATCCAGGATAGGCT	r1	23	['hsa-mir-26a-1:9:G>C,1:M5'|'hsa-mir-26a-2:13:A>C,1:M5']	hsa-mir-26a-1,hsa-mir-26a-2	43	0	0	26	2	0	0	23	2.9652	0	0	34.0998	1.4826	NA	NA	1.4826
AGAGGATTGCTTGAGC	r1	16	['hsa-mir-1254-1:5:G>A,1:M5'|'hsa-mir-1273f:6:G>A,1:M5']	hsa-mir-1254-1,hsa-mir-1273f	0	0	0	28	0	0	0	23	0	0	0	31.8759	NA	NA	NA	1.38591
GGCGGGCGGGGCCGG	r1	15	['hsa-mir-636:21:C>G,1:M5']	hsa-mir-636	0	0	4	27	0	0	0	23	0	0	0	31.8759	NA	NA	NA	1.38591
TGAGGGGCAGAGAGCGAGACC	r1	21	['hsa-mir-423:17:T>C,21:M3']	hsa-mir-423	123	1	1	26	1156	0	0	22.5	1209.8	0	0	28.9107	1.04654	NA	NA	1.28492
TCAGTGCACTACAGAGCTTTGT	r1	22	['hsa-mir-148a:44:A>G,16:MM']	hsa-mir-148a	52	0	0	26	14	0	0	22.5	19.2738	0	0	20.0151	1.3767	NA	NA	0.88956
TGTAAGCATCCTCGACTGGAAGCT	r1	24	['hsa-mir-30a:6:A>G,6:MM']	hsa-mir-30a	0	0	0	26	0	0	0	22.5	0	0	0	22.239	NA	NA	NA	0.9884
TGAGGTAGTAGATTGTATAGTTC	r1	23	['hsa-let-7f-1:7:G>C,23:M3'|'hsa-let-7f-2:8:T>C,23:M3']	hsa-let-7f-1,hsa-let-7f-2	70	0	0	24	30	0	0	22	40.0302	0	0	25.2042	1.33434	NA	NA	1.14565
GTACAGTACTGTGATAACTGAAA	r1	23	['hsa-mir-101-1:46:G>A,23:M3'|'hsa-mir-101-2:48:G>A,23:M3']	hsa-mir-101-1,hsa-mir-101-2	53	0	0	24	15	0	0	22	19.2738	0	0	27.4281	1.28492	NA	NA	1.24673
AACCCGTAGATCCGATCTTGTAA	r2	23	['hsa-mir-99a:13:AA,23:M3']	hsa-mir-99a	0	0	0	26	1	0	0	22	1.4826	0	0	24.4629	1.4826	NA	NA	1.11195
CTCAAGTAATCCAGGATAGGCT	r1	22	['hsa-mir-26a-1:10:T>C,1:M5'|'hsa-mir-26a-2:14:T>C,1:M5']	hsa-mir-26a-1,hsa-mir-26a-2	64	0	0	25	21	0	0	21.5	25.2042	0	0	22.9803	1.2002	NA	NA	1.06885
TGAGGTAGTGGGTTGTGTGGTT	r1	22	['hsa-let-7b:6:A>G,10:MM']	hsa-let-7b	17	0	0	24	7	0	0	21.5	7.413	0	0	23.7216	1.059	NA	NA	1.10333
CTGGGTGTGGAAGC	r3	14	['hsa-mir-1289-2:63:AGC,14:M3']	hsa-mir-1289-2	11	0	0	26	3	0	0	21.5	4.4478	0	0	24.4629	1.4826	NA	NA	1.13781
TACCCTGTAGAACTGAATTTGT	r1	22	['hsa-mir-10b:27:C>T,14:MM']	hsa-mir-10b	5	0	0	24	1	0	0	21.5	1.4826	0	0	21.4977	1.4826	NA	NA	0.999893
TAACACTGTCTGGTAACGATGTTT	r1	24	['hsa-mir-200a:54:C>T,24:M3']	hsa-mir-200a	0	1	1	27	0	0	0	21.5	0	0	0	22.239	NA	NA	NA	1.03437
TTCCCTTTGTCATCCTATGCCC	r1	22	['hsa-mir-204:33:T>C,22:M3']	hsa-mir-204	0	0	0	25	0	0	0	21.5	0	0	0	25.2042	NA	NA	NA	1.17229
TGTAACCATCCTCGACTGGAAGC	r1	23	['hsa-mir-30a:6:A>C,6:MM']	hsa-mir-30a	2	0	0	24	0	0	0	21.5	0	0	0	23.7216	NA	NA	NA	1.10333
CCCGGGGAGCCCGGCGGGC	r2	19	['hsa-mir-4532:7:GC,19:M3']	hsa-mir-4532	0	0	0	25	0	0	0	21.5	0	0	0	31.8759	NA	NA	NA	1.4826
CTAGACTGAAGCTCCTTGAGGAAT	r2	24	['hsa-mir-151a:47:AT,24:M3']	hsa-mir-151a	74	0	0	25	30	0	0	21	38.5476	0	0	23.7216	1.28492	NA	NA	1.1296
TAGCTTATCAGACTGATGTTGACG	r1	24	['hsa-mir-21:8:T>G,24:M3']	hsa-mir-21	68	0	0	24	24	0	0	21	32.6172	0	0	21.4977	1.35905	NA	NA	1.0237
TTCAAGTAATCCAGGGTAGGCT	r1	22	['hsa-mir-26a-1:10:A>G,16:MM'|'hsa-mir-26a-2:14:A>G,16:MM']	hsa-mir-26a-1,hsa-mir-26a-2	61	0	0	24	20	0	0	21	25.2042	0	0	20.7564	1.26021	NA	NA	0.9884
AACCCGTAGATCCGATCTTGA	r1	21	['hsa-mir-99a:13:T>A,21:M3']	hsa-mir-99a	61	0	0	25	20	0	0	21	17.7912	0	0	25.2042	0.88956	NA	NA	1.2002
TCAGTGCACTGCAGAACTTTGT	r1	22	['hsa-mir-148a:44:A>G,11:MM']	hsa-mir-148a	54	0	0	24	12	0	0	21	16.3086	0	0	20.0151	1.35905	NA	NA	0.9531
ATCACATTGCCAGGGATTACCACT	r1	24	['hsa-mir-23b:58:G>T,24:M3']	hsa-mir-23b	47	0	0	25	10	0	0	21	14.826	0	0	27.4281	1.4826	NA	NA	1.3061
TCCCTGAGACCCTAACTTGTGAA	r1	23	['hsa-mir-125b-1:15:T>A,23:M3'|'hsa-mir-125b-2:17:G>A,23:M3']	hsa-mir-125b-1,hsa-mir-125b-2	1	0	0	24	2	0	0	21	2.9652	0	0	19.2738	1.4826	NA	NA	0.9178
TCCTTCATTCCACCGGAGTCTGA	r1	23	['hsa-mir-205:34:T>A,23:M3']	hsa-mir-205	4	4	1	24	0	0	0	21	0	0	0	24.4629	NA	NA	NA	1.1649
TGTAACCATCCTCGACTGGAAGCT	r1	24	['hsa-mir-30a:6:A>C,6:MM']	hsa-mir-30a	4	0	0	24	0	0	0	21	0	0	0	22.239	NA	NA	NA	1.059
TGTAAACACCCTCGACTGGAAGC	r1	23	['hsa-mir-30a:6:T>C,9:MM']	hsa-mir-30a	0	0	0	26	0	0	0	21	0	0	0	18.5325	NA	NA	NA	0.8825
TTCACAGTGGCTAAGTTCTA	r1	20	['hsa-mir-27b:61:G>A,20:M3']	hsa-mir-27b	55	0	0	24	18	0	0	20.5	17.7912	0	0	23.7216	0.9884	NA	NA	1.15715
TGAGGTAGTAGGTCGTGTGGTT	r1	22	['hsa-let-7b:6:T>C,14:MM']	hsa-let-7b	22	0	0	24	8	0	0	20.5	7.413	0	0	21.4977	0.926625	NA	NA	1.04867
CTAGACTGAAGCTCCTTGAGAAA	r3	23	['hsa-mir-151a:47:AAA,23:M3']	hsa-mir-151a	9	0	0	24	4	0	0	20.5	4.4478	0	0	22.239	1.11195	NA	NA	1.08483
TGACCTATGAATTGACAGCCAC	r1	22	['hsa-mir-192:25:G>C,22:M3']	hsa-mir-192	0	0	2	24	1	0	0	20.5	1.4826	0	0	29.652	1.4826	NA	NA	1.44644
TAATACTGCCTGGTAATGATA	r1	21	['hsa-mir-200b:57:G>A,21:M3']	hsa-mir-200b	0	0	0	24	0	0	0	20.5	0	0	0	24.4629	NA	NA	NA	1.19331
TGAGGGGCAGAGAGCGAGACA	r1	21	['hsa-mir-423:17:T>A,21:M3']	hsa-mir-423	122	0	0	24	334	0	0	20	306.898	0	0	23.7216	0.918857	NA	NA	1.18608
TAGCTTATCAGACTGATGTTGG	r1	22	['hsa-mir-21:8:A>G,22:M3']	hsa-mir-21	69	0	0	24	24	0	0	20	26.6868	0	0	20.7564	1.11195	NA	NA	1.03782
TGAGGTAGTAGATTGTAC	r1	18	['hsa-let-7f-1:7:T>C,18:M3'|'hsa-let-7f-2:8:T>C,18:M3'|'hsa-let-7g:5:T>A,12:MM']	hsa-let-7f-1,hsa-let-7f-2,hsa-let-7g	101	0	0	23	61	0	0	19.5	68.1996	0	0	20.7564	1.11803	NA	NA	1.06443
TTCAAGTAATCCAGGATAGGCTAT	r1	24	['hsa-mir-26a-1:10:G>A,23:MM'|'hsa-mir-26a-2:14:G>A,23:MM']	hsa-mir-26a-1,hsa-mir-26a-2	86	0	0	23	49	0	0	18.5	63.7518	0	0	20.0151	1.30106	NA	NA	1.0819
TGGGGTAGTAGGTTGTATAGTT	r1	22	['hsa-let-7a-1:6:A>G,3:MM'|'hsa-let-7a-2:5:A>G,3:MM'|'hsa-let-7a-3:4:A>G,3:MM']	hsa-let-7a-1,hsa-let-7a-2,hsa-let-7a-3	69	0	0	21	23	0	0	18.5	28.1694	0	0	17.0499	1.22476	NA	NA	0.921616
TCCAAGTAATCCAGGATAGGCT	r1	22	['hsa-mir-26a-1:10:T>C,2:MM'|'hsa-mir-26a-2:14:T>C,2:MM']	hsa-mir-26a-1,hsa-mir-26a-2	63	0	0	21	21	0	0	18	25.2042	0	0	18.5325	1.2002	NA	NA	1.02958
AGCTCGGTCTGAGGCCCCTCAGC	r1	23	['hsa-mir-423:53:T>C,23:M3']	hsa-mir-423	112	1	0	22	213	0	0	16.5	274.281	0	0	20.0151	1.2877	NA	NA	1.21304
TGAGGTAGTAGTTTGTGCTGTA	r1	22	['hsa-let-7i:6:T>A,22:M3']	hsa-let-7i	97	0	2	20	59	0	0	16.5	69.6822	0	0	20.0151	1.18105	NA	NA	1.21304
TGGCTCAGTTCAGCAGGAACAGA	r1	23	['hsa-mir-24-1:44:G>A,23:M3'|'hsa-mir-24-2:50:G>A,23:M3']	hsa-mir-24-1,hsa-mir-24-2	74	0	0	23	26	0	0	16.5	28.1694	0	0	20.7564	1.08344	NA	NA	1.25796
AAAAGCTGGGTTGAGAGGGCGATT	r2	24	['hsa-mir-320a:48:TT,24:M3']	hsa-mir-320a	108	2	0	22	96	0	0	16	120.091	0	0	18.5325	1.25094	NA	NA	1.15828
TGAGGGGCAGAGAGCGAGACTC	r1	22	['hsa-mir-423:17:T>C,22:M3']	hsa-mir-423	121	1	1	21	326	0	0	15.5	315.794	0	0	17.0499	0.968693	NA	NA	1.09999
ACTCGGCGTGGCGTCGGTCGTGT	r1	23	['hsa-mir-1307:80:G>T,23:M3']	hsa-mir-1307	88	0	0	18	35	0	0	15	44.478	0	0	15.5673	1.2708	NA	NA	1.03782
TCACAGTGAACCGGTCTCTTTAT	r1	23	['hsa-mir-128-1:50:T>A,22:MM']	hsa-mir-128-1	68	0	0	17	29	0	0	14.5	34.0998	0	0	12.6021	1.17586	NA	NA	0.86911
CTAGACTGAAGCTCCTTGAGGTAT	r3	24	['hsa-mir-151a:47:TAT,24:M3']	hsa-mir-151a	65	0	0	23	22	0	0	14.5	31.1346	0	0	17.0499	1.41521	NA	NA	1.17586
CTAGACTGAAGCTCCTTGAGGC	r1	22	['hsa-mir-151a:47:A>C,22:M3']	hsa-mir-151a	78	0	0	20	39	0	0	14	50.4084	0	0	14.826	1.29252	NA	NA	1.059
TGAGATGAAGCACTGTAGCTCT	r1	22	['hsa-mir-143:61:A>T,22:M3']	hsa-mir-143	106	0	2	15	106	0	0	13	136.399	0	0	14.826	1.28678	NA	NA	1.14046
TGCGGGGCTAGGGCTAACAGT	r1	21	['hsa-mir-744:11:C>T,21:M3']	hsa-mir-744	86	0	0	19	51	0	0	13	69.6822	0	0	16.3086	1.36632	NA	NA	1.25451
AGCTACATCTGGCTACTGGGTCTCC	r1	25	['hsa-mir-222:69:T>C,25:M3']	hsa-mir-222	82	0	0	17	44	0	0	13	59.304	0	0	11.8608	1.34782	NA	NA	0.912369
TGAGGTAGTAGGTTGTATAA	r1	20	['hsa-let-7a-1:6:G>A,20:M3'|'hsa-let-7a-2:5:G>A,20:M3'|'hsa-let-7a-3:4:G>A,20:M3']	hsa-let-7a-1,hsa-let-7a-2,hsa-let-7a-3	71	0	0	16	26	0	0	13	28.1694	0	0	14.826	1.08344	NA	NA	1.14046
TCAGTGCATCACAGAACTTTGC	r1	22	['hsa-mir-148b:63:T>C,22:M3']	hsa-mir-148b	75	0	0	15	40	0	0	12.5	54.8562	0	0	11.8608	1.3714	NA	NA	0.948864
TGAGGGGCAGAGAGCGAGACTTTA	r1	24	['hsa-mir-423:17:T>A,24:M3']	hsa-mir-423	79	0	0	16	35	0	0	12.5	45.9606	0	0	14.826	1.31316	NA	NA	1.18608
TGAGGTAGTAGGTTGTGTGC	r1	20	['hsa-let-7b:6:G>C,20:M3']	hsa-let-7b	77	0	0	19	43	0	0	12	54.8562	0	0	14.0847	1.27573	NA	NA	1.17372
TGAGAACTGAATTCCATAGGCTGC	r1	24	['hsa-mir-146b:9:T>C,24:M3']	hsa-mir-146b	78	0	0	15	30	0	0	12	40.0302	0	0	12.6021	1.33434	NA	NA	1.05018
TGAGGTAGTAGTTTGTGCTGC	r1	21	['hsa-let-7i:6:T>C,21:M3']	hsa-let-7i	120	0	1	17	509	0	0	11.5	517.427	0	0	14.0847	1.01656	NA	NA	1.22476
AAGCTGCCAGTTGAAGAACC	r1	20	['hsa-mir-22:53:T>C,20:M3']	hsa-mir-22	114	1	0	16	137	0	0	11	139.364	0	0	14.826	1.01726	NA	NA	1.34782
AGCTCGGTCTGAGGCCCCTCAGTA	r1	24	['hsa-mir-423:53:C>A,24:M3']	hsa-mir-423	88	0	0	17	45	0	0	11	57.8214	0	0	11.8608	1.28492	NA	NA	1.07825
TTCACAGTGGCTAAGTTCCGT	r1	21	['hsa-mir-27a:51:C>T,21:M3']	hsa-mir-27a	81	0	0	17	38	0	0	11	41.5128	0	0	14.826	1.09244	NA	NA	1.34782
TTCAAGTAATCCAGGATAGGCTTT	r1	24	['hsa-mir-26a-1:10:G>T,23:MM'|'hsa-mir-26a-2:14:G>T,23:MM']	hsa-mir-26a-1,hsa-mir-26a-2	74	0	0	17	32	0	0	11	44.478	0	0	10.3782	1.38994	NA	NA	0.943473
CTCGGCGTGGCGTCGGTCGTGT	r1	22	['hsa-mir-1307:81:G>T,22:M3']	hsa-mir-1307	101	0	0	14	60	0	0	10.5	71.1648	0	0	11.1195	1.18608	NA	NA	1.059
CAACGGAATCCCAAAAGCAGCC	r1	22	['hsa-mir-191:16:T>C,22:M3']	hsa-mir-191	97	0	1	17	56	0	0	10.5	63.7518	0	0	13.3434	1.13843	NA	NA	1.2708
CATTGCACTTGTCTCGGTCTGT	r1	22	['hsa-mir-25:52:A>T,22:M3']	hsa-mir-25	109	0	0	15	107	0	0	10	134.917	0	0	10.3782	1.2609	NA	NA	1.03782
AAAAGCTGGGTTGAGAGGGCGC	r1	22	['hsa-mir-320a:48:A>C,22:M3']	hsa-mir-320a	117	1	0	11	205	0	0	9	213.494	0	0	9.6369	1.04144	NA	NA	1.07077
TGGCTCAGTTCAGCAGGAAT	r1	20	['hsa-mir-24-1:44:C>T,20:M3'|'hsa-mir-24-2:50:C>T,20:M3']	hsa-mir-24-1,hsa-mir-24-2	98	1	0	16	50	0	0	9	47.4432	0	0	11.8608	0.948864	NA	NA	1.31787
CATTGCACTTGTCTCGGTCTGAT	r1	23	['hsa-mir-25:52:C>T,23:M3']	hsa-mir-25	91	0	0	17	45	0	0	9	57.8214	0	0	11.1195	1.28492	NA	NA	1.2355
TCACAGTGAACCGGTCTCTTC	r1	21	['hsa-mir-128-1:50:T>C,21:M3'|'hsa-mir-128-2:52:T>C,21:M3']	hsa-mir-128-1,hsa-mir-128-2	83	0	0	15	41	0	0	9	53.3736	0	0	11.8608	1.3018	NA	NA	1.31787
TGTAAACATCCTTGACTGGAAGCA	r1	24	['hsa-mir-30e:17:T>A,24:M3']	hsa-mir-30e	85	0	0	16	40	0	0	9	48.9258	0	0	11.8608	1.22315	NA	NA	1.31787
TGAGGTAGTAGTTTGTGCTGTTC	r1	23	['hsa-let-7i:6:G>C,23:M3']	hsa-let-7i	67	0	0	12	23	0	0	9	29.652	0	0	10.3782	1.28922	NA	NA	1.15313
CTGGACTTGGAGTCAGAAGGCT	r1	22	['hsa-mir-378a:44:C>T,22:M3']	hsa-mir-378a	66	0	1	12	23	0	0	9	25.2042	0	0	8.8956	1.09583	NA	NA	0.9884
TGAGGTAGTAGTTCGTGCTGTT	r1	22	['hsa-let-7i:6:T>C,14:MM']	hsa-let-7i	64	0	0	14	21	0	0	9	26.6868	0	0	11.8608	1.2708	NA	NA	1.31787
AGAGGTAGTAGGTTGCATAGTC	r1	22	['hsa-let-7d:8:T>C,22:M3']	hsa-let-7d	80	0	1	14	42	0	0	8.5	51.891	0	0	11.1195	1.2355	NA	NA	1.30818
TGAGGTAGTAGTTTGTGCTGTG	r1	22	['hsa-let-7i:6:T>G,22:M3']	hsa-let-7i	68	0	0	16	28	0	0	8.5	35.5824	0	0	11.1195	1.2708	NA	NA	1.30818
CTATACAATCTACTGTCTTTCT	r1	22	['hsa-let-7a-1:57:C>T,22:M3'|'hsa-let-7a-3:52:C>T,22:M3']	hsa-let-7a-1,hsa-let-7a-3	76	0	0	16	27	0	0	8.5	34.0998	0	0	11.1195	1.26296	NA	NA	1.30818
TGAGGGGCAGAGAGCGAGACTTTTT	r1	25	['hsa-mir-423:17:C>T,25:M3']	hsa-mir-423	72	0	0	12	29	0	0	8	41.5128	0	0	6.6717	1.43148	NA	NA	0.833963
AAAAGCTGGGTTGAGAGGGCGAGT	r2	24	['hsa-mir-320a:48:GT,24:M3']	hsa-mir-320a	70	0	0	7	27	0	0	8	29.652	0	0	8.8956	1.09822	NA	NA	1.11195
TGGGGTAGTAGTTTGTGCTGTT	r1	22	['hsa-let-7i:6:A>G,3:MM']	hsa-let-7i	67	0	0	12	24	0	0	8	29.652	0	0	8.8956	1.2355	NA	NA	1.11195
TGAGGTAGTAGTTTGTACAGTTG	r1	23	['hsa-let-7g:5:T>G,23:M3']	hsa-let-7g	64	0	0	15	21	0	0	8	26.6868	0	0	9.6369	1.2708	NA	NA	1.20461
TCCTGTACTGAGCTGCCCCGAGT	r1	23	['hsa-mir-486-2:1:C>T,23:M3'|'hsa-mir-486:4:G>T,23:M3']	hsa-mir-486-2,hsa-mir-486	124	0	2	9	6248	0	0	7.5	6928.19	0	0	8.1543	1.10887	NA	NA	1.08724
TCCTGTACTGAGCTGCCCCGAGA	r1	23	['hsa-mir-486-2:1:C>A,23:M3'|'hsa-mir-486:4:G>A,23:M3']	hsa-mir-486-2,hsa-mir-486	123	1	2	11	5760	0	0	7.5	5857.75	0	0	7.413	1.01697	NA	NA	0.9884
TGAGGGGCGGAGAGCGAGACTTT	r1	23	['hsa-mir-423:17:A>G,9:MM']	hsa-mir-423	97	0	0	7	82	0	0	7.5	94.8864	0	0	8.1543	1.15715	NA	NA	1.08724
AAAAGCTGGGTTGAGAGGGCGAAG	r1	24	['hsa-mir-320a:48:A>G,24:M3']	hsa-mir-320a	74	1	0	8	27	0	0	7.5	29.652	0	0	8.1543	1.09822	NA	NA	1.08724
TGAGGGGCAGAGAGCGAGGCTTT	r1	23	['hsa-mir-423:17:A>G,19:MM']	hsa-mir-423	94	0	0	10	78	0	0	7	91.9212	0	0	7.413	1.17848	NA	NA	1.059
AAGCTGCCAGTTGAAGAACTGG	r1	22	['hsa-mir-22:53:T>G,22:M3']	hsa-mir-22	91	1	0	12	44	0	0	7	47.4432	0	0	8.8956	1.07825	NA	NA	1.2708
TGTGCAAATCCATGCAAAACTGT	r1	23	['hsa-mir-19b-1:54:A>T,23:M3'|'hsa-mir-19b-2:62:A>T,23:M3']	hsa-mir-19b-1,hsa-mir-19b-2	74	0	0	8	27	0	0	7	35.5824	0	0	7.413	1.31787	NA	NA	1.059
CATTGCACTTGTCTCGGTCTGAA	r1	23	['hsa-mir-25:52:C>A,23:M3']	hsa-mir-25	65	0	0	8	21	0	0	6.5	26.6868	0	0	6.6717	1.2708	NA	NA	1.02642
AAAAGCTGGGTTGAGAGGGCGTT	r2	23	['hsa-mir-320a:48:TT,23:M3']	hsa-mir-320a	117	1	1	10	180	0	0	6	182.36	0	0	7.413	1.01311	NA	NA	1.2355
TCGGATCCGTCTGAGCTTGGCTT	r1	23	['hsa-mir-127:57:G>T,23:M3']	hsa-mir-127	86	0	0	12	70	0	0	6	94.8864	0	0	5.9304	1.35552	NA	NA	0.9884
TGAGGGGCAGGGAGCGAGACTTT	r1	23	['hsa-mir-423:17:A>G,11:MM']	hsa-mir-423	91	0	0	8	70	0	0	6	81.543	0	0	5.9304	1.1649	NA	NA	0.9884
TGCGGGGCTAGGGCTAACAGA	r1	21	['hsa-mir-744:11:C>A,21:M3']	hsa-mir-744	64	0	0	12	21	0	0	6	23.7216	0	0	5.9304	1.1296	NA	NA	0.9884
AAAAGCTGGGTTGAGAGGGCGAG	r1	23	['hsa-mir-320a:48:A>G,23:M3']	hsa-mir-320a	104	1	0	4	71	0	0	5.5	74.13	0	0	8.1543	1.04408	NA	NA	1.4826
AGAGGTAGTAGGTTGCATAGC	r1	21	['hsa-let-7d:8:T>C,21:M3']	hsa-let-7d	65	0	1	13	22	0	0	5.5	23.7216	0	0	7.413	1.07825	NA	NA	1.34782
AAACCGTTACCATTACTGAGC	r1	21	['hsa-mir-451a:17:T>C,21:M3']	hsa-mir-451a	122	1	3	11	2833	0	0	5	3266.17	0	0	7.413	1.1529	NA	NA	1.4826
TACCACAGGGTAGAACCACGGACT	r1	24	['hsa-mir-140:62:A>T,24:M3']	hsa-mir-140	110	0	0	4	145	0	0	5	188.29	0	0	5.9304	1.29855	NA	NA	1.18608
AAAAGCTGGGTTGAGAGGGCGAC	r1	23	['hsa-mir-320a:48:A>C,23:M3']	hsa-mir-320a	103	1	0	10	95	0	0	5	105.265	0	0	5.9304	1.10805	NA	NA	1.18608
TGAGGGGCAGAGAGCGGGACTTT	r1	23	['hsa-mir-423:17:A>G,17:MM']	hsa-mir-423	95	0	0	7	87	0	0	5	103.782	0	0	5.9304	1.1929	NA	NA	1.18608
TGGGGGGCAGAGAGCGAGACTTT	r1	23	['hsa-mir-423:17:A>G,3:MM']	hsa-mir-423	94	0	0	5	84	0	0	5	97.8516	0	0	5.9304	1.1649	NA	NA	1.18608
TGAGGGGCAGAGGGCGAGACTTT	r1	23	['hsa-mir-423:17:A>G,13:MM']	hsa-mir-423	96	0	0	7	81	0	0	5	93.4038	0	0	5.9304	1.15313	NA	NA	1.18608
TGAGAACTGAATTCCATGGGTTT	r1	23	['hsa-mir-146a:21:G>T,23:M3']	hsa-mir-146a	98	0	0	4	73	0	0	5	94.8864	0	0	4.4478	1.29981	NA	NA	0.88956
CGAGGGGCAGAGAGCGAGACTTT	r1	23	['hsa-mir-423:17:T>C,1:M5']	hsa-mir-423	86	0	0	5	57	0	0	5	69.6822	0	0	5.9304	1.22249	NA	NA	1.18608
TGGCTCAGTTCAGCAGGAACAA	r1	22	['hsa-mir-24-1:44:G>A,22:M3'|'hsa-mir-24-2:50:G>A,22:M3']	hsa-mir-24-1,hsa-mir-24-2	84	0	0	6	42	0	0	5	47.4432	0	0	5.9304	1.1296	NA	NA	1.18608
AAGCTGCCAGTTGGAGAACTGT	r1	22	['hsa-mir-22:53:A>G,14:MM']	hsa-mir-22	83	0	0	7	31	0	0	5	35.5824	0	0	5.9304	1.14782	NA	NA	1.18608
TAGCTTATCAGACTGATGC	r1	19	['hsa-mir-21:8:T>C,19:M3']	hsa-mir-21	85	0	1	12	29	0	0	5	28.1694	0	0	7.413	0.971359	NA	NA	1.4826
AAGCTGCTAGTTGAAGAACTGT	r1	22	['hsa-mir-22:53:C>T,8:MM']	hsa-mir-22	78	0	0	9	37	0	0	4.5	38.5476	0	0	5.1891	1.04183	NA	NA	1.15313
GAGCTGCCAGTTGAAGAACTGT	r1	22	['hsa-mir-22:53:A>G,1:M5']	hsa-mir-22	74	0	0	3	27	0	0	4.5	31.1346	0	0	5.1891	1.15313	NA	NA	1.15313
AGCAGCATTGTACAGGGCTATGT	r1	23	['hsa-mir-103a-1:48:A>T,23:M3'|'hsa-mir-103a-2:48:A>T,23:M3']	hsa-mir-103a-1,hsa-mir-103a-2	70	0	0	5	23	0	0	4.5	25.2042	0	0	5.1891	1.09583	NA	NA	1.15313
AGGCTGCCAGTTGAAGAACTGT	r1	22	['hsa-mir-22:53:A>G,2:MM']	hsa-mir-22	66	0	0	4	22	0	0	4.5	26.6868	0	0	5.1891	1.21304	NA	NA	1.15313
TGTAAACATCCCCGACTGGAAGCTTT	r1	26	['hsa-mir-30d:6:G>T,25:MM']	hsa-mir-30d	66	0	0	5	22	0	0	4.5	32.6172	0	0	3.7065	1.4826	NA	NA	0.823667
TATTGCACTTGTCCCGGCCTGA	r1	22	['hsa-mir-92a-1:48:T>A,22:M3'|'hsa-mir-92a-2:48:T>A,22:M3']	hsa-mir-92a-1,hsa-mir-92a-2	121	0	1	7	1060	0	0	4	1134.19	0	0	4.4478	1.06999	NA	NA	1.11195
TATTGCACTTGTCCCGGCCTGTAT	r2	24	['hsa-mir-92a-1:48:AT,24:M3'|'hsa-mir-92a-2:48:AT,24:M3']	hsa-mir-92a-1,hsa-mir-92a-2	104	0	0	8	96	0	0	4	126.021	0	0	4.4478	1.31272	NA	NA	1.11195
GTAAACATCCTTGACTGGAAGCC	r1	23	['hsa-mir-30e:18:T>C,23:M3']	hsa-mir-30e	94	0	0	10	55	0	0	4	59.304	0	0	5.9304	1.07825	NA	NA	1.4826
CAACGGAATCCCAAAAGCAGCTA	r1	23	['hsa-mir-191:16:G>A,23:M3']	hsa-mir-191	75	0	0	7	29	0	0	4	40.0302	0	0	4.4478	1.38035	NA	NA	1.11195
AGCAGCATTGTACAGGGCTATGAT	r1	24	['hsa-mir-103a-1:48:A>T,24:M3'|'hsa-mir-103a-2:48:A>T,24:M3']	hsa-mir-103a-1,hsa-mir-103a-2	67	0	0	7	26	0	0	4	34.0998	0	0	3.7065	1.31153	NA	NA	0.926625
AAAAGCTGGGTTGAGAGGGCGAGA	r1	24	['hsa-mir-320a:48:A>G,23:MM']	hsa-mir-320a	70	0	0	4	25	0	0	4	25.2042	0	0	4.4478	1.00817	NA	NA	1.11195
TGAGGGGCAGAGAGCGAGACTTTC	r1	24	['hsa-mir-423:17:T>C,24:M3']	hsa-mir-423	67	0	0	7	25	0	0	4	34.0998	0	0	4.4478	1.36399	NA	NA	1.11195
AAGCTGCCGGTTGAAGAACTGT	r1	22	['hsa-mir-22:53:A>G,9:MM']	hsa-mir-22	66	0	0	2	24	0	0	4	28.1694	0	0	4.4478	1.17372	NA	NA	1.11195
AAGCTGCCAGTTGAAGGACTGT	r1	22	['hsa-mir-22:53:A>G,17:MM']	hsa-mir-22	63	0	0	2	21	0	0	4	26.6868	0	0	4.4478	1.2708	NA	NA	1.11195
TGAGGGGCAGAGAGCGAGACTTG	r1	23	['hsa-mir-423:17:T>G,23:M3']	hsa-mir-423	101	0	0	7	66	0	0	3.5	75.6126	0	0	5.1891	1.14565	NA	NA	1.4826
AAAAGCTGGGTTGAGAGGGCGG	r1	22	['hsa-mir-320a:48:A>G,22:M3']	hsa-mir-320a	94	1	0	1	48	0	0	3.5	53.3736	0	0	5.1891	1.11195	NA	NA	1.4826
CAAAGTGCTGTTCGTGCAGGTAGA	r1	24	['hsa-mir-93:11:T>A,24:M3']	hsa-mir-93	67	0	0	4	24	0	0	3.5	31.1346	0	0	3.7065	1.29727	NA	NA	1.059
CTCGGCGTGGCGTCGGTCGTGA	r1	22	['hsa-mir-1307:81:G>A,22:M3']	hsa-mir-1307	65	0	0	6	22	0	0	3.5	28.1694	0	0	3.7065	1.28043	NA	NA	1.059
TGAGGGGCAGAGAGCGAGACG	r1	21	['hsa-mir-423:17:T>G,21:M3']	hsa-mir-423	113	0	0	5	99	0	0	3	106.747	0	0	4.4478	1.07825	NA	NA	1.4826
CAGGTGTGGAAGCG	r3	14	['hsa-mir-3934:26:GCG,14:M3']	hsa-mir-3934	86	0	1	0	97	0	0	3	126.021	0	0	4.4478	1.29919	NA	NA	1.4826
TGAGAACTGAATTCCATGGGC	r1	21	['hsa-mir-146a:21:T>C,21:M3'|'hsa-mir-146b:9:A>G,18:MM']	hsa-mir-146a,hsa-mir-146b	90	0	0	6	52	0	0	3	62.2692	0	0	4.4478	1.19748	NA	NA	1.4826
CAAAGTGCTTACAGTGCAGGTAGA	r1	24	['hsa-mir-17:14:T>A,24:M3']	hsa-mir-17	83	0	1	3	40	0	0	3	51.891	0	0	2.9652	1.29727	NA	NA	0.9884
TTCACAGTGGCTAAGTTCCA	r1	20	['hsa-mir-27a:51:G>A,20:M3']	hsa-mir-27a	87	0	0	8	37	0	0	3	35.5824	0	0	4.4478	0.961686	NA	NA	1.4826
ACCACAGGGTAGAACCACGGAA	r1	22	['hsa-mir-140:63:C>A,22:M3']	hsa-mir-140	75	0	0	0	30	0	0	3	32.6172	0	0	4.4478	1.08724	NA	NA	1.4826
AGCTACATCTGGCTACTGGGC	r1	21	['hsa-mir-222:69:T>C,21:M3']	hsa-mir-222	76	0	0	6	28	0	0	3	26.6868	0	0	4.4478	0.9531	NA	NA	1.4826
AAGCTGCCAGTTGAGGAACTGT	r1	22	['hsa-mir-22:53:A>G,15:MM']	hsa-mir-22	73	0	0	6	27	0	0	3	31.1346	0	0	4.4478	1.15313	NA	NA	1.4826
AAGCCGCCAGTTGAAGAACTGT	r1	22	['hsa-mir-22:53:T>C,5:MM']	hsa-mir-22	63	0	0	2	21	0	0	3	23.7216	0	0	3.7065	1.1296	NA	NA	1.2355
TATTGCACTTGTCCCGGCCTGG	r1	22	['hsa-mir-92a-1:48:T>G,22:M3'|'hsa-mir-92a-2:48:T>G,22:M3']	hsa-mir-92a-1,hsa-mir-92a-2	117	0	0	5	304	0	0	2.5	336.55	0	0	3.7065	1.10707	NA	NA	1.4826
TGAGGTAGTAGTTTGTGCC	r1	19	['hsa-let-7i:6:T>C,19:M3']	hsa-let-7i	88	0	0	7	42	0	0	2.5	47.4432	0	0	3.7065	1.1296	NA	NA	1.4826
TATTGCACTTGTCCCGGCCTGTAA	r2	24	['hsa-mir-92a-1:48:AA,24:M3'|'hsa-mir-92a-2:48:AA,24:M3']	hsa-mir-92a-1,hsa-mir-92a-2	78	0	0	2	42	0	0	2.5	54.8562	0	0	3.7065	1.3061	NA	NA	1.4826
TAAAGTGCTTATAGTGCAGGTAGA	r1	24	['hsa-mir-20a:8:T>A,24:M3']	hsa-mir-20a	71	0	0	2	31	0	0	2.5	38.5476	0	0	3.7065	1.24347	NA	NA	1.4826
AAAGCTGGGTTGAGAGGGCGT	r1	21	['hsa-mir-320a:49:A>T,21:M3']	hsa-mir-320a	74	0	0	1	26	0	0	2.5	28.1694	0	0	2.9652	1.08344	NA	NA	1.18608
ATTGAGAGCTCTTT	r3	14	['hsa-mir-549a:22:TTT,14:M3']	hsa-mir-549a	90	0	0	0	291	0	0	2	424.024	0	0	2.9652	1.45713	NA	NA	1.4826
AAGCGGAGGAAAAG	r3	14	['hsa-mir-3928:33:AAG,14:M3']	hsa-mir-3928	93	0	1	1	219	0	0	2	318.759	0	0	2.9652	1.45552	NA	NA	1.4826
TATCGCACTTGTCCCGGCCTGT	r1	22	['hsa-mir-92a-1:48:T>C,4:MM'|'hsa-mir-92a-2:48:T>C,4:MM']	hsa-mir-92a-1,hsa-mir-92a-2	112	0	0	0	150	0	0	2	166.051	0	0	2.9652	1.10701	NA	NA	1.4826
ACAATGTAGATAAGG	r3	15	['hsa-mir-4503:1:AGG,15:M3']	hsa-mir-4503	88	0	1	2	149	0	0	2	214.977	0	0	2.9652	1.4428	NA	NA	1.4826
TTATGGTTTGCCTGGGACTGT	r1	21	['hsa-mir-584:16:A>T,21:M3']	hsa-mir-584	106	0	0	1	92	0	0	2	120.091	0	0	2.9652	1.30533	NA	NA	1.4826
TCGGATCCGTCTGAGCTTGGCTTT	r2	24	['hsa-mir-127:57:TT,24:M3']	hsa-mir-127	91	0	0	1	86	0	0	2	117.125	0	0	2.9652	1.36192	NA	NA	1.4826
CGAAGCGGGGCTGGGCGCG	r3	19	['hsa-mir-4508:8:CGA,1:M5']	hsa-mir-4508	105	0	1	3	82	0	0	2	90.4386	0	0	2.9652	1.10291	NA	NA	1.4826
TGAGAACTGAATTCCATGGGTC	r1	22	['hsa-mir-146a:21:T>C,22:M3']	hsa-mir-146a	96	0	0	5	69	0	0	2	83.0256	0	0	2.9652	1.20327	NA	NA	1.4826
TGGGTTTACGTTGGGAGAACC	r1	21	['hsa-mir-629:22:T>C,21:M3']	hsa-mir-629	104	0	0	3	57	0	0	2	51.891	0	0	2.9652	0.910368	NA	NA	1.4826
TGAGATGAAGCACTGTAGCTT	r1	21	['hsa-mir-143:61:C>T,21:M3']	hsa-mir-143	88	0	0	7	55	0	0	2	71.1648	0	0	2.9652	1.29391	NA	NA	1.4826
CTATACGACCTGCTGCCTTTCC	r1	22	['hsa-let-7d:62:T>C,22:M3']	hsa-let-7d	94	0	0	2	54	0	0	2	68.1996	0	0	2.9652	1.26296	NA	NA	1.4826
TGAGGTAGTAGTTTGTGCTGA	r1	21	['hsa-let-7i:6:T>A,21:M3']	hsa-let-7i	95	0	0	2	49	0	0	2	47.4432	0	0	2.9652	0.968229	NA	NA	1.4826
ACCACAGGGTAGAACCACGGACG	r1	23	['hsa-mir-140:63:A>G,23:M3']	hsa-mir-140	85	0	0	1	46	0	0	2	47.4432	0	0	2.9652	1.03137	NA	NA	1.4826
TGAGGGGCAGAGAGCGAGACTA	r1	22	['hsa-mir-423:17:T>A,22:M3']	hsa-mir-423	90	0	0	0	37	0	0	2	35.5824	0	0	2.9652	0.961686	NA	NA	1.4826
AGCTCGGTCTGAGGCCCCTT	r1	20	['hsa-mir-423:53:C>T,20:M3']	hsa-mir-423	78	0	0	3	37	0	0	2	48.9258	0	0	2.9652	1.32232	NA	NA	1.4826
AAAAGCTGGGTTGAGAGGGCGTTT	r3	24	['hsa-mir-320a:48:TTT,24:M3']	hsa-mir-320a	70	0	0	0	35	0	0	2	44.478	0	0	2.9652	1.2708	NA	NA	1.4826
TATTGCACTTGTCCCGGCCTGTAAT	r3	25	['hsa-mir-92a-1:48:AAT,25:M3'|'hsa-mir-92a-2:48:AAT,25:M3']	hsa-mir-92a-1,hsa-mir-92a-2	81	0	0	4	35	0	0	2	47.4432	0	0	2.9652	1.35552	NA	NA	1.4826
AAAAGCTGGGTTGAGAGGGCT	r1	21	['hsa-mir-320a:48:G>T,21:M3'|'hsa-mir-320b-1:39:A>T,21:M3'|'hsa-mir-320b-2:72:A>T,21:M3']	hsa-mir-320a,hsa-mir-320b-1,hsa-mir-320b-2	84	0	0	0	34	0	0	2	37.065	0	0	2.9652	1.09015	NA	NA	1.4826
TGAGGGGCAGAGAGTGAGACTTT	r1	23	['hsa-mir-423:17:C>T,15:MM']	hsa-mir-423	75	0	0	0	34	0	0	2	41.5128	0	0	2.9652	1.22096	NA	NA	1.4826
TACCACAGGGTAGAACCACGGACG	r1	24	['hsa-mir-140:62:A>G,24:M3']	hsa-mir-140	86	0	0	1	32	0	0	2	37.065	0	0	2.9652	1.15828	NA	NA	1.4826
AGCTCGGTCTGAGGCCCCTCAGTTT	r1	25	['hsa-mir-423:53:C>T,24:MM']	hsa-mir-423	74	0	0	1	32	0	0	2	42.9954	0	0	2.9652	1.34361	NA	NA	1.4826
TGAGGGGCAGAGAGCGAGACCTT	r1	23	['hsa-mir-423:17:T>C,21:MM']	hsa-mir-423	77	0	0	0	30	0	0	2	34.0998	0	0	2.9652	1.13666	NA	NA	1.4826
TGAGGGGTAGAGAGCGAGACTTT	r1	23	['hsa-mir-423:17:C>T,8:MM']	hsa-mir-423	67	0	0	0	23	0	0	2	29.652	0	0	2.9652	1.28922	NA	NA	1.4826
CAATGTAGATAAGG	r3	14	['hsa-mir-4503:2:AGG,14:M3']	hsa-mir-4503	87	0	1	0	138	0	0	1.5	197.186	0	0	2.2239	1.42888	NA	NA	1.4826
TCCTGTACTGAGCTGCCCCGAA	r1	22	['hsa-mir-486-2:1:G>A,22:M3'|'hsa-mir-486:4:G>A,22:M3']	hsa-mir-486-2,hsa-mir-486	121	0	1	1	539	0	0	1	544.114	0	0	1.4826	1.00949	NA	NA	1.4826
CTCGGATGGATTTG	r3	14	['hsa-mir-374b:2:TTG,14:M3']	hsa-mir-374b	89	0	0	0	300	0	0	1	432.919	0	0	1.4826	1.44306	NA	NA	1.4826
TCGTACCGTGAGTAATAATGCA	r1	22	['hsa-mir-126:52:G>A,22:M3']	hsa-mir-126	118	0	0	0	260	0	0	1	274.281	0	0	1.4826	1.05493	NA	NA	1.4826
GATACAGGGCTCTT	r3	14	['hsa-mir-550b-1:51:GAT,1:M5'|'hsa-mir-550b-2:51:GAT,1:M5']	hsa-mir-550b-1,hsa-mir-550b-2	88	0	0	0	211	0	0	1	305.416	0	0	1.4826	1.44747	NA	NA	1.4826
AAACCGTTACCATTACTGAGG	r1	21	['hsa-mir-451a:17:T>G,21:M3']	hsa-mir-451a	112	0	2	2	181	0	0	1	229.803	0	0	1.4826	1.26963	NA	NA	1.4826
AGAACAATGTAGATA	r3	15	['hsa-mir-4503:1:AGA,1:M5']	hsa-mir-4503	89	0	1	0	159	0	0	1	217.942	0	0	1.4826	1.37071	NA	NA	1.4826
TATTGCGCTTGTCCCGGCCTGT	r1	22	['hsa-mir-92a-1:48:A>G,7:MM'|'hsa-mir-92a-2:48:A>G,7:MM']	hsa-mir-92a-1,hsa-mir-92a-2	111	0	0	0	135	0	0	1	151.225	0	0	1.4826	1.12019	NA	NA	1.4826
TATTGCACTCGTCCCGGCCTGT	r1	22	['hsa-mir-92a-1:48:T>C,10:MM'|'hsa-mir-92a-2:48:T>C,10:MM']	hsa-mir-92a-1,hsa-mir-92a-2	110	0	0	0	132	0	0	1	143.812	0	0	1.4826	1.08949	NA	NA	1.4826
CCCATAAAGTAGAAAGCACC	r1	20	['hsa-mir-142:14:T>C,20:M3']	hsa-mir-142	113	0	0	4	129	0	0	1	137.882	0	0	1.4826	1.06885	NA	NA	1.4826
TATTGCACTTGCCCCGGCCTGT	r1	22	['hsa-mir-92a-1:48:T>C,12:MM'|'hsa-mir-92a-2:48:T>C,12:MM']	hsa-mir-92a-1,hsa-mir-92a-2	111	0	0	1	109	0	0	1	120.091	0	0	1.4826	1.10175	NA	NA	1.4826
TACTGCACTTGTCCCGGCCTGT	r1	22	['hsa-mir-92a-1:48:T>C,3:MM'|'hsa-mir-92a-2:48:T>C,3:MM']	hsa-mir-92a-1,hsa-mir-92a-2	112	0	0	0	106	0	0	1	109.712	0	0	1.4826	1.03502	NA	NA	1.4826
TCAGGTGTGGAAGCG	r3	15	['hsa-mir-3934:25:GCG,15:M3']	hsa-mir-3934	88	0	0	0	106	0	0	1	142.33	0	0	1.4826	1.34273	NA	NA	1.4826
TATTGCACCTGTCCCGGCCTGT	r1	22	['hsa-mir-92a-1:48:T>C,9:MM'|'hsa-mir-92a-2:48:T>C,9:MM']	hsa-mir-92a-1,hsa-mir-92a-2	110	0	0	0	90	0	0	1	97.8516	0	0	1.4826	1.08724	NA	NA	1.4826
AAGCGGGGCTGGGCGCG	r1	17	['hsa-mir-4508:7:C>A,1:M5']	hsa-mir-4508	107	1	2	2	87	0	0	1	94.8864	0	0	1.4826	1.09065	NA	NA	1.4826
TCAGGCTCAGTCCCCTCCCGATT	r1	23	['hsa-mir-484:8:A>T,23:M3']	hsa-mir-484	95	0	0	1	66	0	0	1	81.543	0	0	1.4826	1.2355	NA	NA	1.4826
CATTGCACTTGTCTCGGTCTA	r1	21	['hsa-mir-25:52:G>A,21:M3']	hsa-mir-25	97	0	0	1	51	0	0	1	53.3736	0	0	1.4826	1.04654	NA	NA	1.4826
TATTGCACTTGTCCCGGCCTGTC	r1	23	['hsa-mir-92a-1:48:T>C,23:M3'|'hsa-mir-92a-2:48:G>C,23:M3']	hsa-mir-92a-1,hsa-mir-92a-2	91	0	1	4	51	0	0	1	65.2344	0	0	1.4826	1.27911	NA	NA	1.4826
GGGGAGTTTGGCTG	r3	14	['hsa-mir-6860:11:CTG,14:M3']	hsa-mir-6860	78	0	2	2	49	0	0	1	72.6474	0	0	1.4826	1.4826	NA	NA	1.4826
CTATACGACCTGCTGCCTTTCA	r1	22	['hsa-let-7d:62:T>A,22:M3']	hsa-let-7d	86	0	0	2	44	0	0	1	47.4432	0	0	1.4826	1.07825	NA	NA	1.4826
TCTTGGAGTAGGTCATTGGGTGT	r1	23	['hsa-mir-432:14:G>T,23:M3']	hsa-mir-432	80	0	0	0	44	0	0	1	57.8214	0	0	1.4826	1.31412	NA	NA	1.4826
TGAGGGGCGGAGAGCGAGACT	r1	21	['hsa-mir-423:17:A>G,9:MM']	hsa-mir-423	94	0	0	0	41	0	0	1	41.5128	0	0	1.4826	1.01251	NA	NA	1.4826
TGAGGGGCAGAGAGCGGGACT	r1	21	['hsa-mir-423:17:A>G,17:MM']	hsa-mir-423	91	0	0	0	38	0	0	1	38.5476	0	0	1.4826	1.01441	NA	NA	1.4826
TGAGGGGCAGAGGGCGAGACT	r1	21	['hsa-mir-423:17:A>G,13:MM']	hsa-mir-423	90	0	0	0	38	0	0	1	38.5476	0	0	1.4826	1.01441	NA	NA	1.4826
TGAGGTAGTAGTTTGTGCTGG	r1	21	['hsa-let-7i:6:T>G,21:M3']	hsa-let-7i	81	0	0	0	37	0	0	1	42.9954	0	0	1.4826	1.16204	NA	NA	1.4826
TGAGGGGCAGAGAGCGAGGCT	r1	21	['hsa-mir-423:17:A>G,19:MM']	hsa-mir-423	88	0	0	0	36	0	0	1	35.5824	0	0	1.4826	0.9884	NA	NA	1.4826
AGCAGCATTGTACAGGGCC	r1	19	['hsa-mir-103a-1:48:T>C,19:M3'|'hsa-mir-103a-2:48:T>C,19:M3'|'hsa-mir-107:50:T>C,19:M3']	hsa-mir-103a-1,hsa-mir-103a-2,hsa-mir-107	84	0	0	0	34	0	0	1	44.478	0	0	1.4826	1.30818	NA	NA	1.4826
TGAGGGGCAGAGAGCGAGAT	r1	20	['hsa-mir-423:17:C>T,20:M3']	hsa-mir-423	80	0	0	0	31	0	0	1	28.1694	0	0	1.4826	0.90869	NA	NA	1.4826
TATTGCACTCGTCCCGGCCTCT	r1	22	['hsa-mir-92b:61:C>T,22:M3']	hsa-mir-92b	82	0	0	1	31	0	0	1	31.1346	0	0	1.4826	1.00434	NA	NA	1.4826
CGAGGGGCAGAGAGCGAGACT	r1	21	['hsa-mir-423:17:T>C,1:M5']	hsa-mir-423	78	0	0	0	28	0	0	1	29.652	0	0	1.4826	1.059	NA	NA	1.4826
ACCAATATTACTGTGCTGCTTC	r1	22	['hsa-mir-16-2:52:T>C,22:M3']	hsa-mir-16-2	75	0	0	0	26	0	0	1	31.1346	0	0	1.4826	1.19748	NA	NA	1.4826
GAAAAGCTGGGTTGAGAGGGCGT	r1	23	['hsa-mir-320a:47:A>T,23:M3']	hsa-mir-320a	69	0	0	0	23	0	0	1	23.7216	0	0	1.4826	1.03137	NA	NA	1.4826
AGAGGGGCAGAGAGCGAGACTTT	r1	23	['hsa-mir-423:17:T>A,1:M5']	hsa-mir-423	69	0	0	0	23	0	0	1	28.1694	0	0	1.4826	1.22476	NA	NA	1.4826
TGAGGGACAGAGAGCGAGACTTT	r1	23	['hsa-mir-423:17:G>A,7:MM']	hsa-mir-423	65	0	0	0	23	0	0	1	26.6868	0	0	1.4826	1.1603	NA	NA	1.4826
TATTGCACTTGTCCCGGCCTGTTT	r1	24	['hsa-mir-92a-1:48:G>T,24:M3']	hsa-mir-92a-1	65	0	0	2	23	0	0	1	31.1346	0	0	1.4826	1.35368	NA	NA	1.4826
TCACAGTGAACCGGTCTCTC	r1	20	['hsa-mir-128-1:50:T>C,20:M3'|'hsa-mir-128-2:52:T>C,20:M3']	hsa-mir-128-1,hsa-mir-128-2	64	0	0	0	22	0	0	1	22.239	0	0	1.4826	1.01086	NA	NA	1.4826
TGAGGAGCAGAGAGCGAGACTTT	r1	23	['hsa-mir-423:17:G>A,6:MM']	hsa-mir-423	66	0	0	0	22	0	0	1	26.6868	0	0	1.4826	1.21304	NA	NA	1.4826
TGAGGGGCAGAGAGCAAGACTTT	r1	23	['hsa-mir-423:17:G>A,16:MM']	hsa-mir-423	65	0	0	0	22	0	0	1	25.2042	0	0	1.4826	1.14565	NA	NA	1.4826
TAGCAGCACGTAAATATTGGT	r1	21	['hsa-mir-16-1:14:C>T,21:M3'|'hsa-mir-16-2:10:C>T,21:M3']	hsa-mir-16-1,hsa-mir-16-2	63	0	1	1	21	0	0	1	23.7216	0	0	1.4826	1.1296	NA	NA	1.4826
TGAGGGGCTGAGAGCGAGACTTT	r1	23	['hsa-mir-423:17:A>T,9:MM']	hsa-mir-423	64	0	0	0	21	0	0	1	26.6868	0	0	1.4826	1.2708	NA	NA	1.4826
TGGAGTGTGACAATGGTGTTTGA	r1	23	['hsa-mir-122:15:T>A,23:M3']	hsa-mir-122	115	0	0	1	161	0	0	0.5	174.947	0	0	0.7413	1.08663	NA	NA	1.4826
TATTGCACTTGTCCCGGCCCGT	r1	22	['hsa-mir-92a-1:48:T>C,20:MM'|'hsa-mir-92a-2:48:T>C,20:MM']	hsa-mir-92a-1,hsa-mir-92a-2	106	0	0	0	89	0	0	0.5	93.4038	0	0	0.7413	1.04948	NA	NA	1.4826
TGCTCTGAATGTCA	r1	14	['hsa-mir-5197:86:A>G,7:MM']	hsa-mir-5197	85	1	1	0	77	0	0	0.5	109.712	0	0	0.7413	1.42484	NA	NA	1.4826
TATTGCACTTGTCCTGGCCTGT	r1	22	['hsa-mir-92a-1:48:C>T,15:MM'|'hsa-mir-92a-2:48:C>T,15:MM']	hsa-mir-92a-1,hsa-mir-92a-2	101	0	0	0	68	0	0	0.5	71.1648	0	0	0.7413	1.04654	NA	NA	1.4826
AAAAGCTGGGTTGAGAGGGCC	r1	21	['hsa-mir-320a:48:G>C,21:M3'|'hsa-mir-320b-1:39:A>C,21:M3'|'hsa-mir-320b-2:72:A>C,21:M3']	hsa-mir-320a,hsa-mir-320b-1,hsa-mir-320b-2	71	0	0	0	24	0	0	0.5	26.6868	0	0	0.7413	1.11195	NA	NA	1.4826
AAGCGGGGCTGGGCGCGC	r1	18	['hsa-mir-4508:7:C>A,1:M5']	hsa-mir-4508	72	0	1	0	24	0	0	0.5	25.2042	0	0	0.7413	1.05018	NA	NA	1.4826
AAAAGCTGGGTTGAGAGGGCGTC	r2	23	['hsa-mir-320a:48:TC,23:M3']	hsa-mir-320a	66	0	0	0	23	0	0	0.5	23.7216	0	0	0.7413	1.03137	NA	NA	1.4826
ATAATGGCTGAACG	r3	14	['hsa-mir-4500:46:ACG,14:M3']	hsa-mir-4500	95	0	0	0	828	0	0	0	1211.28	0	0	0	1.4629	NA	NA	NA
CTACACTGACTGAG	r3	14	['hsa-mir-6857:70:CTA,1:M5']	hsa-mir-6857	92	0	0	0	775	0	0	0	1140.12	0	0	0	1.47112	NA	NA	NA
TGGAGTGTGACAATGGTGTTC	r1	21	['hsa-mir-122:15:T>C,21:M3']	hsa-mir-122	121	0	0	0	640	0	0	0	745.748	0	0	0	1.16523	NA	NA	NA
TCCTGTACTGAGCTGCCCCA	r1	20	['hsa-mir-486-2:1:G>A,20:M3'|'hsa-mir-486:4:G>A,20:M3']	hsa-mir-486-2,hsa-mir-486	122	0	0	1	547	0	0	0	628.622	0	0	0	1.14922	NA	NA	NA
CCCTGTGCTGGACTG	r1	15	['hsa-mir-922:17:C>G,7:MM']	hsa-mir-922	100	0	0	0	537	0	0	0	748.713	0	0	0	1.39425	NA	NA	NA
TCCTGTACTGAGCTGCCCCGT	r1	21	['hsa-mir-486-2:1:A>T,21:M3'|'hsa-mir-486:4:A>T,21:M3']	hsa-mir-486-2,hsa-mir-486	119	0	0	1	439	0	0	0	484.81	0	0	0	1.10435	NA	NA	NA
ACAGGGCTCTTTTG	r3	14	['hsa-mir-550b-1:51:TTG,14:M3'|'hsa-mir-550b-2:51:TTG,14:M3']	hsa-mir-550b-1,hsa-mir-550b-2	93	0	0	0	400	0	0	0	584.144	0	0	0	1.46036	NA	NA	NA
TGACAGCAGGACGG	r3	14	['hsa-mir-4530:35:TGA,1:M5']	hsa-mir-4530	93	0	0	0	290	0	0	0	422.541	0	0	0	1.45704	NA	NA	NA
TCCTGTACTGAGCTGCCCCGAT	r1	22	['hsa-mir-486-2:1:G>T,22:M3'|'hsa-mir-486:4:G>T,22:M3']	hsa-mir-486-2,hsa-mir-486	119	0	0	0	273	0	0	0	293.555	0	0	0	1.07529	NA	NA	NA
TCCTGTACTGAGCTGCCCCGG	r1	21	['hsa-mir-486-2:1:A>G,21:M3'|'hsa-mir-486:4:A>G,21:M3']	hsa-mir-486-2,hsa-mir-486	120	0	0	1	266	0	0	0	308.381	0	0	0	1.15933	NA	NA	NA
ACACGGGGAGGTAG	r3	14	['hsa-mir-8072:16:ACA,1:M5']	hsa-mir-8072	91	0	3	2	210	0	0	0	308.381	0	0	0	1.46848	NA	NA	NA
TCCTGTACTGAGCTGCCCCGAGTT	r1	24	['hsa-mir-486-2:1:C>T,23:MM']	hsa-mir-486-2	113	0	0	0	194	0	0	0	253.525	0	0	0	1.30683	NA	NA	NA
TCCTGTACTGAGCTGCCCCGAGAT	r1	24	['hsa-mir-486-2:1:C>A,23:MM']	hsa-mir-486-2	115	0	0	0	175	0	0	0	185.325	0	0	0	1.059	NA	NA	NA
AAACCGTTACCATTACTGAGA	r1	21	['hsa-mir-451a:17:T>A,21:M3']	hsa-mir-451a	115	0	2	1	169	0	0	0	198.668	0	0	0	1.17555	NA	NA	NA
AAACCGTTACTATTACTGAGT	r1	21	['hsa-mir-451a:17:C>T,11:MM']	hsa-mir-451a	113	0	0	1	143	0	0	0	170.499	0	0	0	1.1923	NA	NA	NA
TCCTGTACTGAGCTGCCCCGAC	r1	22	['hsa-mir-486-2:1:G>C,22:M3'|'hsa-mir-486:4:G>C,22:M3']	hsa-mir-486-2,hsa-mir-486	110	0	0	0	142	0	0	0	160.121	0	0	0	1.12761	NA	NA	NA
CAACTCTTAACAATG	r1	15	['hsa-mir-3143:43:T>A,9:MM']	hsa-mir-3143	87	0	0	0	141	0	0	0	201.634	0	0	0	1.43003	NA	NA	NA
AGACGACGGCGGGG	r3	14	['hsa-mir-4651:4:AGA,1:M5']	hsa-mir-4651	92	0	0	0	137	0	0	0	203.116	0	0	0	1.4826	NA	NA	NA
TATTGCACTTGTCCCGGCCTA	r1	21	['hsa-mir-92a-1:48:G>A,21:M3'|'hsa-mir-92a-2:48:G>A,21:M3']	hsa-mir-92a-1,hsa-mir-92a-2	113	0	0	0	136	0	0	0	170.499	0	0	0	1.25367	NA	NA	NA
TCCTGTACTGAGCTGCCCCT	r1	20	['hsa-mir-486-2:1:G>T,20:M3'|'hsa-mir-486:4:G>T,20:M3']	hsa-mir-486-2,hsa-mir-486	114	0	0	0	134	0	0	0	154.19	0	0	0	1.15067	NA	NA	NA
CCTGTGCTGGACTG	r1	14	['hsa-mir-922:18:C>G,6:MM']	hsa-mir-922	88	0	0	0	133	0	0	0	192.738	0	0	0	1.44916	NA	NA	NA
TCCTGTACTGAGCTGCCCCGC	r1	21	['hsa-mir-486-2:1:A>C,21:M3'|'hsa-mir-486:4:A>C,21:M3']	hsa-mir-486-2,hsa-mir-486	108	0	0	0	127	0	0	0	154.19	0	0	0	1.2141	NA	NA	NA
CCTTGGGCCTGGCTG	r3	15	['hsa-mir-6753:90:CCT,1:M5']	hsa-mir-6753	86	0	0	0	123	0	0	0	179.395	0	0	0	1.45849	NA	NA	NA
TCCCGTACTGAGCTGCCCCGA	r1	21	['hsa-mir-486-2:1:T>C,4:MM'|'hsa-mir-486:4:T>C,4:MM']	hsa-mir-486-2,hsa-mir-486	109	0	0	0	117	0	0	0	139.364	0	0	0	1.19115	NA	NA	NA
TCCTGTACTGGGCTGCCCCGA	r1	21	['hsa-mir-486-2:1:A>G,11:MM'|'hsa-mir-486:4:A>G,11:MM']	hsa-mir-486-2,hsa-mir-486	104	0	0	0	108	0	0	0	124.538	0	0	0	1.15313	NA	NA	NA
TCGATGAGCCCTGG	r2	14	['hsa-mir-378h:30:TC,1:M5']	hsa-mir-378h	82	0	0	0	108	0	0	0	152.708	0	0	0	1.41396	NA	NA	NA
TGTGGCTCCTCCGG	r2	14	['hsa-mir-6735:57:GG,14:M3']	hsa-mir-6735	85	0	0	0	108	0	0	0	160.121	0	0	0	1.4826	NA	NA	NA
TGACCTCGGATCAG	r3	14	['hsa-mir-4501:5:CAG,14:M3']	hsa-mir-4501	87	0	0	0	108	0	0	0	152.708	0	0	0	1.41396	NA	NA	NA
CCCTGTACTGAGCTGCCCCGA	r1	21	['hsa-mir-486-2:1:T>C,1:M5'|'hsa-mir-486:4:T>C,1:M5']	hsa-mir-486-2,hsa-mir-486	107	0	0	0	105	0	0	0	120.091	0	0	0	1.14372	NA	NA	NA
TGAAAAGACATAGG	r3	14	['hsa-mir-641:16:TGA,1:M5']	hsa-mir-641	89	0	0	0	100	0	0	0	146.777	0	0	0	1.46777	NA	NA	NA
TTGAACTCAGTTTT	r3	14	['hsa-mir-4305:57:TTG,1:M5']	hsa-mir-4305	83	0	0	0	99	0	0	0	145.295	0	0	0	1.46762	NA	NA	NA
AGACCGTTACCATTACTGAGT	r1	21	['hsa-mir-451a:17:A>G,2:MM']	hsa-mir-451a	106	0	0	1	96	0	0	0	114.16	0	0	0	1.18917	NA	NA	NA
GAACCGTTACCATTACTGAGT	r1	21	['hsa-mir-451a:17:A>G,1:M5']	hsa-mir-451a	109	0	0	1	94	0	0	0	108.23	0	0	0	1.15138	NA	NA	NA
CAGACTTGGGCCCG	r3	14	['hsa-mir-152:69:CAG,1:M5']	hsa-mir-152	87	0	0	0	93	0	0	0	134.917	0	0	0	1.45072	NA	NA	NA
TCCTGTACTGAGCCGCCCCGA	r1	21	['hsa-mir-486-2:1:T>C,14:MM'|'hsa-mir-486:4:T>C,14:MM']	hsa-mir-486-2,hsa-mir-486	103	0	0	0	90	0	0	0	106.747	0	0	0	1.18608	NA	NA	NA
TCCTGTACTGAGCTGCCCCC	r1	20	['hsa-mir-486-2:1:G>C,20:M3'|'hsa-mir-486:4:G>C,20:M3']	hsa-mir-486-2,hsa-mir-486	101	0	0	0	85	0	0	0	103.782	0	0	0	1.22096	NA	NA	NA
CCCTGTGCTGGACT	r1	14	['hsa-mir-922:17:C>G,7:MM']	hsa-mir-922	86	0	0	0	85	0	0	0	117.125	0	0	0	1.37795	NA	NA	NA
TCGTACCGTGAGTAATAATGT	r1	21	['hsa-mir-126:52:C>T,21:M3']	hsa-mir-126	104	0	0	0	82	0	0	0	88.956	0	0	0	1.08483	NA	NA	NA
CATTGCACTTGTCCCGGCCTGT	r1	22	['hsa-mir-92a-1:48:T>C,1:M5'|'hsa-mir-92a-2:48:T>C,1:M5']	hsa-mir-92a-1,hsa-mir-92a-2	104	0	0	0	80	0	0	0	80.0604	0	0	0	1.00076	NA	NA	NA
ACACTGACTGAGCC	r2	14	['hsa-mir-1225:63:AC,1:M5']	hsa-mir-1225	84	0	0	0	80	0	0	0	112.678	0	0	0	1.40847	NA	NA	NA
TCCTGTACTGAGCTGCCCCGAGAA	r2	24	['hsa-mir-486-2:1:AA,24:M3'|'hsa-mir-486:4:AA,24:M3']	hsa-mir-486-2,hsa-mir-486	110	0	0	0	80	0	0	0	81.543	0	0	0	1.01929	NA	NA	NA
TGAGACAGGTTAGT	r3	14	['hsa-mir-4524b:65:AGT,14:M3']	hsa-mir-4524b	88	0	1	0	80	0	0	0	117.125	0	0	0	1.46407	NA	NA	NA
TGTTGCACTTGTCCCGGCCTGT	r1	22	['hsa-mir-92a-1:48:A>G,2:MM'|'hsa-mir-92a-2:48:A>G,2:MM']	hsa-mir-92a-1,hsa-mir-92a-2	106	0	0	0	79	0	0	0	81.543	0	0	0	1.03219	NA	NA	NA
AAACCGTTACCATTACTGGGT	r1	21	['hsa-mir-451a:17:A>G,19:MM']	hsa-mir-451a	101	0	0	1	78	0	0	0	90.4386	0	0	0	1.15947	NA	NA	NA
CTGGGTGTGGCGGG	r3	14	['hsa-mir-3127:65:GGG,14:M3']	hsa-mir-3127	88	0	0	0	78	0	0	0	115.643	0	0	0	1.4826	NA	NA	NA
TCCTGTACCGAGCTGCCCCGA	r1	21	['hsa-mir-486-2:1:T>C,9:MM'|'hsa-mir-486:4:T>C,9:MM']	hsa-mir-486-2,hsa-mir-486	99	0	0	0	74	0	0	0	84.5082	0	0	0	1.142	NA	NA	NA
TGAGGTAGTAGTTTGTGCTA	r1	20	['hsa-let-7i:6:G>A,20:M3']	hsa-let-7i	103	0	0	0	73	0	0	0	78.5778	0	0	0	1.07641	NA	NA	NA
CGTACCGTGAGTAATAATGCGT	r1	22	['hsa-mir-126:53:C>T,22:M3']	hsa-mir-126	102	0	0	0	72	0	0	0	83.0256	0	0	0	1.15313	NA	NA	NA
CACTGGGTGTGGCGG	r3	15	['hsa-mir-1289-2:61:CGG,15:M3']	hsa-mir-1289-2	84	0	0	0	70	0	0	0	103.782	0	0	0	1.4826	NA	NA	NA
CACTGGGTGTGGCGG	r3	15	['hsa-mir-4632:11:CAC,1:M5']	hsa-mir-4632	84	0	0	0	70	0	0	0	103.782	0	0	0	1.4826	NA	NA	NA
TGGAGTGTGACAATGGTGTTA	r1	21	['hsa-mir-122:15:T>A,21:M3']	hsa-mir-122	105	0	0	0	67	0	0	0	72.6474	0	0	0	1.08429	NA	NA	NA
AAACTGTTACCATTACTGAGT	r1	21	['hsa-mir-451a:17:C>T,5:MM']	hsa-mir-451a	99	0	0	1	67	0	0	0	72.6474	0	0	0	1.08429	NA	NA	NA
ATCGATGAGCCCTG	r3	14	['hsa-mir-378h:30:ATC,1:M5']	hsa-mir-378h	78	0	0	0	67	0	0	0	97.8516	0	0	0	1.46047	NA	NA	NA
AAGCCGTTACCATTACTGAGT	r1	21	['hsa-mir-451a:17:A>G,3:MM']	hsa-mir-451a	100	0	0	1	66	0	0	0	77.0952	0	0	0	1.16811	NA	NA	NA
AGTGAGGCGTCCGG	r3	14	['hsa-mir-2110:26:CGG,14:M3']	hsa-mir-2110	84	0	0	0	65	0	0	0	94.8864	0	0	0	1.45979	NA	NA	NA
GAACAATGTAGATA	r2	14	['hsa-mir-4503:1:GA,1:M5']	hsa-mir-4503	83	0	1	0	64	0	0	0	93.4038	0	0	0	1.45943	NA	NA	NA
CTACACTGACTGAGC	r3	15	['hsa-mir-6857:70:CTA,1:M5']	hsa-mir-6857	81	0	0	0	64	0	0	0	90.4386	0	0	0	1.4131	NA	NA	NA
CATTGCACTTGTCTCGGTCC	r1	20	['hsa-mir-25:52:T>C,20:M3']	hsa-mir-25	99	0	0	0	63	0	0	0	74.13	0	0	0	1.17667	NA	NA	NA
CCCAGTGCTCTGAA	r3	14	['hsa-mir-425:74:GAA,14:M3']	hsa-mir-425	84	0	0	0	63	0	0	0	84.5082	0	0	0	1.3414	NA	NA	NA
CCGGGTGCTGATGT	r3	14	['hsa-mir-4262:11:CCG,1:M5']	hsa-mir-4262	88	0	0	0	63	0	0	0	93.4038	0	0	0	1.4826	NA	NA	NA
CATTATTACTTTTGGTACGCGT	r1	22	['hsa-mir-126:15:C>T,22:M3']	hsa-mir-126	96	0	0	0	62	0	0	0	72.6474	0	0	0	1.17173	NA	NA	NA
AAACCGTTACCATTACCGAGT	r1	21	['hsa-mir-451a:17:T>C,17:MM']	hsa-mir-451a	99	0	0	1	61	0	0	0	72.6474	0	0	0	1.19094	NA	NA	NA
CTGACTGAGCCAGC	r3	14	['hsa-mir-1225:64:AGC,14:M3']	hsa-mir-1225	83	0	0	0	58	0	0	0	84.5082	0	0	0	1.45704	NA	NA	NA
TATTACACTTGTCCCGGCCTGT	r1	22	['hsa-mir-92a-1:48:G>A,5:MM'|'hsa-mir-92a-2:48:G>A,5:MM']	hsa-mir-92a-1,hsa-mir-92a-2	92	0	0	0	57	0	0	0	62.2692	0	0	0	1.09244	NA	NA	NA
TTCGGTGTGGGGGA	r3	14	['hsa-mir-1275:15:TTC,1:M5']	hsa-mir-1275	83	0	0	0	57	0	0	0	84.5082	0	0	0	1.4826	NA	NA	NA
TTTGCCAAGGATGT	r3	14	['hsa-mir-2117:58:TGT,14:M3']	hsa-mir-2117	83	0	1	1	57	0	0	0	83.0256	0	0	0	1.45659	NA	NA	NA
AAACCGCTACCATTACTGAGT	r1	21	['hsa-mir-451a:17:T>C,7:MM']	hsa-mir-451a	96	0	0	1	56	0	0	0	65.2344	0	0	0	1.1649	NA	NA	NA
TCCTGCACTGAGCTGCCCCGA	r1	21	['hsa-mir-486-2:1:T>C,6:MM'|'hsa-mir-486:4:T>C,6:MM']	hsa-mir-486-2,hsa-mir-486	87	0	0	0	56	0	0	0	65.2344	0	0	0	1.1649	NA	NA	NA
TATTGCACTTGTCTCGGCCTGT	r1	22	['hsa-mir-92a-1:48:C>T,14:MM'|'hsa-mir-92a-2:48:C>T,14:MM']	hsa-mir-92a-1,hsa-mir-92a-2	99	0	0	0	56	0	0	0	51.891	0	0	0	0.926625	NA	NA	NA
TATTGTACTTGTCCCGGCCTGT	r1	22	['hsa-mir-92a-1:48:C>T,6:MM'|'hsa-mir-92a-2:48:C>T,6:MM']	hsa-mir-92a-1,hsa-mir-92a-2	96	0	0	0	56	0	0	0	59.304	0	0	0	1.059	NA	NA	NA
ACGATGCCCTGAGG	r3	14	['hsa-mir-1266:58:ACG,1:M5']	hsa-mir-1266	81	0	0	0	55	0	0	0	81.543	0	0	0	1.4826	NA	NA	NA
GTAAGCAGTAGAGT	r3	14	['hsa-mir-6501:31:GTA,1:M5']	hsa-mir-6501	84	0	1	0	55	0	0	0	81.543	0	0	0	1.4826	NA	NA	NA
AAACCGTTACCGTTACTGAGT	r1	21	['hsa-mir-451a:17:A>G,12:MM']	hsa-mir-451a	98	0	0	1	54	0	0	0	60.7866	0	0	0	1.12568	NA	NA	NA
AAACCGTTACCACTACTGAGT	r1	21	['hsa-mir-451a:17:T>C,13:MM']	hsa-mir-451a	94	0	0	1	54	0	0	0	66.717	0	0	0	1.2355	NA	NA	NA
CGACATTTGAGGCT	r3	14	['hsa-mir-372:51:GCT,14:M3']	hsa-mir-372	81	0	0	0	53	0	0	0	78.5778	0	0	0	1.4826	NA	NA	NA
ACAATGTAGATAAG	r2	14	['hsa-mir-4503:1:AG,14:M3']	hsa-mir-4503	80	0	1	0	52	0	0	0	74.13	0	0	0	1.42558	NA	NA	NA
TCAGGCTCAGTCCCCTCCCGAA	r1	22	['hsa-mir-484:8:T>A,22:M3']	hsa-mir-484	103	0	0	0	51	0	0	0	56.3388	0	0	0	1.10468	NA	NA	NA
CTTGGGCCTGGCTG	r2	14	['hsa-mir-6753:90:CT,1:M5']	hsa-mir-6753	80	0	0	0	51	0	0	0	74.13	0	0	0	1.45353	NA	NA	NA
TCCTGTACTGAGCTGCCCCGAGTTT	r3	25	['hsa-mir-486-2:1:TTT,25:M3'|'hsa-mir-486:4:TTT,25:M3']	hsa-mir-486-2,hsa-mir-486	89	0	0	0	51	0	0	0	66.717	0	0	0	1.30818	NA	NA	NA
AAACCGTTGCCATTACTGAGT	r1	21	['hsa-mir-451a:17:A>G,9:MM']	hsa-mir-451a	93	0	0	1	49	0	0	0	57.8214	0	0	0	1.18003	NA	NA	NA
AATGTGGCTCCTCC	r2	14	['hsa-mir-6735:57:AA,1:M5']	hsa-mir-6735	80	0	0	0	49	0	0	0	71.1648	0	0	0	1.45234	NA	NA	NA
TCCCGTACTGAGCTGCCCCGAG	r1	22	['hsa-mir-486-2:1:T>C,4:MM'|'hsa-mir-486:4:T>C,4:MM']	hsa-mir-486-2,hsa-mir-486	93	0	0	1	48	0	0	0	50.4084	0	0	0	1.05018	NA	NA	NA
ATTGCACTTGTCCCGGCCTGC	r1	21	['hsa-mir-92a-1:49:T>C,21:M3'|'hsa-mir-92a-2:49:T>C,21:M3']	hsa-mir-92a-1,hsa-mir-92a-2	97	0	0	0	48	0	0	0	56.3388	0	0	0	1.17372	NA	NA	NA
TCCTGTACTGGGCTGCCCCGAG	r1	22	['hsa-mir-486-2:1:A>G,11:MM'|'hsa-mir-486:4:A>G,11:MM']	hsa-mir-486-2,hsa-mir-486	85	0	0	0	47	0	0	0	48.9258	0	0	0	1.04097	NA	NA	NA
CTTCGGCTGCGCAG	r3	14	['hsa-mir-5001:10:CTT,1:M5']	hsa-mir-5001	76	0	0	0	47	0	0	0	69.6822	0	0	0	1.4826	NA	NA	NA
CTGGCTTCTTAGAG	r1	14	['hsa-mir-4305:28:G>C,5:MM']	hsa-mir-4305	81	0	0	0	46	0	0	0	68.1996	0	0	0	1.4826	NA	NA	NA
AAACCGTCACCATTACTGAGT	r1	21	['hsa-mir-451a:17:T>C,8:MM']	hsa-mir-451a	91	0	0	1	46	0	0	0	53.3736	0	0	0	1.1603	NA	NA	NA
CAGACTTGGGCCCGG	r3	15	['hsa-mir-152:69:CAG,1:M5']	hsa-mir-152	80	0	0	0	46	0	0	0	66.717	0	0	0	1.45037	NA	NA	NA
ACCAATATTACTGTGCTGCTC	r1	21	['hsa-mir-16-2:52:T>C,21:M3']	hsa-mir-16-2	85	0	0	0	45	0	0	0	57.8214	0	0	0	1.28492	NA	NA	NA
TCCTGTACTGAGCCGCCCCGAG	r1	22	['hsa-mir-486-2:1:T>C,14:MM'|'hsa-mir-486:4:T>C,14:MM']	hsa-mir-486-2,hsa-mir-486	88	0	0	0	45	0	0	0	44.478	0	0	0	0.9884	NA	NA	NA
TATTGCACTTGTCCCAGCCTGT	r1	22	['hsa-mir-92a-1:48:G>A,16:MM'|'hsa-mir-92a-2:48:G>A,16:MM']	hsa-mir-92a-1,hsa-mir-92a-2	93	0	0	0	45	0	0	0	51.891	0	0	0	1.15313	NA	NA	NA
CCTTGGGCCTGGCT	r3	14	['hsa-mir-6753:90:CCT,1:M5'|'hsa-mir-6847:38:CCT,1:M5']	hsa-mir-6753,hsa-mir-6847	75	0	0	0	45	0	0	0	65.2344	0	0	0	1.44965	NA	NA	NA
TCGTACCGTGAGTAATAATGCGT	r1	23	['hsa-mir-126:52:C>T,23:M3']	hsa-mir-126	89	0	0	0	44	0	0	0	47.4432	0	0	0	1.07825	NA	NA	NA
TCCTGTACTGAGCTGCCCTGA	r1	21	['hsa-mir-486-2:1:C>T,19:MM'|'hsa-mir-486:4:C>T,19:MM']	hsa-mir-486-2,hsa-mir-486	82	0	0	0	44	0	0	0	47.4432	0	0	0	1.07825	NA	NA	NA
TCACTGGGTGTGGCGG	r3	16	['hsa-mir-1289-2:60:CGG,16:M3']	hsa-mir-1289-2	73	0	0	0	44	0	0	0	65.2344	0	0	0	1.4826	NA	NA	NA
TCCTGTACTGAGCTGCTCCGA	r1	21	['hsa-mir-486-2:1:C>T,17:MM'|'hsa-mir-486:4:C>T,17:MM']	hsa-mir-486-2,hsa-mir-486	82	0	0	0	43	0	0	0	47.4432	0	0	0	1.10333	NA	NA	NA
TCCTGTACTGAGTTGCCCCGA	r1	21	['hsa-mir-486-2:1:C>T,13:MM'|'hsa-mir-486:4:C>T,13:MM']	hsa-mir-486-2,hsa-mir-486	82	0	0	0	43	0	0	0	48.9258	0	0	0	1.13781	NA	NA	NA
TATTGCACTTGTTCCGGCCTGT	r1	22	['hsa-mir-92a-1:48:C>T,13:MM'|'hsa-mir-92a-2:48:C>T,13:MM']	hsa-mir-92a-1,hsa-mir-92a-2	92	0	0	0	43	0	0	0	42.9954	0	0	0	0.999893	NA	NA	NA
ACTGGGTGTGGCGG	r2	14	['hsa-mir-4632:11:AC,1:M5']	hsa-mir-4632	81	0	0	0	43	0	0	0	63.7518	0	0	0	1.4826	NA	NA	NA
ACTGGGTGTGGCGG	r3	14	['hsa-mir-1289-2:62:CGG,14:M3']	hsa-mir-1289-2	81	0	0	0	43	0	0	0	63.7518	0	0	0	1.4826	NA	NA	NA
ATAATGGCTGAACA	r3	14	['hsa-mir-4500:46:ACA,14:M3']	hsa-mir-4500	79	0	0	0	43	0	0	0	63.7518	0	0	0	1.4826	NA	NA	NA
CCCTGTACTGAGCTGCCCCGAG	r1	22	['hsa-mir-486-2:1:T>C,1:M5'|'hsa-mir-486:4:T>C,1:M5']	hsa-mir-486-2,hsa-mir-486	91	0	0	0	42	0	0	0	45.9606	0	0	0	1.0943	NA	NA	NA
AAAGACATAGGAGG	r2	14	['hsa-mir-641:16:GG,14:M3']	hsa-mir-641	80	0	0	0	42	0	0	0	62.2692	0	0	0	1.4826	NA	NA	NA
AAACCGTTACCATTACTGAA	r1	20	['hsa-mir-451a:17:G>A,20:M3']	hsa-mir-451a	78	0	0	0	41	0	0	0	54.8562	0	0	0	1.33796	NA	NA	NA
TCCTGTACTGAGCTGCCCCGGG	r1	22	['hsa-mir-486-2:1:A>G,21:MM'|'hsa-mir-486:4:A>G,21:MM']	hsa-mir-486-2,hsa-mir-486	90	0	0	0	41	0	0	0	42.9954	0	0	0	1.04867	NA	NA	NA
CGGGGCAGCTCAGTACAGGATT	r1	22	['hsa-mir-486-2:43:G>T,22:M3'|'hsa-mir-486:46:A>T,22:M3']	hsa-mir-486-2,hsa-mir-486	93	0	0	0	41	0	0	0	48.9258	0	0	0	1.19331	NA	NA	NA
ATGAAGCGGGGATG	r3	14	['hsa-mir-6088:5:ATG,14:M3']	hsa-mir-6088	80	0	0	0	41	0	0	0	60.7866	0	0	0	1.4826	NA	NA	NA
TGGGGGGCAGAGAGCGAGACT	r1	21	['hsa-mir-423:17:A>G,3:MM']	hsa-mir-423	91	0	0	0	40	0	0	0	41.5128	0	0	0	1.03782	NA	NA	NA
TACACTGACTGAGC	r2	14	['hsa-mir-6857:70:TA,1:M5']	hsa-mir-6857	76	0	0	0	39	0	0	0	54.8562	0	0	0	1.40657	NA	NA	NA
TGTTCTCGGATGGA	r1	14	['hsa-mir-4273:12:T>G,8:MM']	hsa-mir-4273	75	0	0	0	38	0	0	0	54.8562	0	0	0	1.44358	NA	NA	NA
AAACCGTTACCATCACTGAGT	r1	21	['hsa-mir-451a:17:T>C,14:MM']	hsa-mir-451a	87	0	0	0	38	0	0	0	42.9954	0	0	0	1.13146	NA	NA	NA
AAACCGTTATCATTACTGAGT	r1	21	['hsa-mir-451a:17:C>T,10:MM']	hsa-mir-451a	84	0	0	0	38	0	0	0	45.9606	0	0	0	1.20949	NA	NA	NA
TCCTGTACTGAGCTGCCT	r1	18	['hsa-mir-486-2:1:C>T,18:M3'|'hsa-mir-486:4:C>T,18:M3']	hsa-mir-486-2,hsa-mir-486	77	0	0	0	38	0	0	0	44.478	0	0	0	1.17047	NA	NA	NA
ACTTTTACTGTGAA	r1	14	['hsa-mir-629:40:G>T,9:MM']	hsa-mir-629	76	0	0	0	38	0	0	0	56.3388	0	0	0	1.4826	NA	NA	NA
TATTGCACTTGTCCCGGCCTT	r1	21	['hsa-mir-92a-1:48:G>T,21:M3'|'hsa-mir-92a-2:48:G>T,21:M3']	hsa-mir-92a-1,hsa-mir-92a-2	81	0	0	0	38	0	0	0	45.9606	0	0	0	1.20949	NA	NA	NA
TATTGCATTTGTCCCGGCCTGT	r1	22	['hsa-mir-92a-1:48:C>T,8:MM'|'hsa-mir-92a-2:48:C>T,8:MM']	hsa-mir-92a-1,hsa-mir-92a-2	79	0	0	0	38	0	0	0	38.5476	0	0	0	1.01441	NA	NA	NA
TCCTGTACTGAGCTGCCCGA	r2	20	['hsa-mir-486-2:1:GA,20:M3'|'hsa-mir-486:4:GA,20:M3']	hsa-mir-486-2,hsa-mir-486	77	0	0	0	38	0	0	0	44.478	0	0	0	1.17047	NA	NA	NA
CTACTGATGACCTC	r3	14	['hsa-mir-5696:28:CTC,14:M3']	hsa-mir-5696	78	0	0	0	38	0	0	0	56.3388	0	0	0	1.4826	NA	NA	NA
TCCTGTACTGAGCTGTCCCGA	r1	21	['hsa-mir-486-2:1:C>T,16:MM'|'hsa-mir-486:4:C>T,16:MM']	hsa-mir-486-2,hsa-mir-486	76	0	0	0	37	0	0	0	42.9954	0	0	0	1.16204	NA	NA	NA
TATTGCACTTGTCCCGGTCTGT	r1	22	['hsa-mir-92a-1:48:C>T,18:MM'|'hsa-mir-92a-2:48:C>T,18:MM']	hsa-mir-92a-1,hsa-mir-92a-2	90	0	0	0	37	0	0	0	40.0302	0	0	0	1.0819	NA	NA	NA
TCCTGTACTGAGCTGCCCCGAAA	r2	23	['hsa-mir-486-2:1:AA,23:M3'|'hsa-mir-486:4:AA,23:M3']	hsa-mir-486-2,hsa-mir-486	83	0	0	0	37	0	0	0	40.0302	0	0	0	1.0819	NA	NA	NA
TCTCTCGGCTCCTCGCGGCTCT	r1	22	['hsa-mir-3615:51:G>T,22:M3']	hsa-mir-3615	82	0	0	0	36	0	0	0	38.5476	0	0	0	1.07077	NA	NA	NA
GGGGATAAAGGCGG	r1	14	['hsa-mir-4484:59:A>T,6:MM']	hsa-mir-4484	74	0	0	0	36	0	0	0	53.3736	0	0	0	1.4826	NA	NA	NA
AAACCGTTACCATTACTA	r1	18	['hsa-mir-451a:17:G>A,18:M3']	hsa-mir-451a	74	0	0	0	36	0	0	0	44.478	0	0	0	1.2355	NA	NA	NA
TCCTGTACTGAGCTGCCTCGA	r1	21	['hsa-mir-486-2:1:C>T,18:MM'|'hsa-mir-486:4:C>T,18:MM']	hsa-mir-486-2,hsa-mir-486	82	0	0	0	36	0	0	0	38.5476	0	0	0	1.07077	NA	NA	NA
TCCTGTGCTGAGCTGCCCCGA	r1	21	['hsa-mir-486-2:1:A>G,7:MM'|'hsa-mir-486:4:A>G,7:MM']	hsa-mir-486-2,hsa-mir-486	77	0	0	0	36	0	0	0	42.9954	0	0	0	1.19432	NA	NA	NA
CACTGACTGAGCCA	r2	14	['hsa-mir-6857:70:CA,14:M3']	hsa-mir-6857	74	0	0	0	36	0	0	0	51.891	0	0	0	1.44142	NA	NA	NA
TATGGGCATGGGGG	r3	14	['hsa-mir-6775:9:TAT,1:M5']	hsa-mir-6775	77	0	0	0	36	0	0	0	53.3736	0	0	0	1.4826	NA	NA	NA
CGTACCGTGAGTAATAATGCGA	r1	22	['hsa-mir-126:53:C>A,22:M3']	hsa-mir-126	82	0	0	0	35	0	0	0	37.065	0	0	0	1.059	NA	NA	NA
TCAGGCTCAGTCCCCTCCCGAC	r1	22	['hsa-mir-484:8:T>C,22:M3']	hsa-mir-484	83	0	0	0	35	0	0	0	38.5476	0	0	0	1.10136	NA	NA	NA
TACACTGACTGAGCC	r3	15	['hsa-mir-1225:63:TAC,1:M5']	hsa-mir-1225	75	0	0	0	35	0	0	0	48.9258	0	0	0	1.39788	NA	NA	NA
TGAGGGGCAGGGAGCGAGACT	r1	21	['hsa-mir-423:17:A>G,11:MM']	hsa-mir-423	83	0	0	0	34	0	0	0	32.6172	0	0	0	0.959329	NA	NA	NA
AAACCGTTACCATTGCTGAGT	r1	21	['hsa-mir-451a:17:A>G,15:MM']	hsa-mir-451a	85	0	0	1	34	0	0	0	37.065	0	0	0	1.09015	NA	NA	NA
TCCTGTACCGAGCTGCCCCGAG	r1	22	['hsa-mir-486-2:1:T>C,9:MM'|'hsa-mir-486:4:T>C,9:MM']	hsa-mir-486-2,hsa-mir-486	78	0	0	0	34	0	0	0	34.0998	0	0	0	1.00294	NA	NA	NA
AGACTTGGGCCCGG	r2	14	['hsa-mir-152:69:AG,1:M5']	hsa-mir-152	76	0	0	0	33	0	0	0	48.9258	0	0	0	1.4826	NA	NA	NA
TGGAGTGTGACAATGGTGTTG	r1	21	['hsa-mir-122:15:T>G,21:M3']	hsa-mir-122	74	0	0	0	32	0	0	0	38.5476	0	0	0	1.20461	NA	NA	NA
TCGTACCGTGAGTAATAATGCT	r1	22	['hsa-mir-126:52:G>T,22:M3']	hsa-mir-126	78	0	0	0	32	0	0	0	35.5824	0	0	0	1.11195	NA	NA	NA
ATTAAAGTTGTTGTG	r1	15	['hsa-mir-3657:58:T>A,6:MM']	hsa-mir-3657	69	0	0	0	32	0	0	0	47.4432	0	0	0	1.4826	NA	NA	NA
AGCTTGACTCTAGTT	r3	15	['hsa-mir-200a:44:GTT,15:M3']	hsa-mir-200a	76	0	1	0	32	0	0	0	47.4432	0	0	0	1.4826	NA	NA	NA
TCCTGTACTGAGCTGCCCCGAGAAT	r3	25	['hsa-mir-486-2:1:AAT,25:M3'|'hsa-mir-486:4:AAT,25:M3']	hsa-mir-486-2,hsa-mir-486	78	0	0	0	32	0	0	0	35.5824	0	0	0	1.11195	NA	NA	NA
AACTGAACGTGGAG	r1	14	['hsa-mir-3925:17:A>C,8:MM']	hsa-mir-3925	73	0	0	0	31	0	0	0	44.478	0	0	0	1.43477	NA	NA	NA
TCCTGTACTGAGCTGCCCT	r1	19	['hsa-mir-486-2:1:C>T,19:M3'|'hsa-mir-486:4:C>T,19:M3']	hsa-mir-486-2,hsa-mir-486	76	0	0	0	31	0	0	0	37.065	0	0	0	1.19565	NA	NA	NA
AAAGGGAAGCGCTTGTG	r3	17	['hsa-mir-519d:20:GTG,17:M3'|'hsa-mir-520f:20:GTG,17:M3']	hsa-mir-519d,hsa-mir-520f	72	0	0	0	31	0	0	0	45.9606	0	0	0	1.4826	NA	NA	NA
TGAAAAGACATAGGA	r3	15	['hsa-mir-641:16:TGA,1:M5']	hsa-mir-641	74	0	0	0	31	0	0	0	45.9606	0	0	0	1.4826	NA	NA	NA
CGCAGGTGAGAGCT	r3	14	['hsa-mir-6886:8:GCT,14:M3']	hsa-mir-6886	70	0	0	0	31	0	0	0	45.9606	0	0	0	1.4826	NA	NA	NA
TGGAGTGTGGCAATGGTGTTT	r1	21	['hsa-mir-122:15:A>G,10:MM']	hsa-mir-122	75	0	0	0	30	0	0	0	32.6172	0	0	0	1.08724	NA	NA	NA
TCCCGTACTGAGCTGCCCCG	r1	20	['hsa-mir-486-2:1:T>C,4:MM'|'hsa-mir-486:4:T>C,4:MM']	hsa-mir-486-2,hsa-mir-486	72	0	0	0	30	0	0	0	35.5824	0	0	0	1.18608	NA	NA	NA
TTGGGCTCCAGGGG	r2	14	['hsa-mir-612:55:TT,1:M5']	hsa-mir-612	69	0	0	0	30	0	0	0	44.478	0	0	0	1.4826	NA	NA	NA
TGCTGCTCTAAATG	r3	14	['hsa-mir-5197:86:TGC,1:M5']	hsa-mir-5197	74	0	0	0	30	0	0	0	44.478	0	0	0	1.4826	NA	NA	NA
CTTGGGCTCCAGGGG	r3	15	['hsa-mir-612:55:CTT,1:M5']	hsa-mir-612	75	0	0	0	30	0	0	0	44.478	0	0	0	1.4826	NA	NA	NA
TGGAGTGTGACAATGGTGTTTA	r1	22	['hsa-mir-122:15:G>A,22:M3']	hsa-mir-122	78	0	0	0	29	0	0	0	29.652	0	0	0	1.02248	NA	NA	NA
AATGGCTCAGTGAG	r3	14	['hsa-mir-222:26:GAG,14:M3']	hsa-mir-222	69	0	0	0	29	0	0	0	42.9954	0	0	0	1.4826	NA	NA	NA
TAACGGCTAACATG	r3	14	['hsa-mir-449a:56:TAA,1:M5']	hsa-mir-449a	68	0	0	0	29	0	0	0	42.9954	0	0	0	1.4826	NA	NA	NA
TCGTACCGTGAGTAATAATGA	r1	21	['hsa-mir-126:52:C>A,21:M3']	hsa-mir-126	74	0	0	0	28	0	0	0	28.1694	0	0	0	1.00605	NA	NA	NA
TCGTACCGTGAGTAATAATGCC	r1	22	['hsa-mir-126:52:G>C,22:M3']	hsa-mir-126	77	0	0	0	28	0	0	0	32.6172	0	0	0	1.1649	NA	NA	NA
TCTCTCGGCTCCTCGCGGCTCA	r1	22	['hsa-mir-3615:51:G>A,22:M3']	hsa-mir-3615	76	0	0	0	28	0	0	0	26.6868	0	0	0	0.9531	NA	NA	NA
TCCTGTACTGAGCTACCCCGA	r1	21	['hsa-mir-486-2:1:G>A,15:MM'|'hsa-mir-486:4:G>A,15:MM']	hsa-mir-486-2,hsa-mir-486	70	0	0	0	28	0	0	0	34.0998	0	0	0	1.21785	NA	NA	NA
TCCTGTACTGGGCTGCCCCG	r1	20	['hsa-mir-486-2:1:A>G,11:MM'|'hsa-mir-486:4:A>G,11:MM']	hsa-mir-486-2,hsa-mir-486	70	0	0	0	28	0	0	0	31.1346	0	0	0	1.11195	NA	NA	NA
CCCTGTACTGAGCTGCCCCG	r1	20	['hsa-mir-486-2:1:T>C,1:M5'|'hsa-mir-486:4:T>C,1:M5']	hsa-mir-486-2,hsa-mir-486	68	0	0	0	28	0	0	0	32.6172	0	0	0	1.1649	NA	NA	NA
TCCAGTACTGAGCTGCCCCGA	r1	21	['hsa-mir-486-2:1:T>A,4:MM'|'hsa-mir-486:4:T>A,4:MM']	hsa-mir-486-2,hsa-mir-486	75	0	0	0	28	0	0	0	34.0998	0	0	0	1.21785	NA	NA	NA
TATTGCACTTGTCCCGGCTTGT	r1	22	['hsa-mir-92a-1:48:C>T,19:MM'|'hsa-mir-92a-2:48:C>T,19:MM']	hsa-mir-92a-1,hsa-mir-92a-2	78	0	0	0	28	0	0	0	28.1694	0	0	0	1.00605	NA	NA	NA
TGGAGTGTGACGATGGTGTTT	r1	21	['hsa-mir-122:15:A>G,12:MM']	hsa-mir-122	69	0	0	0	27	0	0	0	28.1694	0	0	0	1.04331	NA	NA	NA
TGTGACTGGTTGACCAGAGGGGT	r1	23	['hsa-mir-134:8:C>T,23:M3']	hsa-mir-134	73	0	0	0	27	0	0	0	34.0998	0	0	0	1.26296	NA	NA	NA
TCCTGTACTGAGCTGCCCCGAGTC	r1	24	['hsa-mir-486:4:G>T,23:MM']	hsa-mir-486	70	0	0	0	27	0	0	0	34.0998	0	0	0	1.26296	NA	NA	NA
TCCTATACTGAGCTGCCCCGA	r1	21	['hsa-mir-486-2:1:G>A,5:MM'|'hsa-mir-486:4:G>A,5:MM']	hsa-mir-486-2,hsa-mir-486	70	0	0	0	27	0	0	0	34.0998	0	0	0	1.26296	NA	NA	NA
TCCTGTATTGAGCTGCCCCGA	r1	21	['hsa-mir-486-2:1:C>T,8:MM'|'hsa-mir-486:4:C>T,8:MM']	hsa-mir-486-2,hsa-mir-486	69	0	0	0	27	0	0	0	32.6172	0	0	0	1.20804	NA	NA	NA
TATTGCACTTGTCCCGACCTGT	r1	22	['hsa-mir-92a-1:48:G>A,17:MM'|'hsa-mir-92a-2:48:G>A,17:MM']	hsa-mir-92a-1,hsa-mir-92a-2	77	0	0	0	27	0	0	0	31.1346	0	0	0	1.15313	NA	NA	NA
ATCGATGAGCCCTGG	r3	15	['hsa-mir-378h:30:ATC,1:M5']	hsa-mir-378h	67	0	0	0	27	0	0	0	40.0302	0	0	0	1.4826	NA	NA	NA
CACTGGGTGTGGCG	r1	14	['hsa-mir-1289-2:61:A>C,13:MM']	hsa-mir-1289-2	71	0	0	0	26	0	0	0	38.5476	0	0	0	1.4826	NA	NA	NA
ACCTGTACTGAGCTGCCCCGA	r1	21	['hsa-mir-486-2:1:T>A,1:M5'|'hsa-mir-486:4:T>A,1:M5']	hsa-mir-486-2,hsa-mir-486	69	0	0	0	26	0	0	0	31.1346	0	0	0	1.19748	NA	NA	NA
TCCTGCACTGAGCTGCCCCGAG	r1	22	['hsa-mir-486-2:1:T>C,6:MM'|'hsa-mir-486:4:T>C,6:MM']	hsa-mir-486-2,hsa-mir-486	71	0	0	0	26	0	0	0	29.652	0	0	0	1.14046	NA	NA	NA
TATTGCTCTTGTCCCGGCCTGT	r1	22	['hsa-mir-92a-1:48:A>T,7:MM'|'hsa-mir-92a-2:48:A>T,7:MM']	hsa-mir-92a-1,hsa-mir-92a-2	75	0	0	0	26	0	0	0	26.6868	0	0	0	1.02642	NA	NA	NA
TCAGGCTCAGTCCCCTCCCGAAT	r2	23	['hsa-mir-484:8:AT,23:M3']	hsa-mir-484	68	0	0	0	26	0	0	0	34.0998	0	0	0	1.31153	NA	NA	NA
CACTGACTGAGCCAG	r3	15	['hsa-mir-6857:70:CAG,15:M3']	hsa-mir-6857	67	0	0	0	26	0	0	0	38.5476	0	0	0	1.4826	NA	NA	NA
TCACAGTGAACCGGTCTCC	r1	19	['hsa-mir-128-1:50:T>C,19:M3'|'hsa-mir-128-2:52:T>C,19:M3']	hsa-mir-128-1,hsa-mir-128-2	74	0	0	0	25	0	0	0	25.2042	0	0	0	1.00817	NA	NA	NA
TAACCGTTACCATTACTGAGT	r1	21	['hsa-mir-451a:17:A>T,1:M5']	hsa-mir-451a	74	0	0	0	25	0	0	0	29.652	0	0	0	1.18608	NA	NA	NA
TCCTGTACTGAGCTGCCCCGAGAC	r1	24	['hsa-mir-486:4:G>A,23:MM']	hsa-mir-486	71	0	0	0	25	0	0	0	26.6868	0	0	0	1.06747	NA	NA	NA
TCTTGTACTGAGCTGCCCCGA	r1	21	['hsa-mir-486-2:1:C>T,3:MM'|'hsa-mir-486:4:C>T,3:MM']	hsa-mir-486-2,hsa-mir-486	70	0	0	0	25	0	0	0	28.1694	0	0	0	1.12678	NA	NA	NA
TCCTGTACTGAGCTGCCCCGAAT	r2	23	['hsa-mir-486-2:1:AT,23:M3'|'hsa-mir-486:4:AT,23:M3']	hsa-mir-486-2,hsa-mir-486	69	0	0	0	25	0	0	0	32.6172	0	0	0	1.30469	NA	NA	NA
TGTACTGGGCTCCA	r3	14	['hsa-mir-3921:72:CCA,14:M3']	hsa-mir-3921	67	0	0	0	25	0	0	0	37.065	0	0	0	1.4826	NA	NA	NA
TTAAAGTTGTTGTG	r1	14	['hsa-mir-3657:59:T>A,5:MM']	hsa-mir-3657	67	0	0	0	24	0	0	0	35.5824	0	0	0	1.4826	NA	NA	NA
TCCTGTACTGAGCCGCCCCG	r1	20	['hsa-mir-486-2:1:T>C,14:MM'|'hsa-mir-486:4:T>C,14:MM']	hsa-mir-486-2,hsa-mir-486	70	0	0	0	24	0	0	0	26.6868	0	0	0	1.11195	NA	NA	NA
TCCTGTACTGAACTGCCCCGA	r1	21	['hsa-mir-486-2:1:G>A,12:MM'|'hsa-mir-486:4:G>A,12:MM']	hsa-mir-486-2,hsa-mir-486	66	0	0	0	24	0	0	0	28.1694	0	0	0	1.17372	NA	NA	NA
TCGGATCCGTCTGAGCTTGGCTTTT	r3	25	['hsa-mir-127:57:TTT,25:M3']	hsa-mir-127	69	0	0	0	24	0	0	0	34.0998	0	0	0	1.42083	NA	NA	NA
GTGCTGGGGATAGA	r3	14	['hsa-mir-1301:36:AGA,14:M3']	hsa-mir-1301	65	1	0	0	24	0	0	0	35.5824	0	0	0	1.4826	NA	NA	NA
TGGGGTGTGACAATGGTGTTT	r1	21	['hsa-mir-122:15:A>G,4:MM']	hsa-mir-122	66	0	0	0	23	0	0	0	25.2042	0	0	0	1.09583	NA	NA	NA
GGGGCTCATGGAGA	r1	14	['hsa-mir-328:19:G>T,9:MM']	hsa-mir-328	64	0	0	0	23	0	0	0	34.0998	0	0	0	1.4826	NA	NA	NA
CTGGCCCTCTCTGCCCTTCCGTT	r1	23	['hsa-mir-328:48:C>T,23:M3']	hsa-mir-328	66	0	0	1	23	0	0	0	29.652	0	0	0	1.28922	NA	NA	NA
AAACCATTACCATTACTGAGT	r1	21	['hsa-mir-451a:17:G>A,6:MM']	hsa-mir-451a	71	0	0	0	23	0	0	0	28.1694	0	0	0	1.22476	NA	NA	NA
TATTGCACTAGTCCCGGCCTGT	r1	22	['hsa-mir-92a-1:48:T>A,10:MM'|'hsa-mir-92a-2:48:T>A,10:MM']	hsa-mir-92a-1,hsa-mir-92a-2	67	0	0	0	23	0	0	0	23.7216	0	0	0	1.03137	NA	NA	NA
AGGGAAGCGCTTGTG	r3	15	['hsa-mir-518b:20:GTG,15:M3'|'hsa-mir-518e:22:GTG,15:M3'|'hsa-mir-519a-1:21:GTG,15:M3'|'hsa-mir-519a-2:22:GTG,15:M3'|'hsa-mir-519b:19:GTG,15:M3'|'hsa-mir-519c:22:GTG,15:M3'|'hsa-mir-519d:22:GTG,15:M3'|'hsa-mir-520b:9:GTG,15:M3'|'hsa-mir-520f:22:GTG,15:M3'|'hsa-mir-522:22:GTG,15:M3'|'hsa-mir-523:22:GTG,15:M3']	hsa-mir-518b,hsa-mir-518e,hsa-mir-519a-1,hsa-mir-519a-2,hsa-mir-519b,hsa-mir-519,hsa-mir-519d,hsa-mir-520b,hsa-mir-520f,hsa-mir-522,hsa-mir-523	65	0	0	0	23	0	0	0	34.0998	0	0	0	1.4826	NA	NA	NA
AAGGGAAGCGCTTGTG	r3	16	['hsa-mir-519d:21:GTG,16:M3'|'hsa-mir-520f:21:GTG,16:M3']	hsa-mir-519d,hsa-mir-520f	67	0	0	0	23	0	0	0	34.0998	0	0	0	1.4826	NA	NA	NA
TACCACAGGGTAGAACCACGGACC	r1	24	['hsa-mir-140:62:A>C,24:M3']	hsa-mir-140	64	0	0	0	22	0	0	0	28.1694	0	0	0	1.28043	NA	NA	NA
TCAGGCTCAGTCCCCTCCCGT	r1	21	['hsa-mir-484:8:A>T,21:M3']	hsa-mir-484	64	0	0	0	22	0	0	0	26.6868	0	0	0	1.21304	NA	NA	NA
TTCTGTACTGAGCTGCCCCGA	r1	21	['hsa-mir-486-2:1:C>T,2:MM'|'hsa-mir-486:4:C>T,2:MM']	hsa-mir-486-2,hsa-mir-486	65	0	0	0	22	0	0	0	28.1694	0	0	0	1.28043	NA	NA	NA
AAGACCCTGGGAATG	r1	15	['hsa-mir-6716:9:T>C,7:MM']	hsa-mir-6716	64	0	0	0	22	0	0	0	25.2042	0	0	0	1.14565	NA	NA	NA
TATTGCACTTGTCCCGGCCTAT	r1	22	['hsa-mir-92a-1:48:G>A,21:MM'|'hsa-mir-92a-2:48:G>A,21:MM']	hsa-mir-92a-1,hsa-mir-92a-2	66	0	0	0	22	0	0	0	25.2042	0	0	0	1.14565	NA	NA	NA
ACGACTTAGCTGTA	r3	14	['hsa-mir-1244-1:40:ACG,1:M5'|'hsa-mir-1244-2:40:ACG,1:M5'|'hsa-mir-1244-3:40:ACG,1:M5']	hsa-mir-1244-1,hsa-mir-1244-2,hsa-mir-1244-3	65	0	0	0	22	0	0	0	32.6172	0	0	0	1.4826	NA	NA	NA
CTTGTACTGGGCTCCA	r3	16	['hsa-mir-3921:70:CCA,16:M3']	hsa-mir-3921	64	0	0	0	22	0	0	0	32.6172	0	0	0	1.4826	NA	NA	NA
TCCTGTACTGAGCTGCCCCGAGTAT	r3	25	['hsa-mir-486-2:1:TAT,25:M3'|'hsa-mir-486:4:TAT,25:M3']	hsa-mir-486-2,hsa-mir-486	65	0	0	0	22	0	0	0	28.1694	0	0	0	1.28043	NA	NA	NA
TGGAGCGTGACAATGGTGTTT	r1	21	['hsa-mir-122:15:T>C,6:MM']	hsa-mir-122	63	0	0	0	21	0	0	0	22.239	0	0	0	1.059	NA	NA	NA
TCCTGTACTGAGCTGCCCCGAGGT	r1	24	['hsa-mir-486-2:1:C>G,23:MM'|'hsa-mir-486:4:C>T,24:M3']	hsa-mir-486-2,hsa-mir-486	63	0	0	0	21	0	0	0	19.2738	0	0	0	0.9178	NA	NA	NA
TCCTGTACTGAGTTGCCCCGAG	r1	22	['hsa-mir-486-2:1:C>T,13:MM'|'hsa-mir-486:4:C>T,13:MM']	hsa-mir-486-2,hsa-mir-486	63	0	0	0	21	0	0	0	22.239	0	0	0	1.059	NA	NA	NA
ATTGAGAGCTCTTC	r1	14	['hsa-mir-549a:22:A>T,12:MM']	hsa-mir-549a	63	0	0	0	21	0	0	0	31.1346	0	0	0	1.4826	NA	NA	NA
TTATGGTTTGCCTGGGACC	r1	19	['hsa-mir-584:16:T>C,19:M3']	hsa-mir-584	63	0	0	0	21	0	0	0	25.2042	0	0	0	1.2002	NA	NA	NA
TATTGCACTTATCCCGGCCTGT	r1	22	['hsa-mir-92a-1:48:G>A,11:MM'|'hsa-mir-92a-2:48:G>A,11:MM']	hsa-mir-92a-1,hsa-mir-92a-2	63	0	0	0	21	0	0	0	25.2042	0	0	0	1.2002	NA	NA	NA
TATTGCACTCGTCCCGGCCTGC	r1	22	['hsa-mir-92b:61:C>G,21:MM']	hsa-mir-92b	64	0	0	0	21	0	0	0	25.2042	0	0	0	1.2002	NA	NA	NA
TCCTGTACTGAGCTGCCCCGAGTA	r2	24	['hsa-mir-486-2:1:TA,24:M3'|'hsa-mir-486:4:TA,24:M3']	hsa-mir-486-2,hsa-mir-486	64	0	0	0	21	0	0	0	23.7216	0	0	0	1.1296	NA	NA	NA
GACGTGTGGTTCTA	r3	14	['hsa-mir-4475:13:GAC,1:M5']	hsa-mir-4475	65	0	0	0	21	0	0	0	31.1346	0	0	0	1.4826	NA	NA	NA
