# Supplementary material for: Small non-coding RNA profiling in human biofluids and surrogate tissues from healthy individuals: description of the diverse and most represented species
Source: Oncotarget. 2017 Dec 14;9(3):3097–111. doi: 10.18632/oncotarget.23203 (PMC5790449; doi:10.18632/oncotarget.23203)
Supplement: Supplementary file 10 [file oncotarget-09-3097-s010.xlsx]

## Sheet: Foglio1
Supplementary Table 2H. List of isomiRs predicted for common or reference miRNAs
							Sample > 20 reads				Median read counts				MAD				MAD / Median
		OriginalSeq	Round	Variation	preMIRref	miRNA	Plasma	Cervix	Stool	Urine	Plasma	Cervix	Stool	Urine	Plasma	Cervix	Stool	Urine	Plasma	Cervix	Stool	Urine
hsa-miR-320a	Common	AAAAGCTGGGTTGAGAGGGCGT	r1	22	['hsa-mir-320a:48:A>T,22:M3']	hsa-mir-320a	123	2	3	38	1428	0	0	55	1547.83	0	0	51.1497	1.08392	NA	NA	0.929995
		AAAAGCTGGGTTGAGAGGGCGAT	r1	23	['hsa-mir-320a:48:A>T,23:M3']	hsa-mir-320a	122	3	6	33	645	2	2	47.5	782.813	2.9652	2.9652	59.304	1.21366	1.4826	1.4826	1.24851
		AAAAGCTGGGTTGAGAGGGCGC	r1	22	['hsa-mir-320a:48:A>C,22:M3']	hsa-mir-320a	117	1	0	11	205	0	0	9	213.494	0	0	9.6369	1.04144	NA	NA	1.07077
		AAAAGCTGGGTTGAGAGGGCGAAT	r1	24	['hsa-mir-320a:48:A>T,24:M3']	hsa-mir-320a	107	3	3	35	115	1	1	51.5	154.19	1.4826	1.4826	58.5627	1.34079	1.4826	1.4826	1.13714
		AAAAGCTGGGTTGAGAGGGCGAC	r1	23	['hsa-mir-320a:48:A>C,23:M3']	hsa-mir-320a	103	1	0	10	95	0	0	5	105.265	0	0	5.9304	1.10805	NA	NA	1.18608
		AAAAGCTGGGTTGAGAGGGCGAG	r1	23	['hsa-mir-320a:48:A>G,23:M3']	hsa-mir-320a	104	1	0	4	71	0	0	5.5	74.13	0	0	8.1543	1.04408	NA	NA	1.4826
		AAAAGCTGGGTTGAGAGGGCGG	r1	22	['hsa-mir-320a:48:A>G,22:M3']	hsa-mir-320a	94	1	0	1	48	0	0	3.5	53.3736	0	0	5.1891	1.11195	NA	NA	1.4826
		AAAAGCTGGGTTGAGAGGGCGAAG	r1	24	['hsa-mir-320a:48:A>G,24:M3']	hsa-mir-320a	74	1	0	8	27	0	0	7.5	29.652	0	0	8.1543	1.09822	NA	NA	1.08724
		AAAAGCTGGGTTGAGAGGGCGAGA	r1	24	['hsa-mir-320a:48:A>G,23:MM']	hsa-mir-320a	70	0	0	4	25	0	0	4	25.2042	0	0	4.4478	1.00817	NA	NA	1.11195
		AAAGCTGGGTTGAGAGGGCGT	r1	21	['hsa-mir-320a:49:A>T,21:M3']	hsa-mir-320a	74	0	0	1	26	0	0	2.5	28.1694	0	0	2.9652	1.08344	NA	NA	1.18608
		GAAAAGCTGGGTTGAGAGGGCGT	r1	23	['hsa-mir-320a:47:A>T,23:M3']	hsa-mir-320a	69	0	0	0	23	0	0	1	23.7216	0	0	1.4826	1.03137	NA	NA	1.4826
		AAAAGCTGGGTTGAGAGGGCGTT	r2	23	['hsa-mir-320a:48:TT,23:M3']	hsa-mir-320a	117	1	1	10	180	0	0	6	182.36	0	0	7.413	1.01311	NA	NA	1.2355
		AAAAGCTGGGTTGAGAGGGCGATT	r2	24	['hsa-mir-320a:48:TT,24:M3']	hsa-mir-320a	108	2	0	22	96	0	0	16	120.091	0	0	18.5325	1.25094	NA	NA	1.15828
		AAAAGCTGGGTTGAGAGGGCGAGT	r2	24	['hsa-mir-320a:48:GT,24:M3']	hsa-mir-320a	70	0	0	7	27	0	0	8	29.652	0	0	8.8956	1.09822	NA	NA	1.11195
		AAAAGCTGGGTTGAGAGGGCGTC	r2	23	['hsa-mir-320a:48:TC,23:M3']	hsa-mir-320a	66	0	0	0	23	0	0	0.5	23.7216	0	0	0.7413	1.03137	NA	NA	1.4826
		AAAAGCTGGGTTGAGAGGGCGTTT	r3	24	['hsa-mir-320a:48:TTT,24:M3']	hsa-mir-320a	70	0	0	0	35	0	0	2	44.478	0	0	2.9652	1.2708	NA	NA	1.4826
		AAAAGCTGGGTTGAGAGGGCT	r1	21	['hsa-mir-320a:48:G>T,21:M3'|'hsa-mir-320b-1:39:A>T,21:M3'|'hsa-mir-320b-2:72:A>T,21:M3']	hsa-mir-320a,hsa-mir-320b-1,hsa-mir-320b-2	84	0	0	0	34	0	0	2	37.065	0	0	2.9652	1.09015	NA	NA	1.4826
		AAAAGCTGGGTTGAGAGGGCC	r1	21	['hsa-mir-320a:48:G>C,21:M3'|'hsa-mir-320b-1:39:A>C,21:M3'|'hsa-mir-320b-2:72:A>C,21:M3']	hsa-mir-320a,hsa-mir-320b-1,hsa-mir-320b-2	71	0	0	0	24	0	0	0.5	26.6868	0	0	0.7413	1.11195	NA	NA	1.4826
		AAAAGCTGGGTTGAGAGGGCT	r1	21	['hsa-mir-320a:48:G>T,21:M3'|'hsa-mir-320b-1:39:A>T,21:M3'|'hsa-mir-320b-2:72:A>T,21:M3']	hsa-mir-320a,hsa-mir-320b-1,hsa-mir-320b-2	84	0	0	0	34	0	0	2	37.065	0	0	2.9652	1.09015	NA	NA	1.4826
		AAAAGCTGGGTTGAGAGGGCC	r1	21	['hsa-mir-320a:48:G>C,21:M3'|'hsa-mir-320b-1:39:A>C,21:M3'|'hsa-mir-320b-2:72:A>C,21:M3']	hsa-mir-320a,hsa-mir-320b-1,hsa-mir-320b-2	71	0	0	0	24	0	0	0.5	26.6868	0	0	0.7413	1.11195	NA	NA	1.4826
							Sample > 20 reads				Median read counts				MAD				MAD / Median
hsa-miR-3960	Common	OriginalSeq	Round	Variation	preMIRref	miRNA	Plasma	Cervix	Stool	Urine	Plasma	Cervix	Stool	Urine	Plasma	Cervix	Stool	Urine	Plasma	Cervix	Stool	Urine
		AGCGGCGGGGGCGG	r1	14	['hsa-mir-1915:58:C>A,1:M5'|'hsa-mir-3960:68:C>G,9:MM']	hsa-mir-1915,hsa-mir-3960	13	0	3	24	4	0	1	21.5	4.4478	0	1.4826	28.1694	1.11195	NA	1.4826	1.3102
		CGGCGGCGGCGGTGG	r1	15	['hsa-mir-3648:6:T>G,2:MM'|'hsa-mir-3648:9:T>C,10:MM'|'hsa-mir-3960:70:C>T,13:MM'|'hsa-mir-3960:73:A>T,13:MM']	hsa-mir-3648,hsa-mir-3648,hsa-mir-3960,hsa-mir-3960	0	1	3	24	0	0	1	20.5	0	0	1.4826	25.2042	NA	NA	1.4826	1.22947
		GGGGCGGCGGCGGC	r1	14	['hsa-mir-3665:2:C>G,1:M5'|'hsa-mir-3665:34:C>G,12:MM'|'hsa-mir-3665:5:C>G,2:MM'|'hsa-mir-3960:63:A>G,6:MM'|'hsa-mir-3960:69:C>G,2:MM'|'hsa-mir-4787:17:T>C,5:MM']	hsa-mir-3665,hsa-mir-3665,hsa-mir-3665,hsa-mir-3960,hsa-mir-3960,hsa-mir-478	0	1	5	33	0	0	2	62	0	0	2.9652	78.5778	NA	NA	1.4826	1.26738
		GGGGCGGCGGCGGCG	r1	15	['hsa-mir-3665:2:C>G,1:M5'|'hsa-mir-3665:34:C>G,12:MM'|'hsa-mir-3960:63:A>G,6:MM'|'hsa-mir-3960:69:C>G,2:MM']	hsa-mir-3665,hsa-mir-3665,hsa-mir-3960,hsa-mir-3960	0	0	5	26	0	0	2	30	0	0	2.9652	42.9954	NA	NA	1.4826	1.43318
		GGGGCGGCGGCGGCGGC	r1	17	['hsa-mir-3665:2:C>G,1:M5'|'hsa-mir-3960:63:A>G,6:MM']	hsa-mir-3665,hsa-mir-3960	0	0	5	31	0	0	2	88.5	0	0	2.9652	126.762	NA	NA	1.4826	1.43234
		GGGGCGGCGGCGGCGG	r1	16	['hsa-mir-3665:2:C>G,1:M5'|'hsa-mir-3960:63:A>G,6:MM'|'hsa-mir-3960:69:C>G,2:MM']	hsa-mir-3665,hsa-mir-3960,hsa-mir-3960	0	0	3	38	0	0	1	269	0	0	1.4826	394.372	NA	NA	1.4826	1.46607
		GGCGGCGGCGGCGGG	r1	15	['hsa-mir-3665:4:C>G,15:M3'|'hsa-mir-3960:50:A>C,9:MM'|'hsa-mir-3960:71:A>G,15:M3']	hsa-mir-3665,hsa-mir-3960,hsa-mir-3960	2	0	4	24	1	1	1	20.5	1.4826	1.4826	1.4826	25.2042	1.4826	1.4826	1.4826	1.22947
							Sample > 20 reads				Median read counts				MAD				MAD / Median
hsa-miR-1273a	Common	OriginalSeq	Round	Variation	preMIRref	miRNA	Plasma	Cervix	Stool	Urine	Plasma	Cervix	Stool	Urine	Plasma	Cervix	Stool	Urine	Plasma	Cervix	Stool	Urine
		AGGCAGGAGAATCGC	r1	15	['hsa-mir-1273a:3:T>C,13:MM'|'hsa-mir-1273e:3:T>C,13:MM']	hsa-mir-1273a,hsa-mir-1273e	0	0	0	32	0	0	0	48.5	0	0	0	66.717	NA	NA	NA	1.37561
		AGGCAGGAGAATCG	r1	14	['hsa-mir-1273a:3:T>C,13:MM'|'hsa-mir-1273e:3:T>C,13:MM']	hsa-mir-1273a,hsa-mir-1273e	0	0	0	32	0	0	0	47.5	0	0	0	68.9409	NA	NA	NA	1.45139
		AGGTTGTAGTGAGC	r1	14	['hsa-mir-1273a:35:C>T,7:MM'|'hsa-mir-1273f:33:C>T,7:MM'|'hsa-mir-4459:23:C>T,7:MM'|'hsa-mir-566:81:C>T,7:MM']	hsa-mir-1273a,hsa-mir-1273f,hsa-mir-4459,hsa-mir-566	0	0	0	30	0	0	0	32	0	0	0	41.5128	NA	NA	NA	1.29727
							Sample > 20 reads				Median read counts				MAD				MAD / Median
hsa-miR-7641-2	Common	OriginalSeq	Round	Variation	preMIRref	miRNA	Plasma	Cervix	Stool	Urine	Plasma	Cervix	Stool	Urine	Plasma	Cervix	Stool	Urine	Plasma	Cervix	Stool	Urine
		AGTACTTGGATGGGAGACC	r3	19	['hsa-mir-7641-2:38:ACC,19:M3']	hsa-mir-7641-2	15	22	1	19	3	53	1	11.5	4.4478	63.7518	1.4826	17.0499	1.4826	1.20286	1.4826	1.4826
		CTTGGATGGGAGACC	r3	15	['hsa-mir-7641-2:42:ACC,15:M3']	hsa-mir-7641-2	22	22	2	22	5	37	1	18.5	5.9304	47.4432	1.4826	25.9455	1.18608	1.28225	1.4826	1.40246
		ACTTGGATGGGAGACC	r3	16	['hsa-mir-7641-2:41:ACC,16:M3']	hsa-mir-7641-2	4	22	1	11	1	42	0	4	1.4826	48.9258	0	5.9304	1.4826	1.1649	NA	1.4826
		TAGTACTTGGATGGGAGACC	r3	20	['hsa-mir-7641-2:37:ACC,20:M3']	hsa-mir-7641-2	2	18	0	7	0	24	0	4	0	28.1694	0	5.9304	NA	1.17372	NA	1.4826
							Sample > 20 reads				Median read counts				MAD				MAD / Median
hsa-miR-4419a	Common	OriginalSeq	Round	Variation	preMIRref	miRNA	Plasma	Cervix	Stool	Urine	Plasma	Cervix	Stool	Urine	Plasma	Cervix	Stool	Urine	Plasma	Cervix	Stool	Urine
		AGGCTGAGGCAGGAG	r1	15	['hsa-mir-1827:45:T>G,13:MM'|'hsa-mir-4419a:35:G>C,10:MM']	hsa-mir-1827,hsa-mir-4419a	0	0	0	26	0	0	0	25.5	0	0	0	31.1346	NA	NA	NA	1.22096
		GAGGCTGAGGCAGG	r1	14	['hsa-mir-4419a:34:G>C,11:MM']	hsa-mir-4419a	0	1	0	39	0	1	0	192	0	1.4826	0	246.853	NA	1.4826	NA	1.28569
		GGAGGCTGAGGCAGG	r1	15	['hsa-mir-4419a:33:G>C,12:MM']	hsa-mir-4419a	0	1	0	35	0	0	0	73.5	0	0	0	96.369	NA	NA	NA	1.31114
		GGAGGCTGAGGCAG	r1	14	['hsa-mir-4419a:33:G>C,12:MM'|'hsa-mir-566:41:G>A,9:MM']	hsa-mir-4419a,hsa-mir-566	0	0	0	29	0	0	0	34	0	0	0	47.4432	NA	NA	NA	1.39539
hsa-miR-589	Common	NA	NA	NA	NA	NA	NA	NA	NA	NA	NA	NA	NA	NA	NA	NA	NA	NA	NA	NA	NA	NA
hsa-miR-7641-1	Common	NA	NA	NA	NA	NA	NA	NA	NA	NA	NA	NA	NA	NA	NA	NA	NA	NA	NA	NA	NA	NA
hsa-miR-4709	Common	NA	NA	NA	NA	NA	NA	NA	NA	NA	NA	NA	NA	NA	NA	NA	NA	NA	NA	NA	NA	NA
							Sample > 20 reads				Median read counts				MAD				MAD / Median
hsa-miR-4497	Common	OriginalSeq	Round	Variation	preMIRref	miRNA	Plasma	Cervix	Stool	Urine	Plasma	Cervix	Stool	Urine	Plasma	Cervix	Stool	Urine	Plasma	Cervix	Stool	Urine
		TCCGGGACGGCTGGGA	r1	16	['hsa-mir-4497:4:C>A,16:M3']	hsa-mir-4497	12	6	4	26	3	13	2	32	4.4478	8.8956	2.9652	41.5128	1.4826	0.684277	1.4826	1.29727
		CCGGGACGGCTGGGA	r1	15	['hsa-mir-4497:5:C>A,15:M3'|'hsa-mir-7845:42:C>A,15:M3']	hsa-mir-4497,hsa-mir-7845	11	7	4	32	3	11	2	46	2.9652	8.8956	2.9652	54.8562	0.9884	0.808691	1.4826	1.19253
							Sample > 20 reads				Median read counts				MAD				MAD / Median
hsa-miR-636	Common	OriginalSeq	Round	Variation	preMIRref	miRNA	Plasma	Cervix	Stool	Urine	Plasma	Cervix	Stool	Urine	Plasma	Cervix	Stool	Urine	Plasma	Cervix	Stool	Urine
		GGGAGCGGGCGGGC	r1	14	['hsa-mir-636:14:C>G,8:MM']	hsa-mir-636	8	2	3	35	1	1	1	68	1.4826	1.4826	1.4826	86.7321	1.4826	1.4826	1.4826	1.27547
		GGCGGGCGGGGCCGG	r1	15	['hsa-mir-636:21:C>G,1:M5']	hsa-mir-636	0	0	4	27	0	0	0	23	0	0	0	31.8759	NA	NA	NA	1.38591
							Sample > 20 reads				Median read counts				MAD				MAD / Median
hsa-miR-4792	Common	OriginalSeq	Round	Variation	preMIRref	miRNA	Plasma	Cervix	Stool	Urine	Plasma	Cervix	Stool	Urine	Plasma	Cervix	Stool	Urine	Plasma	Cervix	Stool	Urine
		CGGTGAGCTCTCGCTGGC	r1	18	['hsa-mir-4792:7:G>T,9:MM']	hsa-mir-4792	9	29	3	9	1	59	2	7	1.4826	42.9954	2.9652	10.3782	1.4826	0.728736	1.4826	1.4826
		CGGTGAGCTCTCGC	r1	14	['hsa-mir-4792:7:G>T,9:MM']	hsa-mir-4792	3	21	8	14	1	33	2	8	1.4826	28.1694	2.9652	10.3782	1.4826	0.853618	1.4826	1.29727
		CGGTGAGCTCTCGCT	r1	15	['hsa-mir-4792:7:G>T,9:MM']	hsa-mir-4792	3	25	3	5	0	39	1	2	0	37.065	1.4826	2.9652	NA	0.950385	1.4826	1.4826
							Sample > 20 reads				Median read counts				MAD				MAD / Median
hsa-miR-142	Reference Plasma	OriginalSeq	Round	Variation	preMIRref	miRNA	Plasma	Cervix	Stool	Urine	Plasma	Cervix	Stool	Urine	Plasma	Cervix	Stool	Urine	Plasma	Cervix	Stool	Urine
		CCCATAAAGTAGAAAGCACC	r1	20	['hsa-mir-142:14:T>C,20:M3']	hsa-mir-142	113	0	0	4	129	0	0	1	137.882	0	0	1.4826	1.06885	NA	NA	1.4826
							Sample > 20 reads				Median read counts				MAD				MAD / Median
hsa-miR-345	Reference Plasma	OriginalSeq	Round	Variation	preMIRref	miRNA	Plasma	Cervix	Stool	Urine	Plasma	Cervix	Stool	Urine	Plasma	Cervix	Stool	Urine	Plasma	Cervix	Stool	Urine
		NA	NA	NA	NA	NA	NA	NA	NA	NA	NA	NA	NA	NA	NA	NA	NA	NA	NA	NA	NA	NA
							Sample > 20 reads				Median read counts				MAD				MAD / Median
hsa-miR-3615	Reference Plasma	OriginalSeq	Round	Variation	preMIRref	miRNA	Plasma	Cervix	Stool	Urine	Plasma	Cervix	Stool	Urine	Plasma	Cervix	Stool	Urine	Plasma	Cervix	Stool	Urine
		TCTCTCGGCTCCTCGCGGCTCT	r1	22	['hsa-mir-3615:51:G>T,22:M3']	hsa-mir-3615	82	0	0	0	36	0	0	0	38.5476	0	0	0	1.07077	NA	NA	NA
		CGCGCGGGTCGGGG	r1	14	['hsa-mir-3615:22:G>T,9:MM']	hsa-mir-3615	0	1	2	28	0	0	1	31	0	0	1.4826	42.2541	NA	NA	1.4826	1.36304
		TCTCTCGGCTCCTCGCGGCTCA	r1	22	['hsa-mir-3615:51:G>A,22:M3']	hsa-mir-3615	76	0	0	0	28	0	0	0	26.6868	0	0	0	0.9531	NA	NA	NA
hsa-miR-598	Reference Plasma	NA	NA	NA	NA	NA	NA	NA	NA	NA	NA	NA	NA	NA	NA	NA	NA	NA	NA	NA	NA	NA
							Sample > 20 reads				Median read counts				MAD				MAD / Median
hsa-miR-320b-1	Reference Plasma	OriginalSeq	Round	Variation	preMIRref	miRNA	Plasma	Cervix	Stool	Urine	Plasma	Cervix	Stool	Urine	Plasma	Cervix	Stool	Urine	Plasma	Cervix	Stool	Urine
		AAAAGCTGGGTTGAGAGGGCT	r1	21	['hsa-mir-320a:48:G>T,21:M3'|'hsa-mir-320b-1:39:A>T,21:M3'|'hsa-mir-320b-2:72:A>T,21:M3']	hsa-mir-320a,hsa-mir-320b-1,hsa-mir-320b-2	84	0	0	0	34	0	0	2	37.065	0	0	2.9652	1.09015	NA	NA	1.4826
		AAAAGCTGGGTTGAGAGGGCC	r1	21	['hsa-mir-320a:48:G>C,21:M3'|'hsa-mir-320b-1:39:A>C,21:M3'|'hsa-mir-320b-2:72:A>C,21:M3']	hsa-mir-320a,hsa-mir-320b-1,hsa-mir-320b-2	71	0	0	0	24	0	0	0.5	26.6868	0	0	0.7413	1.11195	NA	NA	1.4826
							Sample > 20 reads				Median read counts				MAD				MAD / Median
hsa-miR-19b-1	Reference Plasma	OriginalSeq	Round	Variation	preMIRref	miRNA	Plasma	Cervix	Stool	Urine	Plasma	Cervix	Stool	Urine	Plasma	Cervix	Stool	Urine	Plasma	Cervix	Stool	Urine
		TGTGCAAATCCATGCAAAACTGT	r1	23	['hsa-mir-19b-1:54:A>T,23:M3'|'hsa-mir-19b-2:62:A>T,23:M3']	hsa-mir-19b-1,hsa-mir-19b-2	74	0	0	8	27	0	0	7	35.5824	0	0	7.413	1.31787	NA	NA	1.059
							Sample > 20 reads				Median read counts				MAD				MAD / Median
hsa-miR-484	Reference Plasma	OriginalSeq	Round	Variation	preMIRref	miRNA	Plasma	Cervix	Stool	Urine	Plasma	Cervix	Stool	Urine	Plasma	Cervix	Stool	Urine	Plasma	Cervix	Stool	Urine
		TCAGGCTCAGTCCCCTCCCGATT	r1	23	['hsa-mir-484:8:A>T,23:M3']	hsa-mir-484	95	0	0	1	66	0	0	1	81.543	0	0	1.4826	1.2355	NA	NA	1.4826
		TCAGGCTCAGTCCCCTCCCGAA	r1	22	['hsa-mir-484:8:T>A,22:M3']	hsa-mir-484	103	0	0	0	51	0	0	0	56.3388	0	0	0	1.10468	NA	NA	NA
		TCAGGCTCAGTCCCCTCCCGAC	r1	22	['hsa-mir-484:8:T>C,22:M3']	hsa-mir-484	83	0	0	0	35	0	0	0	38.5476	0	0	0	1.10136	NA	NA	NA
		TCAGGCTCAGTCCCCTCCCGT	r1	21	['hsa-mir-484:8:A>T,21:M3']	hsa-mir-484	64	0	0	0	22	0	0	0	26.6868	0	0	0	1.21304	NA	NA	NA
		TCAGGCTCAGTCCCCTCCCGAAT	r2	23	['hsa-mir-484:8:AT,23:M3']	hsa-mir-484	68	0	0	0	26	0	0	0	34.0998	0	0	0	1.31153	NA	NA	NA
hsa-miR-20b	Reference Plasma	NA	NA	NA	NA	NA	NA	NA	NA	NA	NA	NA	NA	NA	NA	NA	NA	NA	NA	NA	NA	NA
hsa-miR-19a	Reference Plasma	NA	NA	NA	NA	NA	NA	NA	NA	NA	NA	NA	NA	NA	NA	NA	NA	NA	NA	NA	NA	NA
hsa-miR-18a	Reference Plasma	NA	NA	NA	NA	NA	NA	NA	NA	NA	NA	NA	NA	NA	NA	NA	NA	NA	NA	NA	NA	NA
hsa-miR-655	Reference Stool	NA	NA	NA	NA	NA	NA	NA	NA	NA	NA	NA	NA	NA	NA	NA	NA	NA	NA	NA	NA	NA
hsa-miR-4692	Reference Stool	NA	NA	NA	NA	NA	NA	NA	NA	NA	NA	NA	NA	NA	NA	NA	NA	NA	NA	NA	NA	NA
hsa-miR-5698	Reference Stool	NA	NA	NA	NA	NA	NA	NA	NA	NA	NA	NA	NA	NA	NA	NA	NA	NA	NA	NA	NA	NA
hsa-miR-4723	Reference Stool	NA	NA	NA	NA	NA	NA	NA	NA	NA	NA	NA	NA	NA	NA	NA	NA	NA	NA	NA	NA	NA
hsa-miR-1265	Reference Stool	NA	NA	NA	NA	NA	NA	NA	NA	NA	NA	NA	NA	NA	NA	NA	NA	NA	NA	NA	NA	NA
hsa-miR-1272	Reference Stool	NA	NA	NA	NA	NA	NA	NA	NA	NA	NA	NA	NA	NA	NA	NA	NA	NA	NA	NA	NA	NA
hsa-miR-4471	Reference Stool	NA	NA	NA	NA	NA	NA	NA	NA	NA	NA	NA	NA	NA	NA	NA	NA	NA	NA	NA	NA	NA
hsa-miR-4698	Reference Stool	NA	NA	NA	NA	NA	NA	NA	NA	NA	NA	NA	NA	NA	NA	NA	NA	NA	NA	NA	NA	NA
hsa-miR-3154	Reference Stool	NA	NA	NA	NA	NA	NA	NA	NA	NA	NA	NA	NA	NA	NA	NA	NA	NA	NA	NA	NA	NA
hsa-miR-3622a	Reference Stool	NA	NA	NA	NA	NA	NA	NA	NA	NA	NA	NA	NA	NA	NA	NA	NA	NA	NA	NA	NA	NA
hsa-miR-3200	Reference Stool	NA	NA	NA	NA	NA	NA	NA	NA	NA	NA	NA	NA	NA	NA	NA	NA	NA	NA	NA	NA	NA
hsa-miR-196a-1	Reference Urine	NA	NA	NA	NA	NA	NA	NA	NA	NA	NA	NA	NA	NA	NA	NA	NA	NA	NA	NA	NA	NA
							Sample > 20 reads				Median read counts				MAD				MAD / Median
hsa-miR-204	Reference Urine	OriginalSeq	Round	Variation	preMIRref	miRNA	Plasma	Cervix	Stool	Urine	Plasma	Cervix	Stool	Urine	Plasma	Cervix	Stool	Urine	Plasma	Cervix	Stool	Urine
		TTCCCTTTGTCATCCTATGCCTGT	r1	24	['hsa-mir-204:33:A>T,24:M3']	hsa-mir-204	0	0	0	32	0	0	0	31.5	0	0	0	32.6172	NA	NA	NA	1.03547
		TTCCCTTTGTCATCCTATGCCC	r1	22	['hsa-mir-204:33:T>C,22:M3']	hsa-mir-204	0	0	0	25	0	0	0	21.5	0	0	0	25.2042	NA	NA	NA	1.17229
		ACGGCTGGGAAGGC	r2	14	['hsa-mir-204:71:AC,1:M5']	hsa-mir-204	2	24	15	19	1	45	12	13	1.4826	37.065	16.3086	14.826	1.4826	0.823667	1.35905	1.14046
		GACGGCTGGGAAGGC	r3	15	['hsa-mir-204:71:GAC,1:M5']	hsa-mir-204	5	11	21	22	1	15	24	17	1.4826	13.3434	32.6172	21.4977	1.4826	0.88956	1.35905	1.26457
hsa-miR-1273d	Reference Urine	NA	NA	NA	NA	NA	NA	NA	NA	NA	NA	NA	NA	NA	NA	NA	NA	NA	NA	NA	NA	NA
							Sample > 20 reads				Median read counts				MAD				MAD / Median
hsa-miR-429	Reference Urine	OriginalSeq	Round	Variation	preMIRref	miRNA	Plasma	Cervix	Stool	Urine	Plasma	Cervix	Stool	Urine	Plasma	Cervix	Stool	Urine	Plasma	Cervix	Stool	Urine
		AGAGACATGAGAGG	r3	14	['hsa-mir-4299:51:AGA,1:M5']	hsa-mir-4299	12	15	3	33	2	19	2	60	2.9652	25.2042	2.9652	79.3191	1.4826	1.32654	1.4826	1.32199
							Sample > 20 reads				Median read counts				MAD				MAD / Median
hsa-let-7a-3	Reference Urine	OriginalSeq	Round	Variation	preMIRref	miRNA	Plasma	Cervix	Stool	Urine	Plasma	Cervix	Stool	Urine	Plasma	Cervix	Stool	Urine	Plasma	Cervix	Stool	Urine
		TGAGGTAGTAGGTTGTATAGTC	r1	22	['hsa-let-7a-1:6:T>C,22:M3'|'hsa-let-7a-2:5:T>C,22:M3'|'hsa-let-7a-3:4:T>C,22:M3']	hsa-let-7a-1,hsa-let-7a-2,hsa-let-7a-3	119	2	7	48	620	0	1	424.5	729.439	0	1.4826	466.278	1.17651	NA	1.4826	1.09842
		TGAGGTAGTAGGTTGTATAGC	r1	21	['hsa-let-7a-1:6:T>C,21:M3'|'hsa-let-7a-2:5:T>C,21:M3'|'hsa-let-7a-3:4:T>C,21:M3']	hsa-let-7a-1,hsa-let-7a-2,hsa-let-7a-3	120	1	7	48	287	0	0	333	232.768	0	0	359.531	0.811039	NA	NA	1.07967
		TGAGGTAGTAGGTTGTATAGTTA	r1	23	['hsa-let-7a-1:6:T>A,23:M3'|'hsa-let-7a-2:5:T>A,23:M3'|'hsa-let-7a-3:4:T>A,23:M3']	hsa-let-7a-1,hsa-let-7a-2,hsa-let-7a-3	106	0	1	48	81	0	0	154.5	94.8864	0	0	145.295	1.17144	NA	NA	0.940419
		TGAGGTAGTAGGTTGTATAGTA	r1	22	['hsa-let-7a-1:6:T>A,22:M3'|'hsa-let-7a-2:5:T>A,22:M3'|'hsa-let-7a-3:4:T>A,22:M3']	hsa-let-7a-1,hsa-let-7a-2,hsa-let-7a-3	99	0	1	41	61	0	0	65.5	62.2692	0	0	65.9757	1.02081	NA	NA	1.00726
		TGAGGTAGTAGGTTGTATAGA	r1	21	['hsa-let-7a-1:6:T>A,21:M3'|'hsa-let-7a-2:5:T>A,21:M3'|'hsa-let-7a-3:4:T>A,21:M3']	hsa-let-7a-1,hsa-let-7a-2,hsa-let-7a-3	71	0	1	35	25	0	0	36.5	20.7564	0	0	40.7715	0.830256	NA	NA	1.11703
		TGAGGTAGTAGGTTGTATAGTG	r1	22	['hsa-let-7a-1:6:T>G,22:M3'|'hsa-let-7a-2:5:T>G,22:M3'|'hsa-let-7a-3:4:T>G,22:M3']	hsa-let-7a-1,hsa-let-7a-2,hsa-let-7a-3	69	0	0	26	25	0	0	26	29.652	0	0	28.9107	1.18608	NA	NA	1.11195
		TGGGGTAGTAGGTTGTATAGTT	r1	22	['hsa-let-7a-1:6:A>G,3:MM'|'hsa-let-7a-2:5:A>G,3:MM'|'hsa-let-7a-3:4:A>G,3:MM']	hsa-let-7a-1,hsa-let-7a-2,hsa-let-7a-3	69	0	0	21	23	0	0	18.5	28.1694	0	0	17.0499	1.22476	NA	NA	0.921616
		TGAGGTAGTAGGTTGTATAA	r1	20	['hsa-let-7a-1:6:G>A,20:M3'|'hsa-let-7a-2:5:G>A,20:M3'|'hsa-let-7a-3:4:G>A,20:M3']	hsa-let-7a-1,hsa-let-7a-2,hsa-let-7a-3	71	0	0	16	26	0	0	13	28.1694	0	0	14.826	1.08344	NA	NA	1.14046
		TGAGGTAGTAGGTTGTATAGG	r1	21	['hsa-let-7a-1:6:T>G,21:M3'|'hsa-let-7a-2:5:T>G,21:M3'|'hsa-let-7a-3:4:T>G,21:M3']	hsa-let-7a-1,hsa-let-7a-2,hsa-let-7a-3	52	0	0	26	15	0	0	23.5	14.826	0	0	28.9107	0.9884	NA	NA	1.23024
		TGAGGTAGTAGGTTGTAC	r1	18	['hsa-let-7a-1:6:T>C,18:M3'|'hsa-let-7a-2:5:T>C,18:M3'|'hsa-let-7a-3:4:T>C,18:M3'|'hsa-let-7c:11:T>C,18:M3'|'hsa-let-7g:5:T>G,12:MM']	hsa-let-7a-1,hsa-let-7a-2,hsa-let-7a-3,hsa-let-7c,hsa-let-7g	104	0	1	31	65	0	0	33	62.2692	0	0	32.6172	0.957988	NA	NA	0.9884
		TGAGGTAGGAGGTTGTATAGTTT	r1	23	['hsa-let-7a-1:6:T>G,9:MM'|'hsa-let-7a-2:5:T>G,9:MM'|'hsa-let-7a-3:4:T>G,9:MM'|'hsa-let-7e:8:G>T,23:M3']	hsa-let-7a-1,hsa-let-7a-2,hsa-let-7a-3,hsa-let-7e	50	0	0	37	12	0	0	32.5	14.826	0	0	26.6868	1.2355	NA	NA	0.821132
		TGAGGTAGTAGGTTGTATAGTTG	r1	23	['hsa-let-7a-1:6:T>G,23:M3'|'hsa-let-7a-2:5:T>G,23:M3'|'hsa-let-7a-3:4:T>G,23:M3'|'hsa-let-7e:8:G>T,9:MM'|'hsa-let-7f-1:7:A>G,12:MM']	hsa-let-7a-1,hsa-let-7a-2,hsa-let-7a-3,hsa-let-7e,hsa-let-7f-1	56	0	0	32	19	0	0	30.5	20.7564	0	0	27.4281	1.09244	NA	NA	0.899282
		CTATACAATCTACTGTCTTTCT	r1	22	['hsa-let-7a-1:57:C>T,22:M3'|'hsa-let-7a-3:52:C>T,22:M3']	hsa-let-7a-1,hsa-let-7a-3	76	0	0	16	27	0	0	8.5	34.0998	0	0	11.1195	1.26296	NA	NA	1.30818
hsa-miR-619	Reference Urine	NA	NA	NA	NA	NA	NA	NA	NA	NA	NA	NA	NA	NA	NA	NA	NA	NA	NA	NA	NA	NA
hsa-miR-95	Reference Urine	NA	NA	NA	NA	NA	NA	NA	NA	NA	NA	NA	NA	NA	NA	NA	NA	NA	NA	NA	NA	NA
							Sample > 20 reads				Median read counts				MAD				MAD / Median
hsa-miR-1254-1	Reference Urine	OriginalSeq	Round	Variation	preMIRref	miRNA	Plasma	Cervix	Stool	Urine	Plasma	Cervix	Stool	Urine	Plasma	Cervix	Stool	Urine	Plasma	Cervix	Stool	Urine
		AGAGGATTGCTTGAGCC	r1	17	['hsa-mir-1254-1:5:G>A,1:M5'|'hsa-mir-1273f:6:G>A,1:M5']	hsa-mir-1254-1,hsa-mir-1273f	0	0	0	27	0	0	0	25.5	0	0	0	34.0998	NA	NA	NA	1.33725
		AGAGGATTGCTTGAGC	r1	16	['hsa-mir-1254-1:5:G>A,1:M5'|'hsa-mir-1273f:6:G>A,1:M5']	hsa-mir-1254-1,hsa-mir-1273f	0	0	0	28	0	0	0	23	0	0	0	31.8759	NA	NA	NA	1.38591
		AGGATTGCTTGAGGC	r1	15	['hsa-mir-1254-1:7:C>G,14:MM'|'hsa-mir-1273f:8:C>G,14:MM'|'hsa-mir-1273g:9:T>G,14:MM'|'hsa-mir-1273h:19:C>G,14:MM']	hsa-mir-1254-1,hsa-mir-1273f,hsa-mir-1273g,hsa-mir-1273h	0	0	0	28	0	0	0	29	0	0	0	36.3237	NA	NA	NA	1.25254
		AGGATCGCTTGAGC	r1	14	['hsa-mir-1254-1:7:T>C,6:MM'|'hsa-mir-1273f:8:T>C,6:MM'|'hsa-mir-1273h:19:T>C,6:MM']	hsa-mir-1254-1,hsa-mir-1273f,hsa-mir-1273h	0	1	0	36	0	1	0	56	0	1.4826	0	75.6126	NA	1.4826	NA	1.35023
		AGGATTGCTTGAGCCC	r1	16	['hsa-mir-1254-1:7:T>C,16:M3'|'hsa-mir-1273f:8:T>C,16:M3'|'hsa-mir-1273h:19:T>C,16:M3']	hsa-mir-1254-1,hsa-mir-1273f,hsa-mir-1273h	0	0	0	32	0	0	0	42	0	0	0	52.6323	NA	NA	NA	1.25315
							Sample > 20 reads				Median read counts				MAD				MAD / Median
hsa-miR-205	Reference Urine	OriginalSeq	Round	Variation	preMIRref	miRNA	Plasma	Cervix	Stool	Urine	Plasma	Cervix	Stool	Urine	Plasma	Cervix	Stool	Urine	Plasma	Cervix	Stool	Urine
		TCCTTCATTCCACCGGAGTCTGA	r1	23	['hsa-mir-205:34:T>A,23:M3']	hsa-mir-205	4	4	1	24	0	0	0	21	0	0	0	24.4629	NA	NA	NA	1.1649
hsa-miR-194-2	Reference Urine	NA	NA	NA	NA	NA	NA	NA	NA	NA	NA	NA	NA	NA	NA	NA	NA	NA	NA	NA	NA	NA
