# Supplementary material for: Small non-coding RNA profiling in human biofluids and surrogate tissues from healthy individuals: description of the diverse and most represented species
Source: Oncotarget. 2017 Dec 14;9(3):3097–111. doi: 10.18632/oncotarget.23203 (PMC5790449; doi:10.18632/oncotarget.23203)
Supplement: Supplementary file 11 [file oncotarget-09-3097-s011.xlsx]

## Sheet: Foglio1
Supplementary Table 2I. Highly abundant miRNAs with the lowest variable expression for the estimation of inter-individual variability in each specimen type
			Median number normalized reads (log10)			MAD normalized reads (log10)			MAD / Median
miRNA	Prevalent arm	Category	Plasma exosomes	Stool	Urine	Plasma exosomes	Stool	Urine	Plasma exosomes	Stool	Urine
hsa-miR-142	hsa-mir-142-5p	Plasma exosomes	3.39144	0.788875	1.09587	0.232768	0.435884	0.402526	0.068634	0.552539	0.367313
hsa-miR-345	hsa-mir-345-5p	Plasma exosomes	1.7629	0.376577	1.12287	0.137882	0.183842	0.30764	0.0782129	0.488193	0.273976
hsa-miR-3615	hsa-mir-3615-3p	Plasma exosomes	2.98833	0.871573	1.29677	0.244629	0.435884	0.366943	0.0818614	0.500112	0.282966
hsa-miR-598	hsa-mir-598-3p	Plasma exosomes	1.3934	1.10278	1.05824	0.133434	0.345446	0.327655	0.0957615	0.313251	0.309623
hsa-miR-320b-1	hsa-mir-320b-1-3p	Plasma exosomes	2.47328	0.677607	1.14348	0.237216	0.327655	0.401043	0.0959114	0.483547	0.350721
hsa-miR-19b-1	hsa-mir-19b-1-3p	Plasma exosomes	2.36597	0.983626	1.24601	0.234251	0.437367	0.415128	0.0990082	0.444648	0.333167
hsa-miR-484	hsa-mir-484-5p	Plasma exosomes	3.19484	0.428135	1.00881	0.335068	0.18829	0.297261	0.104878	0.439792	0.294664
hsa-miR-20b	hsa-mir-20b-5p	Plasma exosomes	1.7676	0.201397	1.03743	0.189773	0.11416	0.338033	0.107362	0.566841	0.325838
hsa-miR-19a	hsa-mir-19a-3p	Plasma exosomes	2.07671	0.303196	0.756636	0.229803	0.120091	0.318759	0.110657	0.396082	0.421284
hsa-miR-18a	hsa-mir-18a-5p	Plasma exosomes	2.39733	0.488551	0.564666	0.275764	0.234251	0.278729	0.115029	0.479481	0.493617
hsa-miR-144	hsa-mir-144-3p	Plasma exosomes	2.4504	0.472756	0.874482	0.286142	0.253525	0.508532	0.116773	0.536269	0.581524
hsa-miR-92a-2	hsa-mir-92a-2-3p	Plasma exosomes	1.97676	0.243038	0.865696	0.241664	0.106747	0.22239	0.122252	0.43922	0.256892
hsa-miR-576	hsa-mir-576-3p	Plasma exosomes	1.95245	0.756636	0.933993	0.246112	0.441815	0.246112	0.126052	0.58392	0.263505
hsa-miR-130a	hsa-mir-130a-3p	Plasma exosomes	1.93495	0.356026	0.680336	0.247594	0.180877	0.274281	0.127959	0.508045	0.403155
hsa-miR-6127	hsa-mir-6127-3p	Plasma exosomes	1.55023	1.2418	1.18682	0.198668	0.327655	0.412163	0.128154	0.263856	0.347285
hsa-miR-503	hsa-mir-503-5p	Plasma exosomes	1.77844	0.570543	0.695482	0.22832	0.21646	0.298003	0.128382	0.379392	0.428484
hsa-miR-451b	hsa-mir-451b-3p	Plasma exosomes	2.90653	0.20412	0.18327	0.375098	0.117125	0.229062	0.129054	0.573807	1.24986
hsa-miR-610	hsa-mir-610-5p	Plasma exosomes	1.92412	0.311754	0.152288	0.250559	0.105265	0.0637518	0.13022	0.337653	0.418626
hsa-miR-4538	hsa-mir-4538-5p	Plasma exosomes	1.35218	0.503791	0.526985	0.177912	0.209047	0.243146	0.131574	0.414947	0.461391
hsa-miR-32	hsa-mir-32-5p	Plasma exosomes	1.9102	0.184691	1.24736	0.252042	0.118608	0.430695	0.131946	0.642195	0.345286
hsa-miR-3613	hsa-mir-3613-5p	Plasma exosomes	1.84404	0.503791	0.598243	0.244629	0.220907	0.27947	0.132659	0.43849	0.467151
hsa-miR-15a	hsa-mir-15a-5p	Plasma exosomes	1.96699	0.367356	0.415808	0.263903	0.173464	0.246112	0.134166	0.472197	0.591888
hsa-miR-150	hsa-mir-150-5p	Plasma exosomes	2.49414	0.257679	0.425697	0.335068	0.134917	0.271316	0.134342	0.523585	0.637345
hsa-miR-651	hsa-mir-651-5p	Plasma exosomes	1.4221	0.326336	0.710117	0.192738	0.131951	0.252783	0.135531	0.404342	0.355974
hsa-miR-502	hsa-mir-502-3p	Plasma exosomes	1.37749	0.225309	1.24993	0.18829	0.0830256	0.455899	0.136691	0.368496	0.36474
hsa-miR-1292	hsa-mir-1292-5p	Plasma exosomes	1.3995	0.267172	0.403121	0.192738	0.0993342	0.221649	0.137719	0.371799	0.549832
hsa-miR-942	hsa-mir-942-5p	Plasma exosomes	1.87541	0.447158	0.403978	0.259455	0.18829	0.257972	0.138346	0.421082	0.63858
hsa-miR-106a	hsa-mir-106a-5p	Plasma exosomes	1.33021	0.201397	0.829947	0.185325	0.126021	0.289107	0.13932	0.625734	0.348344
hsa-miR-3656	hsa-mir-3656-3p	Plasma exosomes	1.62849	0.855519	0.790285	0.22832	0.464054	0.419576	0.140204	0.542424	0.530917
hsa-miR-3908	hsa-mir-3908-3p	Plasma exosomes	1.58614	0.669317	1.20858	0.22239	0.295037	0.301709	0.140209	0.440804	0.24964
hsa-miR-5010	hsa-mir-5010-5p	Plasma exosomes	1.37383	0.702431	0.186108	0.192738	0.269833	0.103041	0.140292	0.384142	0.55366
hsa-miR-3158-1	hsa-mir-3158-1-3p	Plasma exosomes	1.81077	0.728354	0.451018	0.255007	0.363237	0.282435	0.140828	0.49871	0.626217
hsa-miR-122	hsa-mir-122-5p	Plasma exosomes	4.51204	1.15045	1.18227	0.636035	0.389924	0.306898	0.140964	0.338932	0.259583
hsa-miR-145	hsa-mir-145-3p	Plasma exosomes	1.75724	0.376577	0.441695	0.249077	0.164569	0.308381	0.141743	0.437012	0.698176
hsa-miR-15b	hsa-mir-15b-3p	Plasma exosomes	2.08189	0.243038	0.462398	0.300968	0.0845082	0.312829	0.144565	0.347716	0.676535
hsa-miR-550a-1	hsa-mir-550a-1-5p	Plasma exosomes	1.67934	0.531479	0.466126	0.247594	0.241664	0.299485	0.147436	0.454701	0.642499
hsa-miR-3925	hsa-mir-3925-5p	Plasma exosomes	1.94096	0.475671	0.162863	0.287624	0.21646	0.0904386	0.148186	0.455061	0.555305
hsa-miR-558	hsa-mir-558-5p	Plasma exosomes	1.42504	0.810904	1.0943	0.214977	0.209047	0.305416	0.150856	0.257794	0.279098
hsa-miR-7706	hsa-mir-7706-3p	Plasma exosomes	1.66191	0.350248	0.743118	0.265385	0.145295	0.325431	0.159687	0.414834	0.437926
hsa-miR-450b	hsa-mir-450b-5p	Plasma exosomes	1.48444	0.209515	0.769746	0.237216	0.096369	0.367685	0.159801	0.459962	0.47767
hsa-miR-29c	hsa-mir-29c-3p	Plasma exosomes	1.33626	0.432969	0.998041	0.217942	0.14826	0.369167	0.163099	0.342426	0.369892
hsa-miR-548o	hsa-mir-548o-5p	Plasma exosomes	2.18904	0.550228	1.27254	0.361754	0.257972	0.419576	0.165257	0.468846	0.329716
hsa-miR-4460	hsa-mir-4460-3p	Plasma exosomes	2.09356	0.416641	0.540329	0.346928	0.164569	0.252783	0.165712	0.394989	0.467832
hsa-miR-6836	hsa-mir-6836-5p	Plasma exosomes	1.71349	0.31597	0.123852	0.289107	0.134917	0.0489258	0.168724	0.426991	0.395036
hsa-miR-6516	hsa-mir-6516-3p	Plasma exosomes	2.98993	0.322219	0.461649	0.505567	0.18236	0.280211	0.16909	0.565949	0.60698
hsa-miR-374a	hsa-mir-374a-3p	Plasma exosomes	1.79435	0.209515	1.08009	0.305416	0.133434	0.380287	0.17021	0.636871	0.35209
hsa-miR-765	hsa-mir-765-5p	Plasma exosomes	1.93827	0.957607	1.22583	0.333585	0.326172	0.407715	0.172105	0.340611	0.332604
hsa-miR-5588	hsa-mir-5588-5p	Plasma exosomes	1.49164	0.559907	1.00775	0.274281	0.252042	0.235733	0.183879	0.45015	0.233921
hsa-miR-1302-4	hsa-mir-1302-4-5p	Plasma exosomes	2.42563	0.564666	0.149219	0.45071	0.157156	0.0681996	0.185812	0.278316	0.457043
hsa-miR-767	hsa-mir-767-5p	Plasma exosomes	1.46538	0.264818	0.170262	0.274281	0.112678	0.227579	0.187174	0.425491	1.33664
hsa-miR-4745	hsa-mir-4745-3p	Plasma exosomes	1.47159	0.264818	0.25042	0.277246	0.155673	0.146777	0.1884	0.587849	0.586125
hsa-miR-1284	hsa-mir-1284-5p	Plasma exosomes	1.38686	1.08207	0.139879	0.263903	0.566353	0.051891	0.190289	0.523399	0.37097
hsa-miR-518a-1	hsa-mir-518a-1-3p	Plasma exosomes	2.4835	0.342423	0.153815	0.472949	0.155673	0.0622692	0.190437	0.454622	0.404832
hsa-miR-548d-1	hsa-mir-548d-1-5p	Plasma exosomes	1.30168	0.264818	0.150756	0.250559	0.124538	0.0600453	0.192489	0.47028	0.398293
hsa-miR-4732	hsa-mir-4732-5p	Plasma exosomes	2.49041	0.526339	0.170262	0.481845	0.275764	0.0896973	0.19348	0.523927	0.52682
hsa-miR-197	hsa-mir-197-3p	Plasma exosomes	2.15485	0.912753	0.880814	0.419576	0.260938	0.470725	0.194712	0.28588	0.534421
hsa-miR-1294	hsa-mir-1294-5p	Plasma exosomes	1.46225	1.07555	0.371068	0.29059	0.342481	0.231286	0.198728	0.318425	0.623297
hsa-miR-552	hsa-mir-552-5p	Plasma exosomes	1.54802	0.462398	0.613842	0.308381	0.225355	0.181618	0.19921	0.487362	0.295872
hsa-miR-139	hsa-mir-139-5p	Plasma exosomes	2.51801	0.454845	0.549003	0.514462	0.212012	0.193479	0.204313	0.466119	0.352419
hsa-miR-3605	hsa-mir-3605-3p	Plasma exosomes	1.72321	0.468347	0.587711	0.352859	0.247594	0.166051	0.204768	0.528655	0.282539
hsa-miR-1306	hsa-mir-1306-3p	Plasma exosomes	1.35005	0.662758	0.402261	0.281694	0.22832	0.241664	0.208654	0.3445	0.600763
hsa-miR-4329	hsa-mir-4329-3p	Plasma exosomes	1.38632	0.267172	0.461649	0.295037	0.157156	0.272057	0.21282	0.588219	0.589316
hsa-miR-520f	hsa-mir-520f-5p	Plasma exosomes	2.03246	0.350248	0.127105	0.434402	0.146777	0.0415128	0.213732	0.419067	0.326603
hsa-miR-3591	hsa-mir-3591-3p	Plasma exosomes	2.71035	0.243038	0.146128	0.588592	0.0874734	0.0696822	0.217165	0.359916	0.476857
hsa-miR-548e	hsa-mir-548e-3p	Plasma exosomes	1.45332	0.939519	0.790285	0.327655	0.733887	0.248335	0.225453	0.78113	0.314235
hsa-miR-483	hsa-mir-483-5p	Plasma exosomes	2.21569	1.21458	0.459392	0.502601	0.729439	0.309122	0.226837	0.60057	0.672893
hsa-miR-7106	hsa-mir-7106-5p	Plasma exosomes	1.44358	1.00945	0.660391	0.33655	0.434402	0.294296	0.233136	0.430335	0.445639
hsa-miR-421	hsa-mir-421-3p	Plasma exosomes	1.65639	0.454845	0.893484	0.386959	0.266868	0.320242	0.233616	0.586723	0.358419
hsa-miR-877	hsa-mir-877-5p	Plasma exosomes	1.60379	0.611723	0.782473	0.37658	0.151225	0.30245	0.234806	0.247212	0.386532
hsa-miR-324	hsa-mir-324-3p	Plasma exosomes	1.39041	1.10551	0.747412	0.345446	0.637518	0.251301	0.24845	0.576673	0.336228
hsa-miR-505	hsa-mir-505-5p	Plasma exosomes	1.80216	0.307496	1.05614	0.455158	0.112678	0.405491	0.252563	0.366436	0.383936
hsa-miR-3972	hsa-mir-3972-3p	Plasma exosomes	2.04856	0.919601	0.792392	0.51891	0.441815	0.265385	0.253305	0.480442	0.334917
hsa-miR-331	hsa-mir-331-5p	Plasma exosomes	1.4283	0.264818	0.585461	0.37065	0.0919212	0.295037	0.259505	0.347111	0.503941
hsa-miR-155	hsa-mir-155-5p	Plasma exosomes	2.15731	0.623249	1.22037	0.566353	0.36472	0.416611	0.262528	0.585191	0.341381
hsa-miR-6894	hsa-mir-6894-5p	Plasma exosomes	1.31952	0.31597	0.171726	0.349894	0.105265	0.111936	0.265167	0.333147	0.651829
hsa-miR-3169	hsa-mir-3169-3p	Plasma exosomes	1.51627	1.02078	1.05289	0.412163	0.358789	0.412163	0.271827	0.351487	0.39146
hsa-miR-921	hsa-mir-921-5p	Plasma exosomes	1.92189	1.1452	0.139879	0.52484	0.426989	0.0526323	0.273085	0.372852	0.37627
hsa-miR-199a-1	hsa-mir-199a-1-3p	Plasma exosomes	3.30887	0.257679	0.865992	0.931073	0.118608	0.314311	0.281387	0.460294	0.362949
hsa-miR-328	hsa-mir-328-3p	Plasma exosomes	2.6474	0.49276	0.90768	0.74723	0.247594	0.361754	0.28225	0.502464	0.398548
hsa-miR-652	hsa-mir-652-3p	Plasma exosomes	2.18938	0.690196	1.11059	0.624175	0.284659	0.408456	0.285092	0.412432	0.367783
hsa-miR-3195	hsa-mir-3195-3p	Plasma exosomes	1.41714	0.96426	1.13466	0.40475	0.293555	0.366943	0.28561	0.304435	0.323396
hsa-miR-5707	hsa-mir-5707-5p	Plasma exosomes	1.51508	0.472756	0.115611	0.44478	0.237216	0.0437367	0.293569	0.501772	0.378311
hsa-miR-6080	hsa-mir-6080-5p	Plasma exosomes	1.38399	0.663701	0.956649	0.407715	0.298003	0.40475	0.294593	0.449001	0.423091
hsa-miR-572	hsa-mir-572-3p	Plasma exosomes	1.74796	0.828015	0.184691	0.517427	0.381028	0.10823	0.296019	0.460171	0.586003
hsa-miR-223	hsa-mir-223-5p	Plasma exosomes	2.85073	0.544068	1.19479	0.846565	0.30245	0.59897	0.296965	0.555905	0.501318
hsa-miR-625	hsa-mir-625-3p	Plasma exosomes	2.66346	0.416641	0.787106	0.799121	0.189773	0.276505	0.300032	0.455483	0.351293
hsa-miR-4286	hsa-mir-4286-5p	Plasma exosomes	2.26984	1.01072	0.569959	0.689409	0.510014	0.259455	0.303726	0.504603	0.455217
hsa-miR-885	hsa-mir-885-5p	Plasma exosomes	1.56914	0.503791	0.147676	0.480362	0.259455	0.0652344	0.306131	0.515006	0.441739
hsa-miR-1287	hsa-mir-1287-5p	Plasma exosomes	1.31302	0.965202	0.632457	0.406232	0.351376	0.24537	0.309387	0.364044	0.387963
hsa-miR-130b	hsa-mir-130b-5p	Plasma exosomes	2.16143	0.526339	0.719331	0.677548	0.206081	0.287624	0.313472	0.391537	0.39985
hsa-miR-1-2	hsa-mir-1-2-3p	Plasma exosomes	2.37009	0.350248	0.985875	0.757609	0.145295	0.360272	0.319654	0.414834	0.365433
hsa-miR-1260a	hsa-mir-1260a-5p	Plasma exosomes	1.32181	0.717671	0.466126	0.434402	0.419576	0.23944	0.328643	0.584636	0.513681
hsa-miR-1228	hsa-mir-1228-5p	Plasma exosomes	1.62304	0.322219	0.639984	0.536701	0.140847	0.481104	0.330676	0.437115	0.751743
hsa-miR-4791	hsa-mir-4791-5p	Plasma exosomes	1.30664	1.22037	0.86243	0.43885	0.437367	0.451452	0.335861	0.358389	0.523465
hsa-miR-215	hsa-mir-215-5p	Plasma exosomes	1.45056	0.987666	0.752048	0.492223	0.607866	0.394372	0.339334	0.615457	0.524397
hsa-miR-4797	hsa-mir-4797-5p	Plasma exosomes	1.51135	0.376577	0.883661	0.514462	0.171982	0.333585	0.340399	0.456697	0.377503
hsa-miR-3074	hsa-mir-3074-5p	Plasma exosomes	1.81677	0.827369	1.13178	0.640483	0.489258	0.351376	0.352539	0.591342	0.310464
hsa-miR-6748	hsa-mir-6748-3p	Plasma exosomes	1.38238	0.872156	0.479287	0.487775	0.401785	0.286883	0.352853	0.46068	0.598562
hsa-miR-338	hsa-mir-338-5p	Plasma exosomes	1.92598	0.267172	1.20683	0.687926	0.152708	0.409939	0.357182	0.571572	0.339684
hsa-miR-432	hsa-mir-432-5p	Plasma exosomes	2.17522	1.20898	0.802089	0.779848	0.607866	0.37658	0.358514	0.502793	0.469499
hsa-miR-485	hsa-mir-485-5p	Plasma exosomes	2.15612	0.424882	0.485721	0.787261	0.22239	0.26242	0.365128	0.523416	0.540269
hsa-miR-134	hsa-mir-134-5p	Plasma exosomes	2.64252	0.376577	0.64197	0.966655	0.185325	0.260938	0.365808	0.49213	0.406464
hsa-miR-628	hsa-mir-628-3p	Plasma exosomes	1.63518	0.257679	0.847573	0.59897	0.133434	0.311346	0.366302	0.517831	0.367338
hsa-miR-766	hsa-mir-766-3p	Plasma exosomes	1.47173	0.755112	0.626853	0.539666	0.25649	0.281694	0.366688	0.339671	0.449378
hsa-miR-616	hsa-mir-616-3p	Plasma exosomes	1.45056	0.487138	1.14953	0.535219	0.204599	0.372133	0.368975	0.420001	0.323727
hsa-miR-1260b	hsa-mir-1260b-5p	Plasma exosomes	1.66941	0.788875	0.827046	0.618244	0.149743	0.295037	0.370337	0.189818	0.356736
hsa-miR-454	hsa-mir-454-5p	Plasma exosomes	1.58399	0.542825	0.461649	0.604901	0.250559	0.29059	0.381884	0.461584	0.629461
hsa-miR-6803	hsa-mir-6803-5p	Plasma exosomes	1.67477	0.677607	0.504471	0.640483	0.274281	0.224614	0.382431	0.404779	0.445247
hsa-miR-4433	hsa-mir-4433-3p	Plasma exosomes	2.58634	0.564666	0.8654	0.993342	0.234251	0.45071	0.384073	0.414848	0.520812
hsa-miR-24-2	hsa-mir-24-2-5p	Plasma exosomes	1.54691	0.354108	0.889021	0.603418	0.213494	0.498154	0.390079	0.602907	0.560339
hsa-miR-374b	hsa-mir-374b-5p	Plasma exosomes	1.8374	0.214844	1.05057	0.733887	0.0919212	0.408456	0.399416	0.427851	0.388794
hsa-miR-26a-2	hsa-mir-26a-2-5p	Plasma exosomes	1.83245	0.421604	0.778513	0.736852	0.212012	0.3195	0.402114	0.50287	0.410398
hsa-miR-452	hsa-mir-452-5p	Plasma exosomes	1.30963	0.987666	1.05346	0.536701	0.406232	0.317276	0.409811	0.411305	0.301175
hsa-miR-760	hsa-mir-760-3p	Plasma exosomes	1.61815	0.767156	0.965437	0.668653	0.351376	0.274281	0.41322	0.458025	0.2841
hsa-miR-6730	hsa-mir-6730-5p	Plasma exosomes	1.36305	1.18696	0.993657	0.563388	0.318759	0.470725	0.41333	0.268552	0.473731
hsa-miR-370	hsa-mir-370-3p	Plasma exosomes	2.59519	0.32838	0.796227	1.0734	0.186808	0.275764	0.413613	0.568877	0.346338
hsa-miR-382	hsa-mir-382-5p	Plasma exosomes	2.46482	0.303196	0.750508	1.02003	0.146777	0.269092	0.413835	0.484101	0.358546
hsa-miR-409	hsa-mir-409-3p	Plasma exosomes	2.89488	0.690196	0.886209	1.20239	0.385476	0.277987	0.41535	0.558502	0.313682
hsa-miR-335	hsa-mir-335-3p	Plasma exosomes	2.27096	0.264818	1.23287	0.95776	0.112678	0.392148	0.421743	0.425491	0.318077
hsa-miR-1288	hsa-mir-1288-5p	Plasma exosomes	1.61066	0.788875	0.170262	0.689409	0.338033	0.0681996	0.428029	0.4285	0.400557
hsa-miR-1273h	hsa-mir-1273h-3p	Plasma exosomes	1.94724	0.563481	1.23565	0.858425	0.244629	0.23944	0.440843	0.434139	0.193776
hsa-miR-6126	hsa-mir-6126-5p	Plasma exosomes	1.6917	1.09377	1.01932	0.750196	0.415128	0.343963	0.443457	0.379538	0.337442
hsa-miR-136	hsa-mir-136-3p	Plasma exosomes	1.68079	0.350248	0.351216	0.748713	0.170499	0.218684	0.445453	0.486795	0.622646
hsa-miR-411	hsa-mir-411-5p	Plasma exosomes	1.84417	0.257679	0.459392	0.824326	0.161603	0.29059	0.446991	0.627151	0.632552
hsa-miR-543	hsa-mir-543-3p	Plasma exosomes	2.473	0.201397	0.699404	1.11343	0.11416	0.267609	0.450235	0.566841	0.382625
hsa-miR-323b	hsa-mir-323b-3p	Plasma exosomes	2.08831	0.257679	0.303196	0.948864	0.161603	0.154932	0.454369	0.627151	0.510995
hsa-miR-548j	hsa-mir-548j-5p	Plasma exosomes	1.44122	0.264818	0.193125	0.658274	0.173464	0.13714	0.456747	0.655032	0.710114
hsa-miR-326	hsa-mir-326-3p	Plasma exosomes	1.5876	1.02078	0.351216	0.738335	0.412163	0.201634	0.465064	0.403774	0.574101
hsa-miR-433	hsa-mir-433-3p	Plasma exosomes	2.06277	0.367356	0.371068	0.965173	0.173464	0.226838	0.467901	0.472197	0.611311
hsa-miR-330	hsa-mir-330-3p	Plasma exosomes	2.26982	0.390935	1.14953	1.06599	0.164569	0.383993	0.469637	0.420961	0.334045
hsa-miR-323a	hsa-mir-323a-3p	Plasma exosomes	1.94635	0.350248	0.344392	0.925142	0.170499	0.212012	0.475321	0.486795	0.615611
hsa-miR-381	hsa-mir-381-3p	Plasma exosomes	2.25108	0.201397	0.667453	1.11195	0.152708	0.284659	0.493963	0.758242	0.426486
hsa-miR-103b-1	hsa-mir-103b-1-5p	Plasma exosomes	1.31218	0.173186	0.443263	0.656792	0.15419	0.217942	0.500536	0.890315	0.491677
hsa-miR-369	hsa-mir-369-3p	Plasma exosomes	1.56015	0.201397	0.144574	0.785778	0.11416	0.0548562	0.503657	0.566841	0.379433
hsa-miR-495	hsa-mir-495-3p	Plasma exosomes	1.67541	0.247973	0.146128	0.853978	0.102299	0.0489258	0.509712	0.412542	0.334815
hsa-miR-3681	hsa-mir-3681-5p	Plasma exosomes	1.86112	0.225309	0.156852	0.948864	0.130469	0.102299	0.509836	0.579065	0.652204
hsa-miR-214	hsa-mir-214-5p	Plasma exosomes	1.4188	0.376577	0.474944	0.726474	0.183842	0.254266	0.512035	0.488193	0.535359
hsa-miR-379	hsa-mir-379-5p	Plasma exosomes	2.32742	0.264818	0.79379	1.20091	0.185325	0.341739	0.515982	0.699821	0.430516
hsa-miR-493	hsa-mir-493-5p	Plasma exosomes	2.3058	0.416641	0.762303	1.19498	0.22239	0.369909	0.518247	0.53377	0.485251
hsa-miR-4485	hsa-mir-4485-3p	Plasma exosomes	1.75717	0.531479	0.77561	0.919212	0.225355	0.243888	0.523121	0.424015	0.314446
hsa-miR-181a-1	hsa-mir-181a-1-3p	Plasma exosomes	1.35946	0.350248	0.955207	0.724991	0.145295	0.350635	0.533295	0.414834	0.367078
hsa-miR-4446	hsa-mir-4446-3p	Plasma exosomes	1.80848	0.338456	0.398808	0.96962	0.143812	0.243888	0.536152	0.424906	0.611542
hsa-miR-494	hsa-mir-494-3p	Plasma exosomes	1.42781	0.510545	0.227887	0.791708	0.166051	0.178653	0.554491	0.325243	0.783957
hsa-miR-4441	hsa-mir-4441-3p	Plasma exosomes	1.39724	0.643453	0.555094	0.782813	0.253525	0.3877	0.560255	0.394007	0.69844
hsa-miR-1301	hsa-mir-1301-3p	Plasma exosomes	2.01758	0.472756	1.22802	1.13567	0.237216	0.391406	0.562889	0.501772	0.318731
hsa-miR-671	hsa-mir-671-3p	Plasma exosomes	1.87651	1.16967	1.02715	1.06302	0.257972	0.318018	0.566491	0.220551	0.309613
hsa-miR-6852	hsa-mir-6852-5p	Plasma exosomes	1.82995	0.956649	0.330414	1.04523	0.70127	0.176429	0.571182	0.733048	0.533965
hsa-miR-3177	hsa-mir-3177-3p	Plasma exosomes	1.34986	0.225309	0.424065	0.799121	0.123056	0.229803	0.592003	0.546164	0.541906
hsa-miR-1185-1	hsa-mir-1185-1-3p	Plasma exosomes	1.47524	0.120574	0.09691	0.874734	0.11416	0.0459606	0.592945	0.946807	0.474261
hsa-miR-128-2	hsa-mir-128-2-3p	Plasma exosomes	1.51759	0.350248	1.10585	0.901421	0.157156	0.425506	0.593981	0.448698	0.384777
hsa-miR-410	hsa-mir-410-3p	Plasma exosomes	1.34674	0.651278	0.144574	0.81543	0.429954	0.0622692	0.605483	0.66017	0.430708
hsa-miR-889	hsa-mir-889-3p	Plasma exosomes	1.54307	0.243038	0.170262	1.0052	0.133434	0.0659757	0.651429	0.549025	0.387496
hsa-miR-6842	hsa-mir-6842-3p	Plasma exosomes	1.65715	0.338456	0.587149	1.08675	0.15419	0.174947	0.655791	0.455569	0.29796
hsa-miR-650	hsa-mir-650-5p	Plasma exosomes	1.5662	0.679428	0.520484	1.08526	0.247594	0.337291	0.692927	0.364416	0.648035
hsa-miR-29b-1	hsa-mir-29b-1-3p	Plasma exosomes	1.33465	0.225309	1.28713	1.13271	0.136399	0.381769	0.848689	0.605387	0.296605
hsa-miR-655	hsa-mir-655-5p	Stool	0.749736	2.89908	0.168792	0.18236	0.45071	0.145295	0.243232	0.155467	0.860792
hsa-miR-4692	hsa-mir-4692-5p	Stool	0.170262	2.075	0.155336	0.121573	0.467019	0.0896973	0.714037	0.225069	0.57744
hsa-miR-5698	hsa-mir-5698-3p	Stool	0.804821	1.95226	0.407391	0.195703	0.440332	0.265385	0.243164	0.22555	0.651427
hsa-miR-4723	hsa-mir-4723-3p	Stool	0.31597	1.84844	0.144574	0.167534	0.429954	0.0459606	0.53022	0.232604	0.317903
hsa-miR-1265	hsa-mir-1265-5p	Stool	0.212188	1.76455	0.149219	0.103782	0.41068	0.0948864	0.489105	0.232739	0.635886
hsa-miR-1272	hsa-mir-1272-3p	Stool	0.974972	1.5849	0.730378	0.226838	0.392889	0.326172	0.232661	0.247896	0.446579
hsa-miR-4471	hsa-mir-4471-5p	Stool	0.494155	2.08696	0.150756	0.206081	0.526323	0.0489258	0.417038	0.252195	0.324535
hsa-miR-4698	hsa-mir-4698-5p	Stool	0.296665	2.60362	0.274158	0.152708	0.66717	0.162345	0.514748	0.256247	0.592158
hsa-miR-3154	hsa-mir-3154-3p	Stool	0.570543	1.79879	0.403121	0.171982	0.468502	0.246853	0.301435	0.260454	0.612355
hsa-miR-3622a	hsa-mir-3622a-5p	Stool	0.334454	2.54291	0.445604	0.177912	0.670135	0.249818	0.531948	0.263531	0.560628
hsa-miR-3200	hsa-mir-3200-5p	Stool	0.806858	1.63988	0.378398	0.271316	0.432919	0.214977	0.336262	0.263994	0.568124
hsa-miR-3917	hsa-mir-3917-3p	Stool	0.307496	2.09103	0.174641	0.174947	0.557458	0.0778365	0.56894	0.266594	0.445694
hsa-miR-4783	hsa-mir-4783-3p	Stool	0.614897	1.45484	0.144574	0.634553	0.388441	0.0563388	1.03197	0.266998	0.389688
hsa-miR-7847	hsa-mir-7847-5p	Stool	0.871573	1.80794	0.549003	0.185325	0.492223	0.225355	0.212633	0.272256	0.410481
hsa-miR-6090	hsa-mir-6090-5p	Stool	0.444045	1.8327	0.376577	0.183842	0.529288	0.241664	0.414018	0.288802	0.641738
hsa-miR-6795	hsa-mir-6795-5p	Stool	0.444045	1.61752	0.150756	0.247594	0.468502	0.173464	0.557588	0.289641	1.15063
hsa-miR-3160-1	hsa-mir-3160-1-5p	Stool	0.907949	1.84603	0.817235	0.260938	0.544114	0.247594	0.287393	0.294749	0.302966
hsa-miR-195	hsa-mir-195-5p	Stool	0.982271	2.19279	0.792392	0.231286	0.66124	0.385476	0.23546	0.301552	0.486472
hsa-miR-657	hsa-mir-657-3p	Stool	0.706718	2.05457	0.439333	0.204599	0.619727	0.287624	0.289506	0.301633	0.654685
hsa-miR-4311	hsa-mir-4311-3p	Stool	0.904716	1.70689	0.394452	0.295037	0.515945	0.242405	0.326111	0.302272	0.614537
hsa-miR-3167	hsa-mir-3167-3p	Stool	0.766413	1.41647	0.855216	0.229803	0.435884	0.495188	0.299842	0.307725	0.579021
hsa-miR-6777	hsa-mir-6777-5p	Stool	0.733197	1.74788	0.378398	0.243146	0.550045	0.220907	0.331625	0.314693	0.583797
hsa-miR-5694	hsa-mir-5694-3p	Stool	0.693727	1.8327	0.371068	0.275764	0.581179	0.220166	0.39751	0.317116	0.593331
hsa-miR-7161	hsa-mir-7161-3p	Stool	1.08778	1.54108	1.12499	0.246112	0.493706	0.310605	0.226251	0.320364	0.276095
hsa-miR-219a-2	hsa-mir-219a-2-5p	Stool	0.733197	1.51733	0.518514	0.214977	0.496671	0.317276	0.293205	0.327333	0.611896
hsa-miR-1302-2	hsa-mir-1302-2-3p	Stool	0.409933	1.50393	0.441695	0.169016	0.495188	0.252042	0.412302	0.329264	0.570624
hsa-miR-5193	hsa-mir-5193-3p	Stool	1.23452	2.03523	0.405688	0.169016	0.680513	0.259455	0.136909	0.334367	0.639544
hsa-miR-3155a	hsa-mir-3155a-5p	Stool	0.597695	1.41229	0.307496	0.158638	0.477397	0.157897	0.265417	0.33803	0.513492
hsa-miR-1237	hsa-mir-1237-5p	Stool	0.992111	1.51733	0.717671	0.204599	0.52484	0.329137	0.206226	0.345898	0.458619
hsa-miR-4419b	hsa-mir-4419b-3p	Stool	0.70757	1.54765	0.444045	0.259455	0.547079	0.277987	0.366684	0.35349	0.626035
hsa-miR-3622b	hsa-mir-3622b-5p	Stool	0.0211893	1.50147	0.133539	0.096369	0.547079	0.0467019	4.548	0.364363	0.349725
hsa-miR-6809	hsa-mir-6809-5p	Stool	1.15685	1.45561	0.721811	0.177912	0.533736	0.33655	0.15379	0.366676	0.466258
hsa-miR-6514	hsa-mir-6514-3p	Stool	0.733197	1.5253	0.454845	0.214977	0.561905	0.309863	0.293205	0.368389	0.681251
hsa-miR-5001	hsa-mir-5001-5p	Stool	0.83123	1.58928	0.576917	0.223873	0.609349	0.338774	0.269327	0.383412	0.587215
hsa-miR-617	hsa-mir-617-5p	Stool	0.235528	1.77808	0.144574	0.128986	0.710165	0.0681996	0.547646	0.3994	0.471727
hsa-miR-550a-2	hsa-mir-550a-2-5p	Stool	0.326336	2.03362	0.150756	0.191255	0.824326	0.0459606	0.586069	0.405348	0.304867
hsa-miR-302e	hsa-mir-302e-3p	Stool	0.173186	1.37658	0.125481	0.0919212	0.58711	0.0363237	0.530765	0.4265	0.289475
hsa-miR-371b	hsa-mir-371b-5p	Stool	0.071882	2.30326	0.125481	0.112678	1.01113	0.0474432	1.56754	0.439001	0.37809
hsa-miR-551b	hsa-mir-551b-3p	Stool	0.40654	1.64038	0.19173	0.179395	0.726474	0.167534	0.441272	0.442869	0.873799
hsa-miR-4713	hsa-mir-4713-3p	Stool	0.296665	2.21331	0.19173	0.130469	0.981481	0.128245	0.439785	0.443446	0.668881
hsa-miR-4451	hsa-mir-4451-3p	Stool	0.776701	1.50678	0.180413	0.269833	0.668653	0.144554	0.347409	0.443764	0.801238
hsa-miR-4277	hsa-mir-4277-3p	Stool	1.19645	1.45179	0.517196	0.284659	0.647896	0.351376	0.237919	0.446275	0.679387
hsa-miR-6810	hsa-mir-6810-3p	Stool	0.506505	1.67605	0.162863	0.241664	0.753161	0.0674583	0.47712	0.449366	0.414203
hsa-miR-3180-1	hsa-mir-3180-1-5p	Stool	1.05843	1.92106	0.313867	0.272798	0.896973	0.172723	0.25774	0.466915	0.550306
hsa-miR-5091	hsa-mir-5091-3p	Stool	0.664642	1.66266	0.25042	0.18236	0.806534	0.151225	0.274373	0.485086	0.603886
hsa-miR-551a	hsa-mir-551a-5p	Stool	0.635484	1.44138	0.822168	0.339515	0.710165	0.331361	0.534263	0.492698	0.403033
hsa-miR-520a	hsa-mir-520a-3p	Stool	1.23779	1.67888	0.546543	0.311346	0.856943	0.252042	0.251533	0.510425	0.461157
hsa-miR-607	hsa-mir-607-5p	Stool	1.17754	1.39568	0.363612	0.369167	0.714613	0.212753	0.313508	0.512019	0.58511
hsa-miR-4672	hsa-mir-4672-5p	Stool	0.52763	1.60692	0.252853	0.161603	0.934038	0.190514	0.306282	0.58126	0.753458
hsa-miR-3156-1	hsa-mir-3156-1-5p	Stool	0.334454	1.3145	0.490661	0.191255	0.78133	0.310605	0.571844	0.594394	0.633034
hsa-miR-6774	hsa-mir-6774-3p	Stool	0.389166	1.6668	0.156852	0.174947	1.0734	0.0837669	0.449543	0.64399	0.534051
hsa-miR-4683	hsa-mir-4683-5p	Stool	1.13033	1.5849	0.555094	0.30245	1.08378	0.236475	0.267576	0.683818	0.426008
hsa-miR-548aa-1	hsa-mir-548aa-1-5p	Stool	0.38739	1.46879	0.108903	0.192738	1.00669	0.0533736	0.49753	0.685384	0.490102
hsa-miR-196a-1	hsa-mir-196a-1-5p	Urine	0.667453	0.30963	2.1783	0.312829	0.130469	0.340257	0.46869	0.42137	0.156203
hsa-miR-204	hsa-mir-204-5p	Urine	1.14644	0.663701	2.87525	0.198668	0.183842	0.50186	0.173292	0.276996	0.174545
hsa-miR-1273d	hsa-mir-1273d-5p	Urine	1.19451	0.710117	1.66881	0.33655	0.260938	0.323948	0.281746	0.367457	0.19412
hsa-miR-429	hsa-mir-429-3p	Urine	0.717671	0.544068	2.49408	0.191255	0.355824	0.520393	0.266495	0.654006	0.208651
hsa-let-7a-3	hsa-let-7a-3-5p	Urine	1.2413	0.247973	1.81214	0.306898	0.203116	0.3877	0.24724	0.819105	0.213945
hsa-miR-619	hsa-mir-619-5p	Urine	1.16554	0.781037	1.58018	0.369167	0.289107	0.342481	0.316735	0.370158	0.216735
hsa-miR-95	hsa-mir-95-3p	Urine	1.17984	0.209515	1.99238	0.268351	0.121573	0.441074	0.227447	0.58026	0.221381
hsa-miR-1254-1	hsa-mir-1254-1-5p	Urine	1.17638	0.68842	1.54636	0.253525	0.220907	0.342481	0.215512	0.320891	0.221476
hsa-miR-205	hsa-mir-205-5p	Urine	1.03623	0.870989	1.96795	0.727957	0.255007	0.440332	0.702505	0.292779	0.223752
hsa-miR-194-2	hsa-mir-194-2-3p	Urine	0.900913	1.0103	1.79529	0.338033	0.604901	0.417352	0.375211	0.598734	0.232471
hsa-miR-514a-1	hsa-mir-514a-1-3p	Urine	0.307496	0.332438	1.80332	0.145295	0.278729	0.462571	0.47251	0.838437	0.256511
hsa-miR-455	hsa-mir-455-5p	Urine	0.489958	0.517196	1.61389	0.194221	0.235733	0.421058	0.396402	0.455791	0.260896
hsa-miR-184	hsa-mir-184-3p	Urine	1.15014	0.585461	1.4659	0.505567	0.281694	0.384735	0.439569	0.481149	0.262456
hsa-miR-125b-2	hsa-mir-125b-2-3p	Urine	1.05115	0.350248	1.77677	0.314311	0.195703	0.473691	0.299016	0.558756	0.266602
hsa-miR-3124	hsa-mir-3124-5p	Urine	0.797268	1.18865	1.715	0.200151	0.656792	0.471467	0.251046	0.552554	0.274908
hsa-miR-770	hsa-mir-770-5p	Urine	0.853698	1.07151	1.68233	0.25649	0.45071	0.481104	0.300446	0.42063	0.285975
hsa-miR-934	hsa-mir-934-5p	Urine	0.184691	0.376577	1.41414	0.115643	0.145295	0.431437	0.626141	0.38583	0.305088
hsa-miR-206	hsa-mir-206-3p	Urine	1.11561	1.09482	1.34034	0.573766	0.48481	0.409198	0.514307	0.442822	0.305293
hsa-miR-7108	hsa-mir-7108-3p	Urine	1.19838	1.29003	1.79796	0.299485	0.480362	0.55301	0.249908	0.372364	0.307576
hsa-miR-141	hsa-mir-141-3p	Urine	0.606381	0.475671	1.80625	0.263903	0.194221	0.571542	0.435209	0.408309	0.316425
hsa-miR-3929	hsa-mir-3929-5p	Urine	0.988113	0.70927	1.77866	0.385476	0.201634	0.564129	0.390113	0.284283	0.317166
hsa-miR-4657	hsa-mir-4657-5p	Urine	0.477121	0.201397	1.3441	0.217942	0.145295	0.481104	0.456786	0.721434	0.357938
