# Supplementary material for: Small non-coding RNA profiling in human biofluids and surrogate tissues from healthy individuals: description of the diverse and most represented species
Source: Oncotarget. 2017 Dec 14;9(3):3097–111. doi: 10.18632/oncotarget.23203 (PMC5790449; doi:10.18632/oncotarget.23203)
Supplement: Supplementary file 12 [file oncotarget-09-3097-s012.xlsx]

## Sheet: Foglio1
Supplementary Table 3A.List of sncRNAs other than miRNAs quantified in at least one specimen
		Median Normalized reads (log10)				MAD Normalized reads				MAD / median normalized reads
ID	Category	Plasma Exosomes	Cervical Scrapes	Stool	Urine	Plasma Exosomes	Cervical Scrapes	Stool	Urine	Plasma Exosomes	Cervical Scrapes	Stool	Urine
piR-31068_chr16_70779080_70779110_-	Common	2.66593	1.68312	1.86453	4.48477	0.297773	0.181066	0.904437	0.84409	0.111695	0.107578	0.485074	0.188213
piR-43771_chr1_161454650_161454679_-	Common	3.35388	1.93693	1.95883	4.37193	0.289687	0.377144	0.801127	0.45507	0.0863735	0.194712	0.408982	0.104089
piR-33151_chr1_228612508_228612537_-	Common	2.31531	1.76806	2.11651	2.33227	0.361088	0.186259	0.383727	0.310987	0.155957	0.105347	0.181301	0.133341
chr6.tRNA77-GluCTC	Common	3.39603	2.04309	2.02467	4.46829	0.316144	0.300448	0.829577	0.413899	0.0930922	0.147055	0.409734	0.0926302
piR-60565_chr1_248874247_248874277_+	Common	3.42938	2.09759	2.03008	4.42176	0.295581	0.290298	0.76129	0.453394	0.0861909	0.138396	0.375004	0.102537
piR-35982_chr1_16545980_16546010_-	Common	2.59053	1.66643	1.83821	4.48362	0.317337	0.134951	0.907335	0.848002	0.122499	0.0809826	0.493598	0.189133
piR-33151_chr1_228625908_228625937_-	Common	2.31679	1.7139	2.06018	2.32602	0.370135	0.172537	0.386298	0.293792	0.159762	0.10067	0.187507	0.126307
piR-61646_chr16_70789510_70789539_+	Common	2.68768	1.69966	1.94341	4.51683	0.309217	0.135755	0.833224	0.837032	0.11505	0.0798716	0.428744	0.185314
piR-31068_chr16_70778252_70778282_-	Common	2.64938	1.7063	1.93512	4.48324	0.323558	0.135351	0.805897	0.842225	0.122126	0.0793241	0.416459	0.187861
piR-35982_chr16_70788694_70788723_+	Common	2.68741	1.67559	1.78598	4.5233	0.292639	0.170936	0.88817	0.837782	0.108893	0.102015	0.497302	0.185215
chr1.tRNA68-GlyGCC	Common	2.60981	1.69742	1.85627	4.47861	0.337248	0.16963	0.860434	0.843083	0.129223	0.0999339	0.463529	0.188247
piR-33151_chr1_228641567_228641596_-	Common	2.31992	1.77885	2.07363	2.31474	0.400445	0.245356	0.327728	0.284576	0.172612	0.13793	0.158045	0.122941
chr6.tRNA128-GlyGCC	Common	2.60184	1.73668	1.90035	4.47979	0.340775	0.103547	0.833212	0.842899	0.130974	0.0596237	0.438451	0.188156
chr15.tRNA2-LysCTT	Common	1.87202	1.34502	1.98942	2.64052	0.207432	0.288803	0.343043	0.254475	0.110806	0.214721	0.172434	0.0963732
piR-43771_chr6_28982199_28982228_+	Common	3.43714	2.03732	2.02467	4.41835	0.299956	0.313651	0.845733	0.457786	0.087269	0.153953	0.417713	0.10361
piR-31068_chr17_8125746_8125775_+	Common	2.68534	1.69238	1.86516	4.5197	0.304366	0.141919	0.886663	0.839292	0.113344	0.0838581	0.475382	0.185696
piR-61648_chr16_70789510_70789541_+	Common	2.68768	1.69966	1.94341	4.51683	0.309217	0.135755	0.833224	0.837025	0.11505	0.0798716	0.428744	0.185312
piR-61647_chr16_70779076_70779106_-	Common	2.66691	1.68312	1.86453	4.48477	0.296332	0.181066	0.904437	0.84409	0.111115	0.107578	0.485074	0.188213
piR-60565_chr3_155661092_155661122_+	Common	2.88774	1.91347	1.64944	3.74496	0.29564	0.367311	0.711321	0.497521	0.102378	0.191961	0.43125	0.132851
piR-61648_chr17_8125749_8125780_+	Common	2.68624	1.69238	1.86516	4.5197	0.303879	0.141919	0.885977	0.83929	0.113124	0.0838581	0.475014	0.185696
piR-31925_chr5_86372854_86372884_-	Common	2.65782	1.72205	1.89535	4.48484	0.31252	0.120493	0.882262	0.839159	0.117585	0.0699709	0.465488	0.18711
piR-31925_chr17_8125748_8125778_+	Common	2.68534	1.69238	1.86516	4.5197	0.305217	0.141919	0.886663	0.839292	0.113661	0.0838581	0.475382	0.185696
piR-33151_chr1_228628147_228628176_-	Common	2.20184	1.3569	2.04323	2.26036	0.344443	0.462107	0.475312	0.312978	0.156434	0.34056	0.232628	0.138464
piR-35982_chr3_15507991_15508021_+	Common	2.61288	1.6557	1.86516	4.51349	0.323875	0.152581	0.835204	0.848678	0.123953	0.0921547	0.447792	0.188032
piR-31925_chr2_156401185_156401215_-	Common	2.65587	1.71632	1.91994	4.48426	0.304721	0.169007	0.890238	0.842402	0.114735	0.0984704	0.463681	0.187857
piR-35284_chr1_229537857_229537886_+	Common	1.88487	1.43782	1.55581	3.19235	0.6939	0.206694	0.659851	0.484347	0.368141	0.143755	0.42412	0.151721
piR-33151_chr1_228630389_228630418_-	Common	2.31348	1.78867	2.09296	2.29683	0.371885	0.234966	0.486	0.324079	0.160747	0.131363	0.232208	0.141098
piR-61648_chr16_70788697_70788728_+	Common	2.68741	1.67559	1.78598	4.5233	0.292639	0.170936	0.88817	0.837782	0.108893	0.102015	0.497302	0.185215
piR-61647_chr1_161523884_161523914_-	Common	2.64938	1.69233	1.85627	4.47859	0.312517	0.160278	0.899906	0.843311	0.117958	0.0947086	0.484793	0.188299
piR-43771_chr6_125780289_125780318_-	Common	3.35799	1.93693	1.87408	4.36945	0.287841	0.371877	0.850577	0.448294	0.0857184	0.191992	0.453864	0.102597
piR-35982_chr16_70779080_70779109_-	Common	2.66593	1.68312	1.86453	4.48477	0.297773	0.181066	0.904437	0.84409	0.111695	0.107578	0.485074	0.188213
chr2.tRNA19-GlyGCC	Common	2.59857	1.72196	1.91994	4.48427	0.345054	0.190691	0.890238	0.84233	0.132786	0.110741	0.463681	0.187841
piR-31068_chr16_70789507_70789536_+	Common	2.68768	1.69966	1.94341	4.51683	0.311503	0.135755	0.833224	0.837036	0.1159	0.0798716	0.428744	0.185315
piR-35982_chr6_27902949_27902979_-	Common	2.65967	1.714	1.88812	4.47977	0.300097	0.124454	0.847722	0.842994	0.112832	0.0726102	0.448977	0.188178
piR-31925_chr16_70778249_70778279_-	Common	2.64938	1.7063	1.93512	4.48324	0.323035	0.135351	0.805897	0.842225	0.121928	0.0793241	0.416459	0.187861
chr1.tRNA59-GluCTC	Common	3.39782	2.10061	2.05017	4.4688	0.318425	0.29128	0.732852	0.414125	0.0937146	0.138664	0.357459	0.0926702
piR-61648_chr5_86372852_86372883_-	Common	2.65782	1.72205	1.89535	4.48484	0.31252	0.120493	0.882262	0.839159	0.117585	0.0699709	0.465488	0.18711
piR-31925_chr16_70789509_70789539_+	Common	2.68768	1.69966	1.94341	4.51683	0.309217	0.135755	0.833224	0.837032	0.11505	0.0798716	0.428744	0.185314
chr16.tRNA24-GlyGCC	Common	2.60265	1.68829	1.87169	4.48477	0.347085	0.173522	0.852084	0.844004	0.133359	0.10278	0.455248	0.188193
piR-61648_chr6_27902944_27902975_-	Common	2.66059	1.714	1.88812	4.47978	0.299721	0.124454	0.847722	0.842991	0.112652	0.0726102	0.448977	0.188177
piR-31068_chr5_86372857_86372887_-	Common	2.65782	1.72205	1.89535	4.48484	0.31252	0.120493	0.882262	0.839159	0.117585	0.0699709	0.465488	0.18711
piR-31068_chr6_27902949_27902978_-	Common	2.65967	1.714	1.88812	4.47977	0.300097	0.124454	0.847722	0.842994	0.112832	0.0726102	0.448977	0.188178
piR-61648_chr16_70779075_70779106_-	Common	2.66691	1.68312	1.86453	4.48477	0.296332	0.181066	0.904437	0.84409	0.111115	0.107578	0.485074	0.188213
piR-33151_chr1_228621446_228621475_-	Common	2.32494	1.74435	2.10224	2.25447	0.370011	0.173977	0.406748	0.286358	0.159149	0.0997372	0.193483	0.127018
piR-35982_chr1_161523888_161523917_-	Common	2.64938	1.69233	1.85627	4.47859	0.312517	0.160278	0.899906	0.843316	0.117958	0.0947086	0.484793	0.1883
piR-31925_chr3_15507994_15508023_+	Common	2.61288	1.6557	1.86516	4.51349	0.323875	0.152581	0.835204	0.848678	0.123953	0.0921547	0.447792	0.188032
piR-31068_chr3_15507992_15508021_+	Common	2.61288	1.6557	1.86516	4.51349	0.323875	0.152581	0.835204	0.848678	0.123953	0.0921547	0.447792	0.188032
piR-35982_chr16_70789506_70789536_+	Common	2.68768	1.69966	1.94341	4.51683	0.311503	0.135755	0.833224	0.837036	0.1159	0.0798716	0.428744	0.185315
piR-31925_chr16_70779077_70779107_-	Common	2.66609	1.68312	1.86453	4.48477	0.297537	0.181066	0.904437	0.84409	0.111601	0.107578	0.485074	0.188213
chr1.tRNA71-GluCTC	Common	3.3382	1.95332	1.94515	4.40881	0.31658	0.354314	0.769038	0.474271	0.0948354	0.18139	0.395361	0.107573
piR-43771_chr1_248874248_248874277_+	Common	3.42938	2.09759	2.03008	4.42176	0.295581	0.290298	0.76129	0.453394	0.0861909	0.138396	0.375004	0.102537
piR-43771_chr1_146035692_146035721_+	Common	3.42982	2.04512	1.99772	4.42425	0.311822	0.296887	0.809959	0.453098	0.0909148	0.145169	0.405442	0.102412
chr15.tRNA11-GluTTC	Common	2.28782	2.2079	1.39975	3.49938	0.34201	0.23298	0.539721	0.329319	0.149492	0.105521	0.385584	0.0941079
piR-61646_chr16_70779077_70779106_-	Common	2.66609	1.68312	1.86453	4.48477	0.297537	0.181066	0.904437	0.84409	0.111601	0.107578	0.485074	0.188213
piR-61647_chr16_70778248_70778278_-	Common	2.64938	1.7063	1.93512	4.48324	0.323035	0.135351	0.805897	0.842225	0.121928	0.0793241	0.416459	0.187861
piR-33151_chr1_228634870_228634899_-	Common	2.3212	1.79551	2.08893	2.26922	0.38994	0.225289	0.339259	0.312519	0.16799	0.125474	0.162408	0.137721
piR-61648_chr1_161523883_161523914_-	Common	2.64938	1.69289	1.85627	4.47859	0.312517	0.159381	0.893145	0.843311	0.117958	0.0941472	0.481151	0.188299
chr17.tRNA2-LysTTT	Common	1.53208	1.47278	1.57631	2.73611	0.227707	0.3085	0.230755	0.402652	0.148626	0.209468	0.146389	0.147162
piR-31068_chr1_161523888_161523918_-	Common	2.64938	1.69233	1.85627	4.47859	0.312517	0.160278	0.899906	0.843316	0.117958	0.0947086	0.484793	0.1883
piR-35982_chr17_8125746_8125775_+	Common	2.68534	1.69238	1.86516	4.5197	0.304366	0.141919	0.886663	0.839292	0.113344	0.0838581	0.475382	0.185696
piR-33151_chr1_228619231_228619260_-	Common	2.32372	1.8122	2.13828	2.32278	0.395384	0.217667	0.379463	0.340303	0.170151	0.120112	0.177462	0.146507
piR-31925_chr1_16861923_16861952_+	Common	2.62051	1.65813	1.91395	4.51182	0.320027	0.1689	0.865713	0.84791	0.122124	0.101862	0.452317	0.187931
piR-31925_chr16_70788696_70788726_+	Common	2.68741	1.67559	1.78598	4.5233	0.292639	0.170936	0.88817	0.837782	0.108893	0.102015	0.497302	0.185215
chr1.tRNA77-GluCTC	Common	3.32519	1.94247	1.96218	4.40551	0.320652	0.343418	0.797082	0.48255	0.0964312	0.176795	0.406222	0.109533
piR-60565_chr1_146035691_146035721_+	Common	3.42982	2.04512	1.99772	4.42425	0.311822	0.296887	0.809959	0.453098	0.0909148	0.145169	0.405442	0.102412
piR-33151_chr1_228643808_228643837_-	Common	2.31609	1.76322	2.13583	2.33098	0.390057	0.147731	0.378308	0.293338	0.168411	0.0837851	0.177125	0.125843
MT-TE	Common	2.68128	1.66943	1.42784	2.65165	0.551006	0.441333	0.61251	0.489433	0.205501	0.264362	0.428976	0.184576
chr13.tRNA3-GluTTC	Common	2.45435	2.26407	1.43408	3.55542	0.311831	0.244212	0.501896	0.289827	0.127053	0.107864	0.349978	0.0815168
RNA5SP162	Common	2.24382	1.81326	2.08794	2.26847	0.282723	0.196213	0.358537	0.325993	0.126	0.10821	0.171718	0.143706
piR-60565_chr6_125780289_125780319_-	Common	3.35799	1.93693	1.87408	4.36945	0.287841	0.371877	0.850577	0.448294	0.0857184	0.191992	0.453864	0.102597
piR-33151_chr1_228614749_228614778_-	Common	2.33106	1.7076	2.13305	2.32811	0.380042	0.165207	0.380909	0.302377	0.163034	0.0967482	0.178575	0.129881
chr1.tRNA62-LysTTT	Common	1.51061	1.40627	1.72628	2.75137	0.234357	0.430554	0.312196	0.349268	0.155141	0.306167	0.180849	0.126943
chr16.tRNA25-GlyGCC	Common	2.59043	1.7063	1.93512	4.48324	0.359763	0.129402	0.802289	0.842226	0.138881	0.0758379	0.414595	0.187861
chr6.tRNA76-LysTTT	Common	1.4137	1.46862	1.58417	2.69632	0.277913	0.299552	0.215865	0.411117	0.196586	0.203969	0.136264	0.152473
chr1.tRNA116-GluCTC	Common	3.39511	2.04512	2.00257	4.48064	0.315537	0.301801	0.802885	0.392667	0.0929384	0.147572	0.400927	0.0876363
chr17.tRNA5-GlyGCC	Common	2.63481	1.69238	1.86516	4.51977	0.349932	0.141919	0.84392	0.839141	0.132811	0.0838581	0.452465	0.18566
chr16.tRNA19-GlyGCC	Common	2.65073	1.70134	1.94341	4.51684	0.343706	0.138145	0.836714	0.836929	0.129665	0.0811981	0.43054	0.185291
chr1.tRNA4-GlyCCC	Common	2.56621	1.65813	1.91395	4.51182	0.409738	0.1689	0.872809	0.847906	0.159667	0.101862	0.456025	0.18793
piR-43771_chr1_161469441_161469470_-	Common	3.35084	1.93574	1.92379	4.37036	0.298822	0.336718	0.791682	0.4482	0.0891782	0.173947	0.411522	0.102554
piR-61647_chr5_86372853_86372883_-	Common	2.65782	1.72205	1.89535	4.48484	0.31252	0.120493	0.882262	0.839159	0.117585	0.0699709	0.465488	0.18711
chr11.tRNA5-LysTTT	Common	1.3557	1.47009	1.60192	2.63993	0.241655	0.307542	0.150585	0.380695	0.178252	0.209199	0.0940028	0.144206
piR-33151_chr1_228639336_228639365_-	Common	2.31775	1.7076	2.13567	2.30581	0.38599	0.222548	0.482921	0.302649	0.166536	0.130328	0.226122	0.131255
chr1.tRNA54-LysTTT	Common	1.41849	1.37199	1.62692	2.67621	0.277812	0.367297	0.241908	0.383902	0.195851	0.267712	0.14869	0.14345
piR-60565_chr6_28982198_28982228_+	Common	3.43714	2.03732	2.02467	4.41835	0.299956	0.313651	0.845733	0.457786	0.087269	0.153953	0.417713	0.10361
piR-35982_chr16_70778252_70778281_-	Common	2.64938	1.7063	1.93512	4.48324	0.323558	0.135351	0.805897	0.842225	0.122126	0.0793241	0.416459	0.187861
piR-43771_chr1_161462061_161462090_-	Common	3.35658	1.95332	1.96218	4.367	0.286725	0.332942	0.805767	0.447204	0.0854218	0.170449	0.410648	0.102405
piR-43771_chr3_155661093_155661123_+	Common	2.88774	1.91347	1.64944	3.74496	0.29564	0.367311	0.711321	0.497521	0.102378	0.191961	0.43125	0.132851
piR-31068_chr1_16545980_16546009_-	Common	2.59053	1.66643	1.83821	4.48362	0.317337	0.134951	0.907335	0.848002	0.122499	0.0809826	0.493598	0.189133
piR-61648_chr16_70778247_70778278_-	Common	2.64938	1.7063	1.93512	4.48324	0.323035	0.135351	0.805897	0.842225	0.121928	0.0793241	0.416459	0.187861
piR-31068_chr16_70788693_70788723_+	Common	2.68741	1.67559	1.78598	4.5233	0.292639	0.170936	0.88817	0.837782	0.108893	0.102015	0.497302	0.185215
piR-61647_chr6_27902945_27902975_-	Common	2.66059	1.714	1.88812	4.47978	0.299721	0.124454	0.847722	0.842991	0.112652	0.0726102	0.448977	0.188177
chr11.tRNA14-LysTTT	Common	1.44428	1.46219	1.68004	2.70451	0.260515	0.269284	0.329836	0.364471	0.180377	0.184165	0.196326	0.134764
piR-61648_chr2_156401183_156401214_-	Common	2.65587	1.71632	1.91994	4.48426	0.304721	0.169007	0.890238	0.842402	0.114735	0.0984704	0.463681	0.187857
piR-35982_chr5_86372857_86372886_-	Common	2.65782	1.72205	1.89535	4.48484	0.31252	0.120493	0.882262	0.839159	0.117585	0.0699709	0.465488	0.18711
piR-60565_chr1_161469441_161469470_-	Common	3.35084	1.93574	1.92379	4.37036	0.298822	0.336718	0.791682	0.4482	0.0891782	0.173947	0.411522	0.102554
chr1.tRNA80-GluCTC	Common	3.33696	1.95509	1.92339	4.40475	0.306	0.391654	0.769234	0.471855	0.0917004	0.200325	0.399937	0.107124
chr1.tRNA133-GlyCCC	Common	2.52782	1.66643	1.83821	4.48362	0.422024	0.134951	0.873519	0.848002	0.166952	0.0809826	0.475202	0.189133
chr16.tRNA18-GlyGCC	Common	2.64285	1.67559	1.78598	4.5233	0.346622	0.170936	0.88817	0.837782	0.131154	0.102015	0.497302	0.185215
piR-33151_chr6_4428053_4428083_+	Common	2.55594	1.8546	2.14415	2.44978	0.497988	0.138994	0.492811	0.319376	0.194836	0.0749455	0.22984	0.130369
piR-31068_chr2_156401188_156401218_-	Common	2.65516	1.71632	1.91994	4.48426	0.305772	0.169007	0.890238	0.842407	0.115162	0.0984704	0.463681	0.187859
piR-43772_chr3_155661093_155661124_+	Common	2.88774	1.91347	1.64944	3.76911	0.29564	0.367311	0.711321	0.49356	0.102378	0.191961	0.43125	0.130949
piR-36041_chr11_109603197_109603226_+	Common	2.67204	1.66973	1.47951	3.02181	0.399131	0.394997	0.757628	0.159612	0.149373	0.236564	0.512079	0.0528201
piR-61647_chr16_70789510_70789540_+	Common	2.68768	1.69966	1.94341	4.51683	0.309217	0.135755	0.833224	0.837029	0.11505	0.0798716	0.428744	0.185313
piR-35982_chr2_156401188_156401217_-	Common	2.65516	1.71632	1.91994	4.48426	0.305772	0.169007	0.890238	0.842407	0.115162	0.0984704	0.463681	0.187859
chr6.tRNA87-GluCTC	Common	3.3256	1.93693	1.87408	4.40577	0.321928	0.371877	0.831037	0.474345	0.096803	0.191992	0.443437	0.107665
piR-33151_chr1_228637095_228637124_-	Common	2.31175	1.76322	2.13305	2.28381	0.377873	0.158535	0.34761	0.342462	0.163458	0.0899121	0.162964	0.149952
piR-33151_chr1_228616990_228617019_-	Common	2.31644	1.76322	2.11401	2.29374	0.358776	0.190607	0.413634	0.326245	0.154883	0.108102	0.195664	0.142233
piR-61646_chr16_70778249_70778278_-	Common	2.64938	1.7063	1.93512	4.48324	0.323035	0.135351	0.805897	0.842225	0.121928	0.0793241	0.416459	0.187861
chr1.tRNA74-GluCTC	Common	3.32476	1.95332	1.96426	4.41161	0.315098	0.323444	0.758184	0.473111	0.0947732	0.165587	0.38599	0.107242
piR-60565_chr1_161454650_161454679_-	Common	3.35388	1.93693	1.95883	4.37193	0.289687	0.377144	0.801127	0.45507	0.0863735	0.194712	0.408982	0.104089
piR-60565_chr1_161462061_161462090_-	Common	3.35658	1.95332	1.96218	4.367	0.286725	0.332942	0.805767	0.447204	0.0854218	0.170449	0.410648	0.102405
piR-61646_chr5_86372854_86372883_-	Common	2.65782	1.72205	1.89535	4.48484	0.31252	0.120493	0.882262	0.839159	0.117585	0.0699709	0.465488	0.18711
piR-43137_chr10_77774070_77774099_+	Plasma Exosomes	2.56375	0	0	0	0.249061	0	0	0	0.097147	NA	NA	NA
SNORD95	Plasma Exosomes	2.14256	0.783958	0	1.11633	0.515145	0.344546	0	0.390283	0.240435	0.439495	NA	0.349612
piR-35548_chrM_1932_1962_+	Plasma Exosomes	2.03947	-0.424851	0.288661	1.02433	1.23851	0.207385	0.252252	0.636762	0.607268	-0.488136	0.873872	0.621637
piR-35548_chr3_96617944_96617974_-	Plasma Exosomes	2.01599	-0.725881	0.167344	1.06798	1.2093	0.112006	0.364412	0.602307	0.599854	-0.154304	2.17762	0.563966
piR-35548_chr11_10508897_10508927_-	Plasma Exosomes	1.91472	-0.248759	0.0123612	0.906065	1.33332	0.286327	0.417108	0.592079	0.696353	-1.15102	33.7434	0.653462
piR-36707_chrM_3230_3260_+	Plasma Exosomes	1.83599	0	0.524754	0.449505	0.626324	0	0.482288	0.536548	0.341136	NA	0.919074	1.19364
SNORD48	Plasma Exosomes	1.79399	0	0	0.151319	0.562333	0	0	0.56748	0.313453	NA	NA	3.75021
piR-31987_chrM_2967_2997_+	Plasma Exosomes	1.76889	0.222283	0.576425	0.962562	0.766625	0.632346	0.550078	0.564794	0.433393	2.84478	0.954293	0.586761
piR-31986_chrM_2967_2996_+	Plasma Exosomes	1.76889	0.222283	0.576425	0.962562	0.76136	0.632346	0.550078	0.564794	0.430417	2.84478	0.954293	0.586761
SNORD63	Plasma Exosomes	1.76588	-0.4767	-0.803108	1.04145	0.576851	0.183622	0.0955654	0.575647	0.326665	-0.385195	-0.118995	0.552738
chr9.tRNA4-ArgTCT	Plasma Exosomes	1.65696	0	1.12158	0.882622	0.400894	0	0.329817	0.648989	0.241946	NA	0.294065	0.735297
piR-51810_chrM_12235_12265_+	Plasma Exosomes	1.65095	0	0.747298	0.915429	0.419668	0	0.359596	0.432346	0.254198	NA	0.481194	0.472288
piR-35548_chr3_160947661_160947691_+	Plasma Exosomes	1.65066	0	-0.338162	0.755743	1.44449	0	0.24367	0.693549	0.875097	NA	-0.720571	0.917705
piR-62011_chr7_129770439_129770470_-	Plasma Exosomes	1.64441	0	0	0.925735	0.609554	0	0	0.489297	0.370682	NA	NA	0.528549
chr11.tRNA3-ArgTCT	Plasma Exosomes	1.64233	0	1.11004	0.862742	0.399924	0	0.37856	0.596728	0.243509	NA	0.341031	0.691665
piR-31447_chr11_93731506_93731535_-	Plasma Exosomes	1.54643	0	0	-0.147897	0.600748	0	0	0.345429	0.388475	NA	NA	-2.33561
chr7.tRNA5-CysGCA	Plasma Exosomes	1.50662	0.273467	0.637953	1.19778	0.637253	0.463949	0.431998	0.415646	0.422968	1.69654	0.677162	0.347012
SNORD43	Plasma Exosomes	1.47307	0.809903	0	0.866713	0.371587	0.781747	0	0.65572	0.252254	0.965235	NA	0.756559
piR-57873_chr10_28522087_28522117_-	Plasma Exosomes	1.45576	0	0	0	0.375824	0	0	0	0.258163	NA	NA	NA
chr17.tRNA4-ArgTCT	Plasma Exosomes	1.44106	0	1.26229	0.762838	0.362639	0	0.449968	0.770993	0.251647	NA	0.356469	1.01069
chr8.tRNA10-MetCAT	Plasma Exosomes	1.43869	0.540233	0.681654	1.04532	0.322593	0.366479	0.298203	0.464669	0.224226	0.678373	0.43747	0.444522
MT-TT	Plasma Exosomes	1.43095	0.225863	0.344051	1.16458	0.670692	0.476806	0.559172	0.394769	0.468703	2.11104	1.62526	0.33898
MT-TY	Plasma Exosomes	1.4086	0.0941248	-0.29479	1.2599	0.553051	0.385984	0.265351	0.508597	0.392624	4.10077	-0.900136	0.40368
SNORD38B	Plasma Exosomes	1.39353	0	0	0.366216	0.362269	0	0	0.589986	0.259965	NA	NA	1.61103
SNORD38B	Plasma Exosomes	1.39353	0	0	0.366216	0.362269	0	0	0.589986	0.259965	NA	NA	1.61103
SNORD25	Plasma Exosomes	1.3765	0	0	0	0.460431	0	0	0	0.334494	NA	NA	NA
piR-43414_chr19_19751824_19751853_-	Plasma Exosomes	1.35477	0	0	0	0.510133	0	0	0	0.376547	NA	NA	NA
piR-36705_chr1_144419301_144419330_+	Stool	1.23028	0.866555	2.11678	1.29637	0.258802	0.599698	0.538809	0.711347	0.21036	0.692048	0.254541	0.548721
chr1.tRNA108-AsnGTT	Stool	1.23784	0.89874	2.11678	1.29637	0.259666	0.642216	0.538809	0.711347	0.209773	0.714574	0.254541	0.548721
chr6.tRNA122-PseudoTGC	Stool	0.81334	0	2.09603	0.441021	1.29822	0	0.755306	0.769185	1.59616	NA	0.360351	1.7441
chr6.tRNA153-IleAAT	Stool	0.614127	0	1.74963	0.341186	0.296615	0	0.332035	0.531232	0.482986	NA	0.189774	1.55701
chr1.tRNA127-CysGCA	Stool	1.12469	0.664905	1.74232	1.09254	0.413587	0.292173	0.367176	0.426201	0.367736	0.439421	0.210739	0.390102
chr6.tRNA163-IleAAT	Stool	0.505885	0	1.73941	0.357956	0.265645	0	0.441028	0.472322	0.525109	NA	0.25355	1.3195
chr6.tRNA64-GlnTTG	Stool	1.03148	0	1.72815	1.20803	0.529864	0	0.67207	0.540735	0.513694	NA	0.388896	0.447616
chr6.tRNA59-IleAAT	Stool	0.507659	0	1.70673	0.41304	0.295725	0	0.313774	0.532103	0.582528	NA	0.183845	1.28826
chr6.tRNA16-TyrGTA	Stool	0.91068	0.07524	1.67822	0.855524	0.268869	0.281332	0.455371	0.510663	0.29524	3.73912	0.271343	0.596901
chr6.tRNA14-TyrGTA	Stool	0.907186	-0.0909213	1.66679	0.951937	0.286383	0.376884	0.435837	0.386813	0.315683	-4.14517	0.261484	0.406343
chr6.tRNA118-PseudoTTT	Stool	0.948505	0.272714	1.63497	0.665704	0.297953	0.678856	0.539492	0.396876	0.314129	2.48926	0.329971	0.596175
chr6.tRNA38-IleAAT	Stool	1.05557	0	1.63258	0.144775	0.404648	0	0.493607	0.544707	0.383345	NA	0.302348	3.76243
chr5.tRNA24-LysCTT	Stool	0.743222	0	1.54714	0.766284	0.495113	0	0.474968	0.4599	0.666171	NA	0.306997	0.60017
chr17.tRNA17-SupTTA	Stool	0.860585	0.244072	1.51978	0.992818	0.373243	0.42367	0.579219	0.382371	0.433708	1.73584	0.381121	0.385137
chr17.tRNA34-IleAAT	Stool	0.704943	0	1.51219	0.286381	0.390378	0	0.42403	0.539257	0.553772	NA	0.280408	1.883
chr16.tRNA22-MetCAT	Stool	1.35072	0.248612	1.48126	1.03117	0.303453	0.582974	0.417802	0.497809	0.22466	2.34492	0.282058	0.482763
chr12.tRNA9-PseudoAAT	Stool	0.450505	0	1.47149	0	0.373096	0	0.697559	0	0.828173	NA	0.474049	NA
chr19.tRNA5-LysCTT	Stool	0.939332	0.381858	1.45064	0.933802	0.419014	0.363167	0.379152	0.382516	0.446077	0.951052	0.261369	0.409633
piR-56301_chr22_46239597_46239626_+	Stool	0	0	1.44149	0	0	0	0.429105	0	NA	NA	0.297682	NA
chr15.tRNA6-PseudoCTT	Stool	0.738484	-0.465711	1.36666	1.17491	0.20542	0.188446	0.416985	0.308695	0.278165	-0.404641	0.305112	0.26274
chr17.tRNA14-ThrCGT	Stool	0.754695	0.691937	1.35698	0.614986	0.226361	0.510292	0.322618	0.476935	0.299938	0.737482	0.237747	0.775521
chr14.tRNA19-TyrGTA	Stool	0.794445	-0.425503	1.3538	1.2882	0.23037	0.207385	0.482283	0.507548	0.289976	-0.487388	0.356243	0.393996
chr6.tRNA17-TyrGTA	Stool	0.459426	0	1.34936	0.476856	0.286029	0	0.395682	0.351415	0.622578	NA	0.293237	0.736941
chr1.tRNA56-ThrTGT	Stool	0.867697	-0.154786	1.34936	0.946357	0.356684	0.341664	0.314073	0.584994	0.41107	-2.20733	0.232757	0.618154
chr16.tRNA13-PseudoCTT	Stool	0.279589	0	1.34936	-0.113526	0.685551	0	0.41059	0.367275	2.452	NA	0.304285	-3.23517
chr1.tRNA49-GluTTC	Stool	0.152635	0	1.34058	-0.157	0.244908	0	0.363652	0.339764	1.60453	NA	0.271265	-2.16411
chr1.tRNA51-PseudoCTT	Stool	0.206629	-0.981837	1.31352	-0.889376	0.311071	0.0613688	0.625169	0.0782904	1.50546	-0.062504	0.475951	-0.0880285
chr14.tRNA16-TyrGTA	Stool	0.598151	-0.680807	1.30589	0.473094	0.291498	0.122738	0.482807	0.384536	0.487333	-0.180282	0.369715	0.812811
chr1.tRNA2-GlyCCC	Urine	0.982859	0.742956	-0.209488	2.62211	0.221658	0.249465	0.310627	0.518388	0.225524	0.335774	-1.48279	0.197699
chr1.tRNA131-GlyCCC	Urine	1.0556	0.634714	0.0456155	2.61628	0.239322	0.410786	0.480781	0.618046	0.226716	0.647199	10.5399	0.236231
chr1.tRNA43-GlyGCC	Urine	1.0166	0.983645	0.478144	2.59833	0.250241	0.216563	0.537584	0.651489	0.246156	0.220164	1.12431	0.250734
piR-33543_chr1_153671271_153671302_+	Urine	1.27742	0.78735	0.647031	2.44088	0.383257	0.336178	0.396227	0.25415	0.300024	0.426974	0.612378	0.104122
chr6.tRNA2-MetCAT	Urine	1.34343	0.802054	0.720831	2.44039	0.345023	0.251053	0.45194	0.25486	0.256823	0.313013	0.62697	0.104434
piR-33543_chr6_26286547_26286578_+	Urine	1.25356	0.802054	0.720831	2.43413	0.39352	0.253659	0.45194	0.253741	0.313923	0.316262	0.62697	0.104243
piR-35952_chr6_26286527_26286557_+	Urine	1.24949	0.66093	0.644978	2.42803	0.381081	0.292598	0.544713	0.252824	0.30499	0.442707	0.844545	0.104127
piR-35176_chr6_26286527_26286558_+	Urine	1.25356	0.66093	0.644978	2.42803	0.39352	0.292598	0.544713	0.252824	0.313923	0.442707	0.844545	0.104127
piR-35952_chr1_153671251_153671281_+	Urine	1.25731	0.596254	0.364405	2.41708	0.383345	0.348726	0.704781	0.266625	0.304892	0.584862	1.93406	0.110309
piR-35176_chr1_153671251_153671282_+	Urine	1.25731	0.596254	0.364405	2.41708	0.37482	0.348726	0.704781	0.266625	0.298112	0.584862	1.93406	0.110309
chr6.tRNA61-MetCAT	Urine	1.30947	0.919048	0.519713	2.41463	0.426282	0.308229	0.573031	0.271272	0.325539	0.335379	1.10259	0.112345
piR-33543_chr6_27777906_27777937_+	Urine	1.27981	0.919048	0.519713	2.41463	0.393107	0.308229	0.573031	0.271658	0.307161	0.335379	1.10259	0.112505
piR-35176_chr6_27777886_27777917_+	Urine	1.29014	0.642012	0.519713	2.41256	0.376195	0.388095	0.573031	0.268228	0.291592	0.604499	1.10259	0.11118
chr6.tRNA150-MetCAT	Urine	1.26324	0.91812	0.432889	2.3773	0.416131	0.349833	0.463433	0.262605	0.329417	0.381032	1.07056	0.110463
piR-33543_chr6_27333004_27333035_-	Urine	1.22603	0.91812	0.432889	2.3773	0.416182	0.349833	0.463433	0.262605	0.339454	0.381032	1.07056	0.110463
chr6.tRNA142-MetCAT	Urine	1.28709	0.765481	0.513705	2.37341	0.363656	0.277516	0.39129	0.274903	0.282541	0.362538	0.761702	0.115826
piR-33543_chr6_27592840_27592871_-	Urine	1.19837	0.765481	0.511884	2.37304	0.409418	0.277516	0.389777	0.275441	0.341646	0.362538	0.761456	0.116071
piR-35952_chr6_27592861_27592891_-	Urine	1.19397	0.596254	0.460793	2.37018	0.403253	0.31151	0.432927	0.2796	0.337742	0.522444	0.939526	0.117966
piR-35176_chr6_27592860_27592891_-	Urine	1.19397	0.596254	0.460793	2.37018	0.41273	0.31151	0.432927	0.2796	0.345679	0.522444	0.939526	0.117966
piR-35176_chr6_27333024_27333055_-	Urine	1.18804	0.540547	0.337614	2.36736	0.43081	0.352669	0.562688	0.269703	0.362622	0.65243	1.66666	0.113926
piR-35952_chr6_27333025_27333055_-	Urine	1.18804	0.540547	0.337614	2.36736	0.44084	0.352669	0.562688	0.269703	0.371065	0.65243	1.66666	0.113926
chr6.tRNA129-MetCAT	Urine	1.30749	0.755955	0.372376	2.36559	0.370536	0.218021	0.510977	0.242849	0.283394	0.288405	1.37221	0.102659
piR-33543_chr17_82494740_82494771_-	Urine	1.22359	0.837021	0.434524	2.36263	0.382409	0.41829	0.597822	0.233085	0.31253	0.499737	1.37581	0.0986549
piR-33543_chr6_26313143_26313174_-	Urine	1.23738	0.91812	0.462553	2.36121	0.385748	0.380413	0.437999	0.207958	0.311747	0.414339	0.946917	0.088073
piR-35952_chr17_82494761_82494791_-	Urine	1.21171	0.58194	0.335792	2.36021	0.403558	0.421801	0.493298	0.237862	0.333049	0.724819	1.46906	0.10078
piR-35176_chr17_82494760_82494791_-	Urine	1.22359	0.58194	0.335792	2.36021	0.382409	0.421801	0.493298	0.237862	0.31253	0.724819	1.46906	0.10078
piR-33543_chr6_26330320_26330351_-	Urine	1.23383	0.742956	0.488882	2.35951	0.382457	0.304406	0.586837	0.270248	0.309975	0.409722	1.20037	0.114535
chr6.tRNA169-MetCAT	Urine	1.30749	0.742956	0.488882	2.35951	0.370355	0.304406	0.521444	0.273127	0.283256	0.409722	1.06661	0.115755
piR-33543_chr6_27902512_27902543_-	Urine	1.24831	0.755955	0.372376	2.35949	0.388106	0.218021	0.510977	0.244351	0.310906	0.288405	1.37221	0.103561
chr17.tRNA20-MetCAT	Urine	1.26692	0.837021	0.459107	2.35747	0.382638	0.41829	0.590816	0.232289	0.302023	0.499737	1.28688	0.0985332
piR-35952_chr6_26313164_26313194_-	Urine	1.24455	0.544312	0.478144	2.35645	0.390345	0.46371	0.432016	0.210234	0.313643	0.85192	0.903525	0.0892163
piR-35176_chr6_26313163_26313194_-	Urine	1.25731	0.544312	0.478144	2.35645	0.377829	0.46371	0.432016	0.210234	0.300505	0.85192	0.903525	0.0892163
piR-35952_chr6_26330341_26330371_-	Urine	1.24155	0.514518	0.346645	2.35548	0.373951	0.387121	0.673862	0.269032	0.301197	0.752395	1.94395	0.114215
piR-35176_chr6_26330340_26330371_-	Urine	1.23383	0.514518	0.346645	2.35548	0.375421	0.387121	0.673862	0.269032	0.304273	0.752395	1.94395	0.114215
chr6.tRNA171-MetCAT	Urine	1.30979	0.91812	0.478144	2.35212	0.395971	0.380413	0.428398	0.219619	0.302316	0.414339	0.895958	0.0933709
piR-35176_chr6_27902532_27902563_-	Urine	1.24831	0.61709	0.335792	2.34903	0.385162	0.331843	0.532667	0.247138	0.308547	0.537754	1.5863	0.105209
piR-35952_chr6_27902533_27902563_-	Urine	1.24568	0.61709	0.335792	2.34903	0.371937	0.331843	0.532667	0.247138	0.298583	0.537754	1.5863	0.105209
chr6.tRNA151-ThrCGT	Urine	1.22184	0.544312	0.258433	2.32393	0.380218	0.296363	0.665252	0.330568	0.311184	0.544473	2.57418	0.142245
chr17.tRNA13-GlyCCC	Urine	0.677529	0.399564	0.825784	2.30663	0.444075	0.726062	0.364852	0.795469	0.655433	1.81714	0.441825	0.344862
chr6.tRNA152-ValCAC	Urine	1.30876	0.635875	0.161523	2.20477	0.386475	0.47857	0.576978	0.235553	0.295298	0.752616	3.57212	0.106838
chr8.tRNA6-AlaAGC	Urine	1.30815	0.91812	0.547548	2.1065	0.25042	0.431221	0.337385	0.246456	0.191431	0.469678	0.616174	0.116998
piR-36241_chr2_27051214_27051243_+	Urine	1.25974	0.846989	0.693339	2.10159	0.249904	0.566755	0.315108	0.267411	0.198377	0.669141	0.454479	0.127242
MT-TS1	Urine	1.18429	-0.190199	0.778923	2.00795	0.881853	0.322442	0.390894	0.482657	0.744624	-1.69528	0.50184	0.240373
chr6.tRNA98-LeuAAG	Urine	1.3005	0.992421	1.13442	1.88316	0.263225	0.36532	0.417475	0.551479	0.202402	0.36811	0.368006	0.292848
chr6.tRNA85-PseudoTTC	Urine	1.11886	0.484839	0	1.87262	0.543674	0.421181	0	0.307446	0.485919	0.868702	NA	0.16418
chr5.tRNA7-LeuAAG	Urine	1.2661	1.06559	1.03203	1.86833	0.227668	0.432687	0.377374	0.532118	0.179818	0.406054	0.365663	0.28481
chr16.tRNA27-LeuTAG	Urine	1.27124	0.891578	1.22442	1.85743	0.244382	0.345484	0.450281	0.556497	0.19224	0.387497	0.36775	0.299606
chr14.tRNA1-LeuAAG	Urine	1.25356	0.802054	1.03476	1.85192	0.239499	0.352511	0.501061	0.481888	0.191056	0.439511	0.484228	0.260209
chr1.tRNA94-GluTTC	Urine	1.18992	0.451582	-0.187795	1.84751	0.339014	0.444628	0.322442	0.336627	0.284906	0.984602	-1.71699	0.182206
chr16.tRNA16-LeuAAG	Urine	1.28136	0.865723	1.15976	1.84484	0.262885	0.396985	0.418973	0.523954	0.20516	0.458558	0.361257	0.28401
chr6.tRNA144-AspGTC	Urine	0.903678	1.23791	0.586474	1.84348	0.317812	0.266553	0.371352	0.341687	0.351688	0.215325	0.633195	0.185349
chrX.tRNA4-ValTAC	Urine	1.1709	0.850098	1.06158	1.81174	0.260869	0.393173	0.408717	0.286181	0.222795	0.462503	0.385008	0.157959
chr11.tRNA17-ValTAC	Urine	1.12992	0.907484	1.08247	1.79896	0.253474	0.352993	0.317859	0.291231	0.224329	0.388979	0.293643	0.161888
chr1.tRNA137-Pseudo???	Urine	1.0631	0.447274	0.989005	1.77804	0.503421	0.453121	0.440939	0.467925	0.473539	1.01307	0.445841	0.263169
chr19.tRNA2-GlyTCC	Urine	0.608033	0	0.547211	1.76516	0.179803	0	0.470936	0.22745	0.295713	NA	0.86061	0.128855
chr6.tRNA108-AlaAGC	Urine	1.04183	0.736517	0.478144	1.75522	0.210338	0.386185	0.341947	0.307741	0.201894	0.524339	0.715154	0.175329
chr6.tRNA78-LeuAAG	Urine	1.26203	0.91812	1.00188	1.71765	0.301835	0.332373	0.464705	0.545569	0.239166	0.362014	0.463835	0.317625
chr16.tRNA2-ArgCCT	Urine	1.24857	0.420163	0.785333	1.70899	0.237486	0.331282	0.350669	0.568689	0.190207	0.788462	0.446523	0.332763
chr11.tRNA16-ValTAC	Urine	1.2461	0.634714	1.00257	1.70299	0.307966	0.560967	0.382722	0.238448	0.247144	0.883811	0.381741	0.140018
chr19.tRNA6-LysCTT	Urine	1.05267	0.598542	1.24679	1.69671	0.561821	0.527676	0.496925	0.428136	0.533713	0.881602	0.398564	0.252334
chr6.tRNA126-LeuAAG	Urine	1.22498	0.865723	0.736234	1.69184	0.259503	0.479044	0.528218	0.605968	0.211842	0.553346	0.717459	0.358171
piR-36244_chr6_28796005_28796035_-	Urine	0.861078	0.710515	0.349358	1.68692	0.259516	0.386931	0.427145	0.337756	0.301385	0.544578	1.22266	0.200221
piR-36258_chr6_28796004_28796035_-	Urine	0.861078	0.710515	0.349358	1.68692	0.259516	0.386931	0.427145	0.337756	0.301385	0.544578	1.22266	0.200221
chr16.tRNA30-LysCTT	Urine	1.2691	-0.117221	0.941873	1.66613	0.441067	0.363997	0.480077	0.595728	0.347542	-3.10521	0.509704	0.357552
chr17.tRNA18-ArgCCT	Urine	1.02532	0.3907	0.577514	1.66124	0.177416	0.312379	0.407113	0.524043	0.173035	0.799535	0.704941	0.315453
chr17.tRNA42-LeuTAG	Urine	1.19141	0.891578	0.644458	1.65415	0.211457	0.363265	0.375285	0.464836	0.177485	0.40744	0.582327	0.281012
chr17.tRNA15-CysGCA	Urine	1.30979	0.996722	1.03011	1.6493	0.326865	0.290942	0.384361	0.200814	0.249555	0.291899	0.373127	0.121757
chr14.tRNA2-LeuTAG	Urine	1.07538	0.597946	1.01633	1.64625	0.390554	0.417774	0.413224	0.528792	0.363177	0.698681	0.406586	0.32121
piR-36249_chr17_38867645_38867674_+	Urine	1.27165	0.996722	0.893426	1.64263	0.324243	0.290942	0.522308	0.197424	0.254977	0.291899	0.584612	0.120188
chr16.tRNA12-ArgCCT	Urine	0.92395	0.41186	-0.179257	1.64086	0.238037	0.520144	0.326332	0.573045	0.25763	1.26291	-1.82048	0.349235
chr1.tRNA99-ValCAC	Urine	0.501657	-0.158423	0	1.63982	0.236087	0.337865	0	0.515474	0.470613	-2.13268	NA	0.314348
chr16.tRNA26-LeuCAG	Urine	1.16465	1.07644	0.460793	1.63435	0.263954	0.429582	0.332787	0.583742	0.226638	0.399075	0.722204	0.35717
MT-TA	Urine	0.824542	-0.889169	0.275395	1.63297	0.256062	0.0786941	0.358096	0.462954	0.310551	-0.0885029	1.3003	0.283504
piR-36249_chr17_38869334_38869363_-	Urine	1.20255	0.924171	0.771831	1.63168	0.295823	0.169892	0.393551	0.208374	0.245996	0.183832	0.509894	0.127705
chr2.tRNA1-PseudoCCC	Urine	0.71007	0.301452	-0.187795	1.62855	0.250838	0.692178	0.322442	0.281869	0.353259	2.29615	-1.71699	0.17308
chr17.tRNA26-CysGCA	Urine	1.26652	0.891578	0.936228	1.62729	0.338172	0.245871	0.484173	0.22581	0.267009	0.27577	0.517153	0.138764
piR-36249_chr19_36047113_36047142_-	Urine	1.19452	0.970153	0.915451	1.62174	0.321862	0.261073	0.528087	0.151534	0.269448	0.269105	0.576859	0.0934388
chr6.tRNA7-LeuCAG	Urine	0.976389	1.00651	0.459519	1.62133	0.285515	0.422184	0.32836	0.572811	0.29242	0.419452	0.714573	0.353296
chr4.tRNA3-CysGCA	Urine	1.26481	0.937241	0.965651	1.61732	0.319619	0.181889	0.407272	0.28111	0.252701	0.194069	0.421759	0.173813
chr6.tRNA99-GlnCTG	Urine	1.13413	0	0.520658	1.61702	0.398556	0	0.29211	0.523453	0.351421	NA	0.56104	0.323715
piR-36249_chr4_123508892_123508921_-	Urine	1.21237	0.937241	0.938983	1.61339	0.28001	0.187898	0.492441	0.260996	0.230962	0.20048	0.524441	0.161768
chr6.tRNA1-GlnCTG	Urine	1.10004	-0.760483	0.346645	1.60231	0.409002	0.101092	0.479434	0.495187	0.371806	-0.132932	1.38307	0.309047
piR-36249_chr17_39154533_39154562_-	Urine	1.21522	0.891578	0.818541	1.60199	0.324311	0.180612	0.553253	0.200645	0.266874	0.202575	0.675902	0.125247
chr15.tRNA10-SerGCT	Urine	1.09033	1.23018	0.744585	1.59872	0.410499	0.394411	0.324016	0.412583	0.37649	0.320612	0.435164	0.258071
chr17.tRNA27-CysGCA	Urine	1.26739	0.881486	0.869694	1.59863	0.300231	0.17118	0.415658	0.212973	0.236889	0.194195	0.477936	0.133222
chr17.tRNA21-ArgCCT	Urine	1.07248	0.541559	0.519713	1.59828	0.191109	0.328434	0.35669	0.596073	0.178193	0.60646	0.68632	0.372947
chr5.tRNA16-LeuAAG	Urine	1.18719	1.01503	0.543411	1.59589	0.241799	0.405106	0.383071	0.518587	0.203674	0.399108	0.704938	0.324952
chr16.tRNA17-LeuCAG	Urine	0.946878	0.992967	0.320285	1.59509	0.278909	0.407132	0.466815	0.553348	0.294556	0.410015	1.4575	0.346908
chr5.tRNA3-LeuAAG	Urine	1.15665	0.929151	0.547548	1.57932	0.290072	0.335528	0.406353	0.422255	0.250787	0.361112	0.742131	0.267366
piR-36249_chr17_39153776_39153805_-	Urine	1.20669	0.867895	0.821173	1.57613	0.29543	0.165733	0.481026	0.201473	0.244827	0.19096	0.58578	0.127827
chr6.tRNA40-ValTAC	Urine	1.09977	0	-0.256059	1.57491	0.253442	0	0.282186	0.255906	0.230449	NA	-1.10203	0.162489
chr6.tRNA123-SerGCT	Urine	1.08252	1.16893	0.863572	1.56753	0.285638	0.503113	0.327621	0.407745	0.263865	0.430407	0.379379	0.260119
chr5.tRNA19-LeuAAG	Urine	1.20559	0.891578	0.577514	1.56706	0.221349	0.368129	0.426473	0.46733	0.183602	0.412896	0.738463	0.298222
chr17.tRNA16-GlnTTG	Urine	1.19169	-0.0577478	0.774986	1.56082	0.470737	0.406466	0.476134	0.465971	0.395016	-7.03864	0.614378	0.298542
chr17.tRNA3-GlnCTG	Urine	1.12297	-0.248759	0.460793	1.55912	0.428928	0.286327	0.219481	0.541381	0.381959	-1.15102	0.476311	0.347236
chr17.tRNA7-SerGCT	Urine	1.01762	1.19525	0.644458	1.55559	0.310132	0.490859	0.316341	0.480087	0.304762	0.410674	0.490864	0.30862
chr11.tRNA8-SerGCT	Urine	1.14987	1.02143	0.790512	1.5473	0.275946	0.398418	0.301372	0.449961	0.23998	0.390058	0.381237	0.290804
chr6.tRNA31-SerGCT	Urine	0.943876	1.1409	0.821069	1.54605	0.3393	0.552533	0.371576	0.468216	0.359475	0.484298	0.452552	0.302846
chr1.tRNA38-LeuCAG	Urine	0.895934	0.97833	0.299825	1.54546	0.266614	0.456807	0.378898	0.625329	0.297582	0.466925	1.26373	0.404622
chr1.tRNA67-LeuCAG	Urine	1.19696	0.990123	0.463571	1.54496	0.307084	0.32277	0.248032	0.600196	0.256553	0.32599	0.535046	0.388487
chr6.tRNA49-GlnCTG	Urine	1.1078	-0.158423	0.425182	1.54375	0.477456	0.337865	0.222404	0.472427	0.430996	-2.13268	0.52308	0.306026
chr1.tRNA34-LeuCAG	Urine	0.943876	1.05829	0.124152	1.53763	0.296682	0.486438	0.396034	0.528276	0.314323	0.459645	3.18992	0.343566
chr1.tRNA40-LeuCAG	Urine	0.921582	0.991342	0.288661	1.51964	0.274995	0.418281	0.302081	0.562656	0.298395	0.421934	1.04649	0.370255
chr1.tRNA42-LeuCAG	Urine	0.923779	0.924833	0.246518	1.51927	0.279326	0.368419	0.422545	0.577352	0.302373	0.398363	1.71405	0.380018
chr6.tRNA100-LeuCAA	Urine	1.22957	0.66093	0.362853	1.51534	0.224333	0.585354	0.376519	0.518483	0.182449	0.885651	1.03766	0.342155
chr6.tRNA62-SerGCT	Urine	0.979574	1.23677	0.761823	1.50387	0.273975	0.469692	0.433357	0.441429	0.279688	0.379772	0.568842	0.293529
chr6.tRNA43-SerGCT	Urine	0.921582	1.23018	0.66835	1.48816	0.285638	0.587842	0.363179	0.43586	0.309943	0.47785	0.543396	0.292885
chr13.tRNA4-GluCTC	Urine	0.443661	0.31606	-0.432289	1.48333	0.250771	0.516763	0.202702	0.191611	0.56523	1.63501	-0.468903	0.129176
chr1.tRNA96-PseudoCCT	Urine	0.168727	-0.0298472	-0.239207	1.48155	0.203745	0.423367	0.294529	0.40337	1.20754	-14.1845	-1.23127	0.272261
chr6.tRNA42-GlnCTG	Urine	1.10488	0	0.364405	1.46709	0.403907	0	0.317983	0.485574	0.365568	NA	0.872609	0.330977
chr1.tRNA36-LeuCAG	Urine	0.939099	1.00401	0.324596	1.46485	0.272271	0.418468	0.239316	0.527799	0.289928	0.416795	0.737272	0.360309
chr12.tRNA5-AspGTC	Urine	1.2461	1.16675	0.696749	1.42725	0.430378	0.329323	0.405561	0.350483	0.34538	0.282256	0.582076	0.245565
chr15.tRNA3-CysGCA	Urine	0.939099	0.91812	0.944401	1.42365	0.270107	0.292714	0.403173	0.503205	0.287623	0.318818	0.426908	0.353462
chr6.tRNA74-LeuCAA	Urine	0.903825	0.61589	0.349358	1.41654	0.301629	0.418067	0.308317	0.525727	0.333724	0.678802	0.882522	0.371135
chr2.tRNA12-PseudoCTC	Urine	0.681829	0.272714	0	1.39086	0.232355	0.396169	0	0.28879	0.340781	1.45269	NA	0.207634
chr6.tRNA166-AlaAGC	Urine	0.8523	0.225863	0.149271	1.37905	0.219588	0.476806	0.377278	0.383182	0.257642	2.11104	2.52747	0.27786
chr17.tRNA12-TrpCCA	Urine	0.797217	0	0.519112	1.3748	0.357897	0	0.354366	0.451722	0.448933	NA	0.68264	0.328572
chr3.tRNA11-ArgACG	Urine	1.34652	0.126586	-0.582805	1.36694	0.247214	0.527626	0.148809	0.678388	0.183594	4.16813	-0.255333	0.496283
chr6.tRNA130-GlnTTG	Urine	0.983921	-0.725881	0.463924	1.3616	0.48368	0.112006	0.406401	0.509554	0.491584	-0.154304	0.876008	0.374231
chr22.tRNA1-SeCTCA	Urine	0.754818	0.0402494	-0.0545116	1.35811	0.209321	0.477722	0.406466	0.486118	0.277313	11.869	-7.45651	0.357936
chr1.tRNA9-ArgTCT	Urine	1.25805	-0.725881	0.718225	1.34293	0.078229	0.112006	0.29757	0.564938	0.062183	-0.154304	0.414313	0.420675
chr19.tRNA1-AsnGTT	Urine	0.971284	0.929151	1.16679	1.33336	0.260762	0.720402	0.501185	0.6221	0.268472	0.775333	0.429543	0.466565
chr1.tRNA66-LeuCAA	Urine	0.505738	0.903512	0.334825	1.3219	0.245557	0.466012	0.269275	0.574261	0.485542	0.515779	0.804228	0.43442
chr6.tRNA173-GlnTTG	Urine	0.983393	0	0.36732	1.3164	0.444182	0	0.406931	0.531213	0.451683	NA	1.10784	0.403536
piR-36705_chr19_1383597_1383626_+	Urine	1.01598	0.809903	1.16679	1.31449	0.225567	0.65917	0.501185	0.607835	0.222019	0.813887	0.429543	0.462411
chr17.tRNA31-AsnGTT	Urine	0.86963	0.827923	0.844038	1.31106	0.198383	0.66546	0.503654	0.557397	0.228123	0.803771	0.59672	0.425151
piR-36705_chr17_38751791_38751820_-	Urine	0.849194	0.827923	0.832456	1.31106	0.22074	0.709048	0.497083	0.557397	0.25994	0.856418	0.597128	0.425151
chr1.tRNA39-GlyGCC	Plasma Exosomes, Cervix, Urine	2.13485	1.65363	1.23615	3.88336	0.438197	0.115199	0.687644	0.67146	0.205259	0.0696645	0.556281	0.172907
piR-33065_chr2_205354230_205354259_+	Plasma Exosomes, Cervix, Urine	2.18029	1.53121	1.13305	3.14459	0.268129	0.379346	0.573888	0.468105	0.122979	0.247742	0.506498	0.14886
piR-43772_chr2_205354231_205354261_+	Plasma Exosomes, Cervix, Urine	2.18029	1.53121	1.13305	3.14459	0.268129	0.379346	0.573888	0.447328	0.122979	0.247742	0.506498	0.142253
chr6.tRNA33-HisGTG	Plasma Exosomes, Cervix, Urine	2.25002	1.95521	1.14597	3.06688	0.361175	0.316213	0.78054	0.282994	0.160521	0.161729	0.681117	0.0922742
piR-57516_chr7_48632775_48632805_+	Plasma Exosomes, Cervix, Urine	1.3537	1.61113	0.878544	1.69965	0.417834	0.261893	0.428503	0.350482	0.308662	0.162552	0.487742	0.206209
chr2.tRNA17-PseudoTTC	Plasma Exosomes, Cervix, Urine	1.41849	1.48484	0.95999	3.26203	0.36548	0.206568	0.570867	0.61233	0.257654	0.139118	0.594659	0.187714
chr1.tRNA37-GlyGCC	Plasma Exosomes, Cervix, Urine	2.13538	1.61361	1.27606	3.8951	0.409472	0.134827	0.727781	0.652943	0.191756	0.0835562	0.570332	0.167632
piR-36074_chr11_76235867_76235896_-	Plasma Exosomes, Cervix, Urine	1.88282	1.35723	0.460793	2.59772	0.357456	0.27546	0.612432	0.618932	0.189851	0.202958	1.32908	0.23826
chr15.tRNA8-HisGTG	Plasma Exosomes, Cervix, Urine	2.11611	2.00833	1.07616	2.96028	0.293933	0.342014	0.824575	0.350936	0.138902	0.170297	0.766223	0.118548
chr16.tRNA34-GlyCCC	Plasma Exosomes, Cervix, Urine	1.72836	1.97953	1.17711	3.2063	0.246496	0.335515	0.432016	0.409556	0.142618	0.169492	0.367012	0.127734
chr1.tRNA91-PseudoCCC	Plasma Exosomes, Cervix, Urine	1.50835	1.44281	0.52545	3.51313	0.316237	0.189368	0.664438	0.673781	0.209657	0.13125	1.26451	0.19179
chr1.tRNA16-HisGTG	Plasma Exosomes, Cervix, Urine	2.05697	1.96093	0.938983	2.90828	0.282652	0.2859	0.595412	0.320106	0.137412	0.145798	0.634103	0.110067
chr1.tRNA111-HisGTG	Plasma Exosomes, Cervix, Urine	2.09807	1.94905	1.06117	2.95455	0.281753	0.254428	0.665535	0.350381	0.134292	0.130539	0.627173	0.11859
chr1.tRNA41-GlyGCC	Plasma Exosomes, Cervix, Urine	2.14513	1.61915	1.27773	3.89104	0.411708	0.156219	0.644159	0.662462	0.191927	0.0964822	0.504143	0.170253
chr9.tRNA7-HisGTG	Plasma Exosomes, Cervix, Urine	2.27497	1.97968	1.05464	3.07556	0.319928	0.274704	0.826164	0.271848	0.140629	0.138762	0.783365	0.08839
piR-44984_chr1_147073224_147073253_+	Plasma Exosomes, Cervix, Urine	2.06518	1.96093	0.938983	2.90182	0.274368	0.2859	0.595412	0.315867	0.132854	0.145798	0.634103	0.108852
chr7.tRNA3-ArgCCT	Plasma Exosomes, Cervix, Urine	1.41442	1.69627	1.20076	2.10119	0.178756	0.552511	0.238033	0.492679	0.126381	0.325721	0.198235	0.234476
piR-31935_chr7_48632772_48632802_+	Plasma Exosomes, Cervix, Urine	1.3537	1.61113	0.878544	1.69965	0.417834	0.261893	0.428503	0.350482	0.308662	0.162552	0.487742	0.206209
chr1.tRNA21-HisGTG	Plasma Exosomes, Cervix, Urine	2.05273	1.95521	1.05464	2.91227	0.267168	0.353865	0.542349	0.343052	0.130152	0.180986	0.514253	0.117795
piR-44984_chr15_45198649_45198679_-	Plasma Exosomes, Cervix, Urine	2.11163	1.92044	1.10969	2.97736	0.27539	0.293433	0.752567	0.335146	0.130416	0.152794	0.678177	0.112565
chr1.tRNA118-HisGTG	Plasma Exosomes, Cervix, Urine	2.07547	1.94437	0.890069	2.92633	0.279749	0.372804	0.760951	0.358399	0.134788	0.191736	0.854935	0.122474
piR-44984_chr15_45200456_45200486_-	Plasma Exosomes, Cervix, Urine	2.12633	2.00833	1.07616	2.9512	0.276277	0.342014	0.824575	0.349884	0.129931	0.170297	0.766223	0.118556
chr11.tRNA12-ProTGG	Plasma Exosomes, Cervix, Urine	1.99825	1.36201	0.612606	2.66248	0.316166	0.282467	0.545562	0.616721	0.158221	0.207389	0.89056	0.231634
piR-43771_chr2_205354231_205354260_+	Plasma Exosomes, Cervix, Urine	2.18029	1.53121	1.13305	3.11471	0.268129	0.379346	0.573888	0.472266	0.122979	0.247742	0.506498	0.151625
chr15.tRNA1-HisGTG	Plasma Exosomes, Cervix, Urine	2.04536	1.96756	1.05464	2.91627	0.301672	0.314321	0.674327	0.363303	0.147491	0.159752	0.639393	0.124578
piR-44984_chr2_224934104_224934134_+	Plasma Exosomes, Cervix, Urine	1.41546	1.36706	0.650388	2.11189	0.241646	0.412833	0.469997	0.177102	0.170719	0.301987	0.72264	0.0838597
piR-44984_chr15_45201149_45201179_+	Plasma Exosomes, Cervix, Urine	2.06038	1.96756	1.05464	2.90319	0.274318	0.314321	0.674327	0.337927	0.13314	0.159752	0.639393	0.116399
piR-44984_chr1_148281363_148281393_+	Plasma Exosomes, Cervix, Urine	2.06122	1.95521	1.05464	2.90052	0.262476	0.353865	0.542349	0.335253	0.12734	0.180986	0.514253	0.115584
piR-32678_chrY_10200236_10200265_+	Plasma Exosomes, Cervix, Urine	1.53497	1.37747	0.637953	1.35365	0.511449	0.515403	0.539331	0.351062	0.333199	0.374165	0.845409	0.259344
chr15.tRNA9-HisGTG	Plasma Exosomes, Cervix, Urine	2.10421	1.92044	1.10969	2.98835	0.294148	0.293433	0.752567	0.333313	0.13979	0.152794	0.678177	0.111537
chr1.tRNA35-GlyGCC	Plasma Exosomes, Cervix, Urine	2.15474	1.61709	1.15956	3.88814	0.410777	0.16781	0.759023	0.664387	0.190639	0.103773	0.654579	0.170875
chr21.tRNA2-GlyGCC	Plasma Exosomes, Cervix, Urine	2.17705	1.6469	1.2873	3.91369	0.427987	0.150036	0.696333	0.673117	0.19659	0.0911024	0.540926	0.17199
piR-44984_chr1_148302777_148302807_-	Plasma Exosomes, Cervix, Urine	2.11473	1.94898	1.06117	2.94707	0.27521	0.254499	0.695082	0.346237	0.130139	0.130581	0.655017	0.117485
chr13.tRNA5-GluTTC	Plasma Exosomes, Cervix, Urine	1.7981	2.00628	1.16227	2.93684	0.289364	0.289959	0.421584	0.277666	0.160927	0.144526	0.362724	0.0945459
chr2.tRNA20-GluTTC	Plasma Exosomes, Cervix, Urine	1.78979	1.98381	1.17046	2.94447	0.317817	0.228002	0.523675	0.297347	0.177572	0.114931	0.447409	0.100985
chr2.tRNA27-GlyCCC	Plasma Exosomes, Cervix, Urine	1.65411	2.03265	1.06598	3.19726	0.305468	0.348601	0.467847	0.399258	0.184672	0.1715	0.438888	0.124875
chr2.tRNA25-PseudoCTC	Plasma Exosomes, Cervix, Urine	2.02335	1.51	0.577514	3.08811	0.350548	0.263257	0.654393	0.293491	0.173251	0.174342	1.13312	0.0950391
piR-35411_chr16_3175691_3175720_+	Plasma Exosomes, Stool, Urine	1.79683	0.84552	1.42518	2.34904	0.378512	0.555554	0.231497	0.311285	0.210655	0.657056	0.162433	0.132516
piR-31104_chr5_181207755_181207785_+	Plasma Exosomes, Stool, Urine	1.77194	0.841263	1.41224	2.36731	0.393514	0.403994	0.303589	0.260961	0.222081	0.480224	0.21497	0.110235
piR-33468_chr16_3175694_3175723_+	Plasma Exosomes, Stool, Urine	1.79115	0.84552	1.42518	2.34904	0.391008	0.555554	0.231497	0.311285	0.218301	0.657056	0.162433	0.132516
piR-31103_chr5_181207755_181207784_+	Plasma Exosomes, Stool, Urine	1.77194	0.841263	1.41224	2.36731	0.393514	0.403994	0.303589	0.260961	0.222081	0.480224	0.21497	0.110235
piR-36272_chr6_28838484_28838514_-	Plasma Exosomes, Stool, Urine	1.6049	0.865723	1.57709	2.37406	0.290359	0.609453	0.26389	0.269148	0.180921	0.703981	0.167327	0.11337
piR-33468_chr6_26556549_26556578_+	Plasma Exosomes, Stool, Urine	1.77183	0.938274	1.41604	2.3574	0.400336	0.487842	0.422941	0.289657	0.225946	0.519935	0.298679	0.122872
chr6.tRNA15-TyrGTA	Plasma Exosomes, Stool, Urine	1.49938	0.225863	1.70393	1.91219	0.233205	0.427368	0.469603	0.637708	0.155534	1.89215	0.2756	0.333496
chr6.tRNA102-AlaAGC	Plasma Exosomes, Stool, Urine	1.62618	0.865723	1.57709	2.40653	0.293411	0.609453	0.26389	0.276956	0.18043	0.703981	0.167327	0.115085
piR-35412_chr5_181222021_181222051_-	Plasma Exosomes, Stool, Urine	1.85441	0.91812	1.41504	2.36408	0.368302	0.285579	0.180927	0.284766	0.198608	0.311047	0.127861	0.120456
piR-36243_chr6_28719704_28719734_+	Plasma Exosomes, Stool, Urine	1.80246	0.97833	1.66491	2.39309	0.334067	0.635022	0.209777	0.30181	0.185339	0.649088	0.125999	0.126117
piR-35413_chr16_3175691_3175722_+	Plasma Exosomes, Stool, Urine	1.79115	0.84552	1.42518	2.34904	0.391008	0.555554	0.231497	0.311285	0.218301	0.657056	0.162433	0.132516
chr1.tRNA119-LysCTT	Plasma Exosomes, Stool, Urine	1.84717	0.924833	1.51978	2.50453	0.396309	0.38687	0.215434	0.325346	0.214549	0.418313	0.141754	0.129903
piR-39018_chr1_146039420_146039451_+	Plasma Exosomes, Stool, Urine	1.75746	0.91812	1.50681	2.40957	0.380259	0.383688	0.199367	0.305254	0.216368	0.417906	0.132311	0.126684
chr6.tRNA148-SerTGA	Plasma Exosomes, Stool, Urine	1.6257	1.04873	1.4425	2.51405	0.198271	0.44262	0.527953	0.311064	0.12196	0.422052	0.365998	0.12373
chr19.tRNA13-ValCAC	Plasma Exosomes, Stool, Urine	1.87015	0.903512	1.33829	2.38845	0.342661	0.640941	0.344836	0.193723	0.183226	0.709389	0.257668	0.0811082
piR-36255_chr6_28838485_28838515_-	Plasma Exosomes, Stool, Urine	1.6049	0.865723	1.57709	2.37406	0.290359	0.609453	0.26389	0.269148	0.180921	0.703981	0.167327	0.11337
piR-36243_chr6_28863726_28863757_-	Plasma Exosomes, Stool, Urine	1.63205	0.920338	1.52475	2.37702	0.283479	0.585271	0.185328	0.281406	0.173695	0.63593	0.121546	0.118386
piR-35413_chr1_146039401_146039432_+	Plasma Exosomes, Stool, Urine	1.80735	0.91812	1.39075	2.33174	0.351303	0.483437	0.234271	0.285771	0.194375	0.526551	0.168449	0.122557
chr5.tRNA11-LysCTT	Plasma Exosomes, Stool, Urine	1.88364	0.992421	1.57181	2.49055	0.437482	0.32575	0.237858	0.290384	0.232253	0.328238	0.151327	0.116594
chr6.tRNA65-AlaAGC	Plasma Exosomes, Stool, Urine	2.01943	0.992421	1.63547	2.44767	0.0816976	0.510655	0.136796	0.307666	0.0404558	0.514555	0.0836432	0.125698
chr16.tRNA10-LysCTT	Plasma Exosomes, Stool, Urine	1.86898	1.18452	1.9084	2.62985	0.188276	0.344147	0.264259	0.196055	0.100738	0.290536	0.138472	0.0745499
piR-36256_chr6_28838484_28838515_-	Plasma Exosomes, Stool, Urine	1.6049	0.865723	1.57709	2.37406	0.290359	0.609453	0.26389	0.269148	0.180921	0.703981	0.167327	0.11337
piR-36256_chr6_28863725_28863756_-	Plasma Exosomes, Stool, Urine	1.63205	0.920338	1.52475	2.37702	0.289129	0.585271	0.185328	0.281406	0.177156	0.63593	0.121546	0.118386
piR-33468_chr5_181207758_181207787_+	Plasma Exosomes, Stool, Urine	1.77194	0.841263	1.41224	2.36731	0.398491	0.403994	0.303589	0.260378	0.22489	0.480224	0.21497	0.109989
piR-33468_chr5_181222019_181222048_-	Plasma Exosomes, Stool, Urine	1.86555	0.91812	1.41504	2.36408	0.343042	0.285579	0.180927	0.289167	0.183883	0.311047	0.127861	0.122317
piR-31103_chr1_146039401_146039430_+	Plasma Exosomes, Stool, Urine	1.80735	0.91812	1.39075	2.33163	0.356192	0.483437	0.234271	0.285771	0.19708	0.526551	0.168449	0.122563
piR-31103_chr6_26556545_26556575_+	Plasma Exosomes, Stool, Urine	1.76595	0.938274	1.41427	2.3574	0.407221	0.487842	0.420558	0.289657	0.230596	0.519935	0.297368	0.122872
piR-35411_chr5_181222022_181222051_-	Plasma Exosomes, Stool, Urine	1.84873	0.91812	1.41504	2.36402	0.373592	0.285579	0.180927	0.284836	0.20208	0.311047	0.127861	0.120488
piR-39018_chr5_181207774_181207805_+	Plasma Exosomes, Stool, Urine	1.75458	0.841263	1.50681	2.3715	0.396377	0.365621	0.20349	0.316913	0.22591	0.43461	0.135047	0.133634
piR-35414_chr6_26556546_26556577_+	Plasma Exosomes, Stool, Urine	1.77183	0.938274	1.41504	2.3574	0.405187	0.487842	0.421512	0.289657	0.228683	0.519935	0.297881	0.122872
piR-31104_chr5_181222021_181222051_-	Plasma Exosomes, Stool, Urine	1.85441	0.91812	1.41504	2.36408	0.368302	0.285579	0.180927	0.289167	0.198608	0.311047	0.127861	0.122317
piR-36242_chr6_28863727_28863757_-	Plasma Exosomes, Stool, Urine	1.63205	0.920338	1.52475	2.37702	0.283479	0.585271	0.185328	0.281406	0.173695	0.63593	0.121546	0.118386
chr6.tRNA68-AlaAGC	Plasma Exosomes, Stool, Urine	1.76688	0.97833	1.66491	2.47098	0.335442	0.622014	0.209777	0.315007	0.18985	0.635792	0.125999	0.127482
chr18.tRNA4-LysCTT	Plasma Exosomes, Stool, Urine	1.5784	1.06577	1.98142	2.36426	0.212353	0.385124	0.376833	0.342612	0.134537	0.361358	0.190184	0.144913
piR-35413_chr6_26556546_26556577_+	Plasma Exosomes, Stool, Urine	1.77183	0.938274	1.41504	2.3574	0.405187	0.487842	0.421512	0.289657	0.228683	0.519935	0.297881	0.122872
chr6.tRNA115-ValAAC	Plasma Exosomes, Stool, Urine	1.5645	0.929151	1.48071	2.13386	0.313551	0.57391	0.221196	0.332859	0.200416	0.617671	0.149385	0.155989
piR-36254_chr6_28729315_28729344_+	Plasma Exosomes, Stool, Urine	1.83759	0.929151	1.63561	2.41661	0.324005	0.645219	0.166542	0.30699	0.17632	0.694418	0.101822	0.127033
piR-36256_chr6_28607156_28607187_+	Plasma Exosomes, Stool, Urine	1.79593	0.992421	1.61156	2.42401	0.30075	0.548866	0.16366	0.332758	0.167462	0.553058	0.101554	0.137276
chr16.tRNA7-LysCTT	Plasma Exosomes, Stool, Urine	1.77845	0.891578	1.54104	2.45106	0.448844	0.615386	0.12185	0.322613	0.252379	0.690221	0.0790699	0.131622
piR-39017_chr5_181222002_181222032_-	Plasma Exosomes, Stool, Urine	1.83518	0.91812	1.54185	2.40356	0.353374	0.304014	0.250907	0.314119	0.192556	0.331127	0.162732	0.130689
chr16.tRNA32-LysCTT	Plasma Exosomes, Stool, Urine	1.80539	1.06767	1.60692	2.41563	0.392192	0.271641	0.158211	0.324091	0.217234	0.254424	0.0984557	0.134164
chr6.tRNA70-AlaCGC	Plasma Exosomes, Stool, Urine	1.77185	0.929151	1.63973	2.46234	0.328271	0.645219	0.160598	0.329843	0.18527	0.694418	0.0979418	0.133955
chr6.tRNA113-AlaTGC	Plasma Exosomes, Stool, Urine	1.75673	0.846989	1.59106	2.12199	0.55877	0.681752	0.23799	0.326482	0.318075	0.804913	0.149579	0.153856
piR-36256_chr6_28729315_28729346_+	Plasma Exosomes, Stool, Urine	1.83759	0.929151	1.63561	2.41661	0.324005	0.645219	0.166542	0.30699	0.17632	0.694418	0.101822	0.127033
chr6.tRNA107-AlaTGC	Plasma Exosomes, Stool, Urine	1.52959	0.793182	1.47814	2.09511	0.311231	0.72093	0.18835	0.322597	0.203473	0.908909	0.127423	0.153976
chr5.tRNA8-AlaTGC	Plasma Exosomes, Stool, Urine	1.50051	0.842589	1.30342	2.45234	0.201201	0.252236	0.423828	0.463753	0.134089	0.299358	0.325165	0.189107
piR-39018_chr16_3175710_3175741_+	Plasma Exosomes, Stool, Urine	1.75757	0.891578	1.51479	2.34554	0.366085	0.481929	0.127592	0.314932	0.208291	0.540535	0.084231	0.134268
piR-36242_chr6_28729315_28729344_+	Plasma Exosomes, Stool, Urine	1.83759	0.929151	1.63561	2.41661	0.324005	0.645219	0.166542	0.30699	0.17632	0.694418	0.101822	0.127033
piR-36255_chr6_28863726_28863756_-	Plasma Exosomes, Stool, Urine	1.63205	0.920338	1.52475	2.37702	0.283479	0.585271	0.185328	0.281406	0.173695	0.63593	0.121546	0.118386
piR-39017_chr6_26556565_26556595_+	Plasma Exosomes, Stool, Urine	1.72095	0.885028	1.52209	2.41028	0.413154	0.454425	0.30049	0.337674	0.240074	0.513458	0.197419	0.140097
piR-36256_chr6_28710589_28710620_+	Plasma Exosomes, Stool, Urine	1.79413	0.992967	1.64084	2.43645	0.329592	0.55958	0.144255	0.363046	0.183706	0.563543	0.087915	0.149006
piR-31104_chr6_26556545_26556576_+	Plasma Exosomes, Stool, Urine	1.76595	0.938274	1.41427	2.3574	0.407221	0.487842	0.420558	0.289657	0.230596	0.519935	0.297368	0.122872
piR-31104_chr1_146039401_146039431_+	Plasma Exosomes, Stool, Urine	1.80735	0.91812	1.39075	2.33168	0.356192	0.483437	0.234271	0.285771	0.19708	0.526551	0.168449	0.12256
chr6.tRNA13-LysCTT	Plasma Exosomes, Stool, Urine	1.80165	0.970459	1.52209	2.44159	0.459579	0.480843	0.216875	0.316483	0.255088	0.495481	0.142485	0.129622
piR-31103_chr16_3175691_3175720_+	Plasma Exosomes, Stool, Urine	1.79683	0.84552	1.42518	2.34904	0.378512	0.555554	0.231497	0.311285	0.210655	0.657056	0.162433	0.132516
piR-34536_chrM_12207_12237_+	Plasma Exosomes, Stool, Urine	2.63163	0.935744	1.4806	1.88838	0.82201	0.356491	0.368171	0.526432	0.312358	0.380971	0.248663	0.278774
piR-35413_chr16_3157446_3157477_-	Plasma Exosomes, Stool, Urine	1.77247	1.03755	1.42854	2.31664	0.356068	0.295525	0.266885	0.30205	0.200888	0.284831	0.186824	0.130383
chr3.tRNA7-CysGCA	Plasma Exosomes, Stool, Urine	1.7666	0.97833	1.4762	2.2165	0.630459	0.527838	0.297483	0.343866	0.356877	0.539529	0.20152	0.15514
chr2.tRNA13-AlaCGC	Plasma Exosomes, Stool, Urine	1.54511	0.992421	1.48305	2.62366	0.193391	0.366451	0.39911	0.349212	0.125163	0.36925	0.269114	0.133101
piR-36244_chr6_28838485_28838515_-	Plasma Exosomes, Stool, Urine	1.6049	0.865723	1.57709	2.37406	0.290359	0.609453	0.26389	0.269148	0.180921	0.703981	0.167327	0.11337
chr14.tRNA13-LysCTT	Plasma Exosomes, Stool, Urine	1.88579	1.21915	1.98011	2.69427	0.200189	0.295917	0.238234	0.273772	0.106156	0.242724	0.120313	0.101613
piR-36243_chr6_28729315_28729345_+	Plasma Exosomes, Stool, Urine	1.83759	0.929151	1.63561	2.41661	0.324005	0.645219	0.166542	0.30699	0.17632	0.694418	0.101822	0.127033
piR-35412_chr5_181207755_181207785_+	Plasma Exosomes, Stool, Urine	1.77194	0.841263	1.41224	2.36731	0.393514	0.403994	0.303589	0.252253	0.222081	0.480224	0.21497	0.106557
piR-35414_chr16_3157446_3157477_-	Plasma Exosomes, Stool, Urine	1.77247	1.03755	1.42854	2.31664	0.356068	0.295525	0.266885	0.30205	0.200888	0.284831	0.186824	0.130383
MT-TS2	Plasma Exosomes, Stool, Urine	2.76389	0.935744	1.4806	1.88838	0.589593	0.356491	0.377986	0.526608	0.21332	0.380971	0.255292	0.278867
piR-35414_chr5_181207755_181207786_+	Plasma Exosomes, Stool, Urine	1.77194	0.841263	1.41224	2.36731	0.398491	0.403994	0.303589	0.260378	0.22489	0.480224	0.21497	0.109989
chr6.tRNA101-AlaAGC	Plasma Exosomes, Stool, Urine	1.63092	0.920338	1.5315	2.38349	0.257383	0.585271	0.175689	0.268239	0.157815	0.63593	0.114717	0.11254
piR-39018_chr6_26556565_26556596_+	Plasma Exosomes, Stool, Urine	1.72095	0.885028	1.52209	2.41038	0.413154	0.454425	0.30049	0.337674	0.240074	0.513458	0.197419	0.140092
piR-36243_chr6_28838485_28838515_-	Plasma Exosomes, Stool, Urine	1.6049	0.865723	1.57709	2.37406	0.290359	0.609453	0.26389	0.269148	0.180921	0.703981	0.167327	0.11337
piR-34535_chrM_12207_12236_+	Plasma Exosomes, Stool, Urine	2.63163	0.935744	1.4806	1.88838	0.82201	0.356491	0.368171	0.526432	0.312358	0.380971	0.248663	0.278774
piR-35411_chr5_181207755_181207784_+	Plasma Exosomes, Stool, Urine	1.77194	0.841263	1.41224	2.36731	0.393514	0.403994	0.303589	0.252253	0.222081	0.480224	0.21497	0.106557
piR-39017_chr5_181207774_181207804_+	Plasma Exosomes, Stool, Urine	1.75458	0.841263	1.50681	2.3715	0.396377	0.365621	0.20349	0.315907	0.22591	0.43461	0.135047	0.13321
piR-36063_chr1_237603101_237603130_+	Plasma Exosomes, Stool, Urine	3.26786	0.717133	1.5335	1.52197	0.286638	0.281818	0.639155	0.500205	0.0877143	0.392978	0.416795	0.328656
piR-36258_chr6_28710589_28710620_+	Plasma Exosomes, Stool, Urine	1.79413	0.992967	1.64084	2.43645	0.329592	0.55958	0.144255	0.363046	0.183706	0.563543	0.087915	0.149006
piR-36256_chr6_28719704_28719735_+	Plasma Exosomes, Stool, Urine	1.80246	0.97833	1.66491	2.39309	0.334067	0.635022	0.209777	0.30181	0.185339	0.649088	0.125999	0.126117
piR-36258_chr6_28838484_28838515_-	Plasma Exosomes, Stool, Urine	1.6049	0.865723	1.57709	2.37406	0.290359	0.609453	0.26389	0.269148	0.180921	0.703981	0.167327	0.11337
piR-31103_chr5_181222022_181222051_-	Plasma Exosomes, Stool, Urine	1.84873	0.91812	1.41504	2.36402	0.373592	0.285579	0.180927	0.289167	0.20208	0.311047	0.127861	0.12232
chr2.tRNA2-TyrGTA	Plasma Exosomes, Stool, Urine	1.79126	0.545959	1.61017	1.84385	0.2212	0.381322	0.36404	0.571168	0.123489	0.698445	0.226088	0.30977
piR-36255_chr6_28719704_28719734_+	Plasma Exosomes, Stool, Urine	1.80246	0.97833	1.66491	2.39309	0.334067	0.635022	0.209777	0.30181	0.185339	0.649088	0.125999	0.126117
piR-39017_chr1_146039420_146039450_+	Plasma Exosomes, Stool, Urine	1.75746	0.91812	1.50681	2.40942	0.380259	0.383688	0.199367	0.305045	0.216368	0.417906	0.132311	0.126605
piR-39017_chr16_3175710_3175740_+	Plasma Exosomes, Stool, Urine	1.75757	0.891578	1.51479	2.34554	0.366085	0.481929	0.127592	0.314932	0.208291	0.540535	0.084231	0.134268
piR-33468_chr1_146039404_146039433_+	Plasma Exosomes, Stool, Urine	1.80735	0.91812	1.39075	2.33174	0.351303	0.483437	0.234271	0.285771	0.194375	0.526551	0.168449	0.122557
chr11.tRNA18-AlaTGC	Plasma Exosomes, Stool, Urine	1.47169	0.91812	1.41644	2.04589	0.334939	0.537061	0.249764	0.342744	0.227588	0.584957	0.176332	0.167528
piR-36272_chr6_28710590_28710620_+	Plasma Exosomes, Stool, Urine	1.79413	0.992967	1.64084	2.43645	0.329592	0.55958	0.144255	0.363046	0.183706	0.563543	0.087915	0.149006
piR-35412_chr16_3175691_3175721_+	Plasma Exosomes, Stool, Urine	1.79683	0.84552	1.42518	2.34904	0.378512	0.555554	0.231497	0.311285	0.210655	0.657056	0.162433	0.132516
piR-36254_chr6_28863727_28863756_-	Plasma Exosomes, Stool, Urine	1.63205	0.920338	1.52475	2.37702	0.283479	0.585271	0.185328	0.281406	0.173695	0.63593	0.121546	0.118386
piR-36063_chr7_69062491_69062520_+	Plasma Exosomes, Stool, Urine	3.26046	0.766853	1.65974	1.54333	0.284793	0.294945	0.629888	0.522844	0.0873474	0.384618	0.379509	0.338777
piR-35412_chr1_146039401_146039431_+	Plasma Exosomes, Stool, Urine	1.80735	0.91812	1.39075	2.33168	0.356192	0.483437	0.234271	0.285771	0.19708	0.526551	0.168449	0.12256
piR-35413_chr5_181207755_181207786_+	Plasma Exosomes, Stool, Urine	1.77194	0.841263	1.41224	2.36731	0.398491	0.403994	0.303589	0.260378	0.22489	0.480224	0.21497	0.109989
piR-36063_chr11_77886522_77886551_+	Plasma Exosomes, Stool, Urine	3.26505	0.602192	1.54892	1.49935	0.286533	0.438626	0.758496	0.563998	0.0877574	0.728383	0.489694	0.376162
piR-36272_chr6_28607157_28607187_+	Plasma Exosomes, Stool, Urine	1.79593	0.992421	1.61156	2.42401	0.30075	0.548866	0.16366	0.332758	0.167462	0.553058	0.101554	0.137276
piR-36255_chr6_28729315_28729345_+	Plasma Exosomes, Stool, Urine	1.83759	0.929151	1.63561	2.41661	0.324005	0.645219	0.166542	0.30699	0.17632	0.694418	0.101822	0.127033
piR-36225_chr5_181206868_181206898_+	Plasma Exosomes, Stool, Urine	1.43414	0.825556	1.30342	2.40077	0.257788	0.26191	0.430091	0.431531	0.179752	0.317253	0.329971	0.179747
piR-36685_chr6_28729319_28729349_+	Plasma Exosomes, Stool, Urine	1.83759	0.929151	1.63561	2.41661	0.324005	0.645219	0.166542	0.30699	0.17632	0.694418	0.101822	0.127033
piR-36225_chr12_124921796_124921826_-	Plasma Exosomes, Stool, Urine	1.5129	0.885028	1.30291	2.41016	0.237817	0.426561	0.38367	0.434287	0.157193	0.481975	0.294473	0.18019
piR-35411_chr1_146039401_146039430_+	Plasma Exosomes, Stool, Urine	1.80735	0.91812	1.39075	2.33163	0.356192	0.483437	0.234271	0.285771	0.19708	0.526551	0.168449	0.122563
piR-36254_chr6_28719704_28719733_+	Plasma Exosomes, Stool, Urine	1.80246	0.97833	1.66491	2.39309	0.334067	0.635022	0.209777	0.30181	0.185339	0.649088	0.125999	0.126117
piR-36242_chr6_28719704_28719733_+	Plasma Exosomes, Stool, Urine	1.80246	0.97833	1.66491	2.39309	0.334067	0.635022	0.209777	0.30181	0.185339	0.649088	0.125999	0.126117
piR-35413_chr5_181222020_181222051_-	Plasma Exosomes, Stool, Urine	1.86555	0.91812	1.41504	2.36408	0.343042	0.285579	0.180927	0.289167	0.183883	0.311047	0.127861	0.122317
chr6.tRNA104-AlaTGC	Plasma Exosomes, Stool, Urine	1.52111	1.07524	1.41781	2.08749	0.289066	0.517187	0.247098	0.41131	0.190037	0.480997	0.174281	0.197035
piR-31104_chr16_3175691_3175721_+	Plasma Exosomes, Stool, Urine	1.79683	0.84552	1.42518	2.34904	0.378512	0.555554	0.231497	0.311285	0.210655	0.657056	0.162433	0.132516
chr12.tRNA13-AlaTGC	Plasma Exosomes, Stool, Urine	1.58812	0.920765	1.3036	2.5062	0.196238	0.407186	0.38805	0.414456	0.123566	0.442225	0.297675	0.165373
chr5.tRNA9-LysCTT	Plasma Exosomes, Stool, Urine	1.79224	0.841577	1.54104	2.44698	0.458159	0.433461	0.169652	0.280006	0.255635	0.515058	0.110089	0.114429
chr6.tRNA67-AlaAGC	Plasma Exosomes, Stool, Urine	1.78499	0.992967	1.64084	2.46486	0.340096	0.558967	0.144255	0.334406	0.190531	0.562926	0.087915	0.135669
piR-39018_chr5_181222001_181222032_-	Plasma Exosomes, Stool, Urine	1.83518	0.91812	1.54185	2.40411	0.353374	0.304014	0.250907	0.314089	0.192556	0.331127	0.162732	0.130647
chr6.tRNA110-AlaTGC	Plasma Exosomes, Stool, Urine	1.54676	0.992967	1.44277	2.14372	0.280473	0.51125	0.310206	0.34168	0.181329	0.514871	0.215007	0.159387
piR-36258_chr6_28607156_28607187_+	Plasma Exosomes, Stool, Urine	1.79593	0.992421	1.61156	2.42401	0.30075	0.548866	0.16366	0.332758	0.167462	0.553058	0.101554	0.137276
chr6.tRNA52-ArgTCT	Plasma Exosomes, Stool	1.89237	0	1.32074	0.445787	0.437202	0	0.34715	0.517082	0.231034	NA	0.262844	1.15993
piR-57234_chr12_121091360_121091389_+	Plasma Exosomes, Stool	1.50166	0	2.1719	0.801779	0.331895	0	0.40161	0.496026	0.221019	NA	0.184911	0.618657
piR-60577_chr5_181169612_181169642_+	Plasma Exosomes, Urine	1.89288	0.66093	0.779174	2.83159	0.311095	0.472207	0.669047	0.0796434	0.16435	0.714459	0.858662	0.0281267
piR-43994_chr5_181102291_181102322_-	Plasma Exosomes, Urine	1.86807	0.696291	0.511884	2.81498	0.28755	0.529178	0.649464	0.0729797	0.153929	0.759995	1.26877	0.0259255
piR-36225_chr6_28658278_28658308_-	Plasma Exosomes, Urine	1.51441	0.830422	1.27773	2.49617	0.286212	0.326432	0.41299	0.411759	0.188992	0.393091	0.323222	0.164957
piR-43993_chr1_143804034_143804063_-	Plasma Exosomes, Urine	1.86418	0.545959	0.547548	2.80482	0.285165	0.800912	0.770029	0.0948074	0.152971	1.46698	1.40632	0.0338016
chr6.tRNA30-ProCGG	Plasma Exosomes, Urine	1.425	0.593532	0.158489	1.70905	0.180612	0.371449	0.330675	0.404614	0.126745	0.625828	2.08642	0.236748
piR-49145_chr21_16539838_16539869_+	Plasma Exosomes, Urine	2.4657	0	0	2.36572	0.390268	0	0	0.491155	0.158279	NA	NA	0.207613
piR-43995_chr5_181222435_181222464_-	Plasma Exosomes, Urine	1.83407	0.590548	0.764601	2.80436	0.297663	0.645354	0.726907	0.0791586	0.162297	1.0928	0.950702	0.028227
chr14.tRNA22-ProAGG	Plasma Exosomes, Urine	1.50734	0.566865	0.275395	1.76093	0.216178	0.316225	0.337887	0.500913	0.143417	0.557849	1.22692	0.28446
piR-43993_chr1_121020769_121020798_-	Plasma Exosomes, Urine	1.84413	0.701895	0.788698	2.81068	0.306118	0.652156	0.695565	0.0639714	0.165996	0.929136	0.881916	0.0227601
piR-43995_chr6_27753440_27753469_-	Plasma Exosomes, Urine	1.84413	0.66093	0.747298	2.80878	0.304421	0.565046	0.548626	0.0757415	0.165075	0.854926	0.734146	0.026966
piR-43993_chr5_181169613_181169642_+	Plasma Exosomes, Urine	1.89288	0.66093	0.779174	2.83159	0.311095	0.472207	0.669047	0.0796434	0.16435	0.714459	0.858662	0.0281267
piR-43995_chr3_169772233_169772262_+	Plasma Exosomes, Urine	1.92219	0.641222	0.82648	2.83216	0.283314	0.578715	0.740803	0.0767171	0.147391	0.902519	0.896335	0.0270879
piR-60576_chr3_169772232_169772261_+	Plasma Exosomes, Urine	1.92219	0.641222	0.82648	2.83216	0.283314	0.578715	0.740803	0.0767171	0.147391	0.902519	0.896335	0.0270879
chr6.tRNA5-SerAGA	Plasma Exosomes, Urine	1.63232	1.05243	0.311576	2.50232	0.199624	0.469801	0.376117	0.327897	0.122295	0.446397	1.20714	0.131037
piR-43993_chr3_169772233_169772262_+	Plasma Exosomes, Urine	1.92219	0.641222	0.82648	2.83216	0.283314	0.578715	0.740803	0.0767171	0.147391	0.902519	0.896335	0.0270879
chr16.tRNA9-ProAGG	Plasma Exosomes, Urine	1.41352	0.61709	-0.104138	1.55343	0.244348	0.413544	0.37488	0.498892	0.172865	0.670151	-3.59985	0.321156
piR-49144_chr9_94175962_94175991_+	Plasma Exosomes, Urine	2.63065	-0.760483	0	2.38793	0.378504	0.101092	0	0.479791	0.143882	-0.132932	NA	0.200923
chr16.tRNA11-ProAGG	Plasma Exosomes, Urine	1.50785	0.659201	-0.0636612	1.85628	0.211922	0.393851	0.39958	0.381458	0.140546	0.597467	-6.27666	0.205496
piR-60576_chr2_47280762_47280791_-	Plasma Exosomes, Urine	1.93238	0.566865	0.644458	2.8336	0.300164	0.967384	0.623608	0.0747635	0.155334	1.70655	0.967646	0.0263846
chr5.tRNA10-ValCAC	Plasma Exosomes, Urine	1.93456	0.642309	0.764601	2.82054	0.271569	0.664631	0.726907	0.0856588	0.140377	1.03475	0.950702	0.0303696
chr1.tRNA32-MetCAT	Plasma Exosomes, Urine	1.48822	0.853391	0.689796	2.44677	0.238576	0.388768	0.415574	0.247283	0.160309	0.455557	0.602458	0.101065
chr6.tRNA47-SerAGA	Plasma Exosomes, Urine	1.57791	1.05583	0.364405	2.53938	0.224113	0.365439	0.371117	0.294587	0.142031	0.346115	1.01842	0.116008
piR-43993_chr6_26538057_26538086_+	Plasma Exosomes, Urine	1.92755	0.641222	0.760137	2.8408	0.317015	0.655043	0.749698	0.0748819	0.164465	1.02155	0.986267	0.0263594
piR-43995_chr1_143804034_143804063_-	Plasma Exosomes, Urine	1.86418	0.545959	0.547548	2.80482	0.285165	0.800912	0.770029	0.0948074	0.152971	1.46698	1.40632	0.0338016
piR-60576_chr5_181218311_181218340_-	Plasma Exosomes, Urine	1.83796	0.550163	0.7574	2.80826	0.291964	0.762933	0.483787	0.0677441	0.158852	1.38674	0.638747	0.0241232
piR-43994_chr5_181222433_181222464_-	Plasma Exosomes, Urine	1.83407	0.590548	0.764601	2.80741	0.297663	0.645354	0.726907	0.0843922	0.162297	1.0928	0.950702	0.0300605
chr6.tRNA172-SerTGA	Plasma Exosomes, Urine	1.61136	1.06559	0.344051	2.52789	0.19126	0.455167	0.29936	0.248853	0.118694	0.42715	0.870104	0.098443
chr5.tRNA14-ProTGG	Plasma Exosomes, Urine	1.61694	0.536677	0.0993033	1.80511	0.213212	0.237579	0.525001	0.441883	0.131862	0.442685	5.28685	0.244796
chr6.tRNA44-SerAGA	Plasma Exosomes, Urine	1.55426	1.04873	0.334825	2.50031	0.224691	0.450781	0.27863	0.278189	0.144564	0.429833	0.832166	0.111262
chr16.tRNA8-ProTGG	Plasma Exosomes, Urine	1.70627	0.59771	-0.0845488	1.9295	0.208971	0.379766	0.385582	0.380467	0.122473	0.635369	-4.56046	0.197184
chr1.tRNA85-ValCAC	Plasma Exosomes, Urine	1.8542	0.766853	0.747298	2.8107	0.353951	0.328537	0.66668	0.0767864	0.190891	0.428422	0.89212	0.0273193
chr2.tRNA3-AlaAGC	Plasma Exosomes, Urine	1.33658	0.846989	0.723833	2.11155	0.190106	0.566755	0.278244	0.24824	0.142233	0.669141	0.384404	0.117563
piR-43994_chr11_44762919_44762950_-	Plasma Exosomes, Urine	1.88279	0.78735	0.644458	2.81187	0.277983	0.505872	0.594165	0.108604	0.147644	0.6425	0.92196	0.0386233
chr6.tRNA51-SerTGA	Plasma Exosomes, Urine	1.54022	1.06559	0.344051	2.49109	0.24296	0.42795	0.388638	0.328632	0.157743	0.401608	1.12959	0.131923
chr1.tRNA84-GluTTC	Plasma Exosomes, Urine	1.43816	0.686675	0.216481	2.19418	0.321762	0.45739	0.42952	0.323521	0.223731	0.666093	1.9841	0.147445
chr6.tRNA136-ValAAC	Plasma Exosomes, Urine	1.82642	0.568282	0.637953	2.81392	0.372765	0.557391	0.597871	0.096597	0.204096	0.980836	0.937171	0.0343283
MT-TH	Plasma Exosomes, Urine	2.10593	0.07524	1.04833	1.41858	0.557017	0.504742	0.603609	0.454355	0.264499	6.70843	0.575783	0.320288
chr17.tRNA28-CysGCA	Plasma Exosomes, Urine	1.38376	0.924171	0.821688	1.66031	0.287278	0.129831	0.388515	0.234532	0.207606	0.140484	0.472825	0.141258
piR-60577_chr5_181173652_181173683_+	Plasma Exosomes, Urine	1.91018	0.766853	0.751331	2.83455	0.314438	0.505107	0.584532	0.0660691	0.164611	0.658676	0.777996	0.0233085
chr6.tRNA50-SerAGA	Plasma Exosomes, Urine	1.5444	1.04399	0.261513	2.52149	0.235245	0.452677	0.379225	0.318038	0.152322	0.433604	1.45012	0.126131
piR-43995_chr5_181097073_181097102_+	Plasma Exosomes, Urine	1.91265	0.590548	0.675119	2.8356	0.30361	0.433299	0.634065	0.0984007	0.158738	0.733723	0.939189	0.0347019
piR-60576_chr1_143804035_143804064_-	Plasma Exosomes, Urine	1.86418	0.545959	0.547548	2.80482	0.285165	0.800912	0.770029	0.0948074	0.152971	1.46698	1.40632	0.0338016
chr17.tRNA35-SerAGA	Plasma Exosomes, Urine	1.91842	1.02308	0.349358	2.52294	0.587266	0.409602	0.264061	0.256356	0.30612	0.400362	0.755845	0.10161
piR-60576_chr1_161399741_161399770_-	Plasma Exosomes, Urine	1.84543	0.66093	0.511884	2.80434	0.315581	0.425865	0.697713	0.0812927	0.171007	0.644341	1.36303	0.0289882
piR-43993_chr5_181222435_181222464_-	Plasma Exosomes, Urine	1.83407	0.590548	0.764601	2.80436	0.297663	0.645354	0.726907	0.0791586	0.162297	1.0928	0.950702	0.028227
piR-43995_chr11_44762921_44762950_-	Plasma Exosomes, Urine	1.88279	0.78735	0.644458	2.80794	0.277983	0.505872	0.594165	0.0888522	0.147644	0.6425	0.92196	0.0316433
chr11.tRNA9-ProAGG	Plasma Exosomes, Urine	1.45768	0.540649	-0.142297	1.7077	0.197716	0.352669	0.349194	0.438223	0.135638	0.652306	-2.45399	0.256615
piR-47305_chrM_12169_12200_+	Plasma Exosomes, Urine	2.162	0.07524	1.16699	1.41858	0.674448	0.504742	0.530437	0.453248	0.311955	6.70843	0.454535	0.319507
piR-60577_chr5_181222434_181222465_-	Plasma Exosomes, Urine	1.83407	0.590548	0.764601	2.80436	0.297663	0.645354	0.726907	0.0791586	0.162297	1.0928	0.950702	0.028227
piR-60576_chr5_181102294_181102323_-	Plasma Exosomes, Urine	1.86807	0.696291	0.511884	2.80804	0.28755	0.529178	0.649464	0.0691411	0.153929	0.759995	1.26877	0.0246226
piR-43993_chr5_181102293_181102322_-	Plasma Exosomes, Urine	1.86807	0.696291	0.511884	2.80804	0.28755	0.529178	0.649464	0.0691411	0.153929	0.759995	1.26877	0.0246226
piR-44717_chr2_27050836_27050867_+	Plasma Exosomes, Urine	1.70244	0.219686	1.02297	1.71964	0.269206	0.422545	0.336788	0.622648	0.158129	1.9234	0.329226	0.36208
chr6.tRNA139-ValAAC	Plasma Exosomes, Urine	1.75586	0.629344	0.617568	2.80231	0.430119	0.571609	0.574544	0.104926	0.244963	0.908261	0.930334	0.0374428
piR-43994_chr6_26538057_26538088_+	Plasma Exosomes, Urine	1.92755	0.641222	0.760137	2.84444	0.317015	0.655043	0.749698	0.0752231	0.164465	1.02155	0.986267	0.0264457
chr6.tRNA133-ValCAC	Plasma Exosomes, Urine	1.51646	0.634714	0.0123612	2.3012	0.306598	0.392593	0.455894	0.30723	0.20218	0.618535	36.8811	0.133509
piR-60577_chr6_27753440_27753470_-	Plasma Exosomes, Urine	1.84413	0.66093	0.747298	2.80878	0.304421	0.565046	0.548626	0.0757415	0.165075	0.854926	0.734146	0.026966
piR-43994_chr5_181097073_181097104_+	Plasma Exosomes, Urine	1.91265	0.590548	0.675119	2.8377	0.30361	0.433299	0.634065	0.103092	0.158738	0.733723	0.939189	0.0363295
piR-60577_chr1_143804033_143804064_-	Plasma Exosomes, Urine	1.86418	0.545959	0.547548	2.80482	0.285165	0.800912	0.770029	0.0948074	0.152971	1.46698	1.40632	0.0338016
piR-60576_chr5_181169612_181169641_+	Plasma Exosomes, Urine	1.89288	0.66093	0.779174	2.83159	0.311095	0.472207	0.669047	0.0796434	0.16435	0.714459	0.858662	0.0281267
piR-60576_chr11_44762922_44762951_-	Plasma Exosomes, Urine	1.88279	0.78735	0.644458	2.80794	0.277983	0.505872	0.594165	0.0888522	0.147644	0.6425	0.92196	0.0316433
piR-43993_chr6_27681146_27681175_-	Plasma Exosomes, Urine	1.84661	0.540233	0.637953	2.80607	0.296019	0.589698	0.638288	0.0876557	0.160304	1.09156	1.00053	0.0312378
chr17.tRNA37-ProCGG	Plasma Exosomes, Urine	1.55056	0.549642	0.188314	1.779	0.207622	0.310316	0.341962	0.435888	0.133901	0.564578	1.81591	0.245018
chr5.tRNA15-ValAAC	Plasma Exosomes, Urine	2.10121	1.06788	0.940692	3.17237	0.285338	0.248263	0.607241	0.2838	0.135797	0.232481	0.645526	0.08946
chr16.tRNA6-ProCGG	Plasma Exosomes, Urine	1.49342	0.560225	0.237915	1.72723	0.19716	0.347283	0.434621	0.41158	0.13202	0.6199	1.82679	0.238289
piR-43995_chr1_121020769_121020798_-	Plasma Exosomes, Urine	1.84413	0.701895	0.788698	2.81068	0.306118	0.652156	0.695565	0.0639714	0.165996	0.929136	0.881916	0.0227601
chr16.tRNA29-ProAGG	Plasma Exosomes, Urine	1.4551	0.61709	0.158077	1.75249	0.183596	0.394821	0.255817	0.351061	0.126174	0.639811	1.61831	0.200321
piR-43994_chr5_181173653_181173684_+	Plasma Exosomes, Urine	1.91018	0.766853	0.751331	2.83588	0.314438	0.505107	0.584532	0.0738698	0.164611	0.658676	0.777996	0.0260483
chr5.tRNA5-ValAAC	Plasma Exosomes, Urine	1.85723	0.846989	0.779174	2.83609	0.39428	0.511214	0.508844	0.0844292	0.212294	0.603566	0.653055	0.0297696
piR-60577_chr6_27681146_27681176_-	Plasma Exosomes, Urine	1.84661	0.540233	0.637953	2.80607	0.296019	0.589698	0.638288	0.0876557	0.160304	1.09156	1.00053	0.0312378
piR-60577_chr11_44762920_44762951_-	Plasma Exosomes, Urine	1.88279	0.78735	0.644458	2.80794	0.277983	0.505872	0.594165	0.0888522	0.147644	0.6425	0.92196	0.0316433
piR-43996_chr2_47280759_47280790_-	Plasma Exosomes, Urine	1.93238	0.566865	0.644458	2.83481	0.300164	0.967384	0.623608	0.0765541	0.155334	1.70655	0.967646	0.027005
piR-60576_chr6_27753441_27753470_-	Plasma Exosomes, Urine	1.84413	0.66093	0.747298	2.80878	0.304421	0.565046	0.548626	0.0757415	0.165075	0.854926	0.734146	0.026966
chr5.tRNA18-ValCAC	Plasma Exosomes, Urine	1.834	0.723614	0.547548	2.82446	0.361377	0.520665	0.61862	0.0811226	0.197043	0.719534	1.1298	0.0287215
piR-43993_chr5_181164157_181164186_+	Plasma Exosomes, Urine	1.92419	0.634714	0.751331	2.83651	0.296385	0.570283	0.693945	0.0684204	0.154031	0.898488	0.923621	0.0241213
chr6.tRNA46-SerAGA	Plasma Exosomes, Urine	1.56962	1.01363	0.266681	2.52654	0.235342	0.430472	0.472863	0.294667	0.149935	0.424683	1.77314	0.116628
piR-43995_chr5_181218310_181218339_-	Plasma Exosomes, Urine	1.83796	0.550163	0.7574	2.80826	0.291964	0.762933	0.483787	0.0677441	0.158852	1.38674	0.638747	0.0241232
chr6.tRNA10-AlaCGC	Plasma Exosomes, Urine	1.52273	0.896717	1.25245	2.45919	0.201902	0.453599	0.392673	0.426974	0.132592	0.505844	0.313525	0.173624
chr6.tRNA120-AlaAGC	Plasma Exosomes, Urine	1.56644	0.853903	1.27773	2.54875	0.196407	0.336149	0.392331	0.405642	0.125385	0.393662	0.307053	0.159154
piR-44716_chr6_26575625_26575656_+	Plasma Exosomes, Urine	1.40178	-0.0745041	1.24281	1.8404	0.278244	0.392619	0.209722	0.695624	0.198494	-5.26976	0.168748	0.377973
piR-43993_chr11_44762921_44762950_-	Plasma Exosomes, Urine	1.88279	0.78735	0.644458	2.80794	0.277983	0.505872	0.594165	0.0888522	0.147644	0.6425	0.92196	0.0316433
piR-43995_chr5_181169613_181169642_+	Plasma Exosomes, Urine	1.89288	0.66093	0.779174	2.83159	0.311095	0.472207	0.669047	0.0796434	0.16435	0.714459	0.858662	0.0281267
chr6.tRNA66-AlaTGC	Plasma Exosomes, Urine	1.49017	0.929151	1.2803	2.42344	0.234082	0.376504	0.408143	0.442741	0.157084	0.405213	0.318787	0.182691
piR-60577_chr2_47280761_47280791_-	Plasma Exosomes, Urine	1.93238	0.566865	0.644458	2.8336	0.300164	0.967384	0.623608	0.0747635	0.155334	1.70655	0.967646	0.0263846
piR-44715_chr6_26575625_26575655_+	Plasma Exosomes, Urine	1.40178	-0.0745041	1.24281	1.82894	0.278244	0.392619	0.209722	0.726835	0.198494	-5.26976	0.168748	0.397409
piR-43994_chr1_161399738_161399769_-	Plasma Exosomes, Urine	1.84543	0.66093	0.511884	2.80754	0.315581	0.425865	0.697713	0.093212	0.171007	0.644341	1.36303	0.0332006
chr6.tRNA9-ValCAC	Plasma Exosomes, Urine	1.99135	0.690614	0.760137	2.86624	0.308904	0.626474	0.705478	0.0527359	0.155123	0.907126	0.928093	0.018399
piR-36229_chr12_124939966_124939996_+	Plasma Exosomes, Urine	1.4619	0.907588	1.27773	2.40451	0.28366	0.38804	0.395464	0.438565	0.194035	0.427551	0.309505	0.182393
piR-34804_chrM_7638_7669_-	Plasma Exosomes, Urine	1.72567	0	0.0347624	1.91211	0.737679	0	0.471561	0.533527	0.427474	NA	13.5652	0.279026
piR-60576_chr5_181173652_181173681_+	Plasma Exosomes, Urine	1.91018	0.766853	0.751331	2.83455	0.314438	0.505107	0.584532	0.0660691	0.164611	0.658676	0.777996	0.0233085
piR-60576_chr5_181164156_181164185_+	Plasma Exosomes, Urine	1.92419	0.634714	0.751331	2.83651	0.296385	0.570283	0.693945	0.0684204	0.154031	0.898488	0.923621	0.0241213
chr6.tRNA147-SerAGA	Plasma Exosomes, Urine	1.59134	1.05077	0.349358	2.53343	0.232066	0.427356	0.357354	0.260878	0.14583	0.406706	1.02289	0.102974
chr6.tRNA37-ValAAC	Plasma Exosomes, Urine	1.70494	0.506706	0.478144	2.75603	0.257951	0.818541	0.579633	0.190303	0.151296	1.61542	1.21225	0.0690496
chr3.tRNA2-ValAAC	Plasma Exosomes, Urine	1.91185	0.727877	0.82648	2.86224	0.366389	0.479461	0.740803	0.0631896	0.191641	0.658712	0.896335	0.022077
piR-43994_chr1_143804032_143804063_-	Plasma Exosomes, Urine	1.86418	0.545959	0.547548	2.80964	0.285165	0.800912	0.752656	0.113694	0.152971	1.46698	1.37459	0.0404656
piR-60577_chr3_169772232_169772262_+	Plasma Exosomes, Urine	1.92219	0.641222	0.82648	2.83216	0.283314	0.578715	0.740803	0.0767171	0.147391	0.902519	0.896335	0.0270879
chr16.tRNA3-ProTGG	Plasma Exosomes, Urine	1.58072	0.631815	0.0483284	1.71496	0.258211	0.377518	0.286871	0.401502	0.16335	0.597513	5.93587	0.234117
chr6.tRNA132-ValAAC	Plasma Exosomes, Urine	1.83642	0.664905	0.747298	2.81264	0.353612	0.560447	0.548626	0.0740895	0.192555	0.842897	0.734146	0.0263417
piR-43993_chr2_47280761_47280790_-	Plasma Exosomes, Urine	1.93238	0.566865	0.644458	2.8336	0.300164	0.967384	0.623608	0.0747635	0.155334	1.70655	0.967646	0.0263846
chr8.tRNA11-SerAGA	Plasma Exosomes, Urine	1.58418	1.07644	0.346001	2.52013	0.202054	0.357188	0.348217	0.309841	0.127545	0.331822	1.00641	0.122947
piR-43995_chr5_181164157_181164186_+	Plasma Exosomes, Urine	1.92419	0.634714	0.751331	2.83651	0.296385	0.570283	0.693945	0.0684204	0.154031	0.898488	0.923621	0.0241213
piR-36741_chrM_617_647_+	Plasma Exosomes, Urine	2.07994	0.0181628	1.06563	2.02592	0.682155	0.459058	0.5523	0.721665	0.327968	25.2746	0.518285	0.356217
chr1.tRNA5-GluTTC	Plasma Exosomes, Urine	1.72302	0.867895	0.344051	2.47166	0.333631	0.293776	0.646412	0.312958	0.193632	0.338493	1.87883	0.126618
chr1.tRNA52-ProCGG	Plasma Exosomes, Urine	1.5036	0.549642	0.169771	1.67555	0.201022	0.421789	0.565645	0.421838	0.133694	0.767389	3.33182	0.251761
chr5.tRNA4-ValAAC	Plasma Exosomes, Urine	1.88284	0.702984	0.751331	2.84588	0.39125	0.486941	0.691675	0.0718885	0.207798	0.692677	0.920599	0.0252605
piR-43993_chr5_181097073_181097102_+	Plasma Exosomes, Urine	1.91265	0.590548	0.675119	2.8356	0.30361	0.433299	0.634065	0.0984007	0.158738	0.733723	0.939189	0.0347019
chr5.tRNA6-ValCAC	Plasma Exosomes, Urine	2.22123	0.838498	0.982709	3.05074	0.261316	0.351615	0.577069	0.222014	0.117645	0.419339	0.587223	0.0727741
chr7.tRNA2-ProAGG	Plasma Exosomes, Urine	1.43473	0.540233	0.103531	1.66862	0.232828	0.349328	0.350117	0.402429	0.16228	0.646625	3.38177	0.241174
piR-60577_chr1_161399739_161399770_-	Plasma Exosomes, Urine	1.84543	0.66093	0.511884	2.80434	0.315581	0.425865	0.697713	0.0812927	0.171007	0.644341	1.36303	0.0289882
piR-36742_chr5_181188458_181188488_-	Plasma Exosomes, Urine	2.10477	1.06788	0.940692	3.15791	0.298107	0.286692	0.641331	0.291596	0.141634	0.268468	0.681765	0.0923382
piR-36225_chr6_26553503_26553533_+	Plasma Exosomes, Urine	1.43997	0.896717	1.23894	2.40337	0.306157	0.453599	0.402548	0.44633	0.212614	0.505844	0.324912	0.18571
chr1.tRNA90-ValCAC	Plasma Exosomes, Urine	1.7913	0.845342	0.788698	2.81853	0.392643	0.578946	0.606522	0.0569	0.219194	0.684866	0.769017	0.0201878
piR-60577_chr5_181218310_181218340_-	Plasma Exosomes, Urine	1.83796	0.550163	0.7574	2.80826	0.291964	0.762933	0.483787	0.0677441	0.158852	1.38674	0.638747	0.0241232
chr6.tRNA145-SerAGA	Plasma Exosomes, Urine	1.56795	1.03524	0.464752	2.54828	0.233006	0.484935	0.416901	0.303019	0.148606	0.468426	0.89704	0.118911
piR-36225_chr6_28673877_28673907_-	Plasma Exosomes, Urine	1.47909	0.903512	1.17815	2.47782	0.281876	0.320859	0.455589	0.409367	0.190574	0.355124	0.386698	0.165213
piR-49143_chr9_94176353_94176384_+	Plasma Exosomes, Urine	2.90498	0	-1.03713	2.36757	0.397601	0	0.0554885	0.480127	0.136869	NA	-0.0535019	0.202793
piR-43995_chr6_27681146_27681175_-	Plasma Exosomes, Urine	1.84661	0.540233	0.637953	2.80607	0.296019	0.589698	0.638288	0.0876557	0.160304	1.09156	1.00053	0.0312378
chr3.tRNA10-PseudoCTC	Plasma Exosomes, Urine	1.49421	1.23018	0.0456155	2.494	0.303749	0.247964	0.480781	0.264777	0.203284	0.201567	10.5399	0.106165
piR-60577_chr6_26538056_26538087_+	Plasma Exosomes, Urine	1.92755	0.641222	0.760137	2.8408	0.317015	0.655043	0.749698	0.0748819	0.164465	1.02155	0.986267	0.0263594
piR-43995_chr2_47280760_47280790_-	Plasma Exosomes, Urine	1.93238	0.566865	0.644458	2.8336	0.300164	0.967384	0.623608	0.0747635	0.155334	1.70655	0.967646	0.0263846
piR-60577_chr1_121020768_121020799_-	Plasma Exosomes, Urine	1.84413	0.701895	0.788698	2.81068	0.306118	0.652156	0.695565	0.0639714	0.165996	0.929136	0.881916	0.0227601
piR-60577_chr5_181102292_181102323_-	Plasma Exosomes, Urine	1.86807	0.696291	0.511884	2.80804	0.28755	0.529178	0.649464	0.0691411	0.153929	0.759995	1.26877	0.0246226
chr14.tRNA6-ProTGG	Plasma Exosomes, Urine	1.595	0.602482	-0.0545116	1.71676	0.251097	0.364203	0.406466	0.404419	0.157428	0.604505	-7.45651	0.235571
chr6.tRNA119-AlaCGC	Plasma Exosomes, Urine	1.56735	0.903512	1.17815	2.50547	0.233574	0.320859	0.508331	0.408774	0.149024	0.355124	0.431464	0.163153
piR-43995_chr6_26538057_26538086_+	Plasma Exosomes, Urine	1.92755	0.641222	0.760137	2.8408	0.317015	0.655043	0.749698	0.0748819	0.164465	1.02155	0.986267	0.0263594
piR-36741_chr2_148881821_148881851_-	Plasma Exosomes, Urine	1.75594	-0.0787472	0.395719	1.47098	0.611875	0.38911	0.592564	0.628479	0.348461	-4.94125	1.49744	0.427252
piR-36225_chr12_124939966_124939996_+	Plasma Exosomes, Urine	1.4619	0.907588	1.27773	2.40451	0.28366	0.38804	0.395464	0.438565	0.194035	0.427551	0.309505	0.182393
piR-43993_chr5_181218310_181218339_-	Plasma Exosomes, Urine	1.83796	0.550163	0.7574	2.80826	0.291964	0.762933	0.483787	0.0677441	0.158852	1.38674	0.638747	0.0241232
MT-TV	Plasma Exosomes, Urine	2.87411	-0.425503	0.764954	1.57491	0.591267	0.207385	0.62203	0.555623	0.205721	-0.487388	0.813161	0.352798
piR-36743_chr5_181188457_181188488_-	Plasma Exosomes, Urine	2.10477	1.06788	0.940692	3.15791	0.298107	0.286692	0.641331	0.291596	0.141634	0.268468	0.681765	0.0923382
chr15.tRNA7-GlnCTG	Plasma Exosomes, Urine	1.66393	0.207741	0.509147	1.99289	0.383563	0.493848	0.381504	0.575265	0.230517	2.37723	0.749301	0.28866
chr6.tRNA12-ProAGG	Plasma Exosomes, Urine	1.43821	0.544312	0.0123612	1.66114	0.216876	0.287358	0.455894	0.402143	0.150796	0.527928	36.8811	0.242088
piR-60577_chr5_181164156_181164186_+	Plasma Exosomes, Urine	1.92419	0.634714	0.751331	2.83651	0.296385	0.570283	0.693945	0.0684204	0.154031	0.898488	0.923621	0.0241213
chr14.tRNA3-ProTGG	Plasma Exosomes, Urine	2.38178	0.0167126	0.763696	1.66081	0.605405	0.459058	0.588849	0.382	0.254181	27.4677	0.771051	0.230008
piR-43993_chr6_27753440_27753469_-	Plasma Exosomes, Urine	1.84413	0.66093	0.747298	2.80878	0.304421	0.565046	0.548626	0.0757415	0.165075	0.854926	0.734146	0.026966
piR-58356_chrM_249_278_-	Plasma Exosomes, Urine	1.67004	0	0.267634	1.44311	1.29277	0	0.444052	0.562436	0.774096	NA	1.65918	0.389739
chr12.tRNA8-AlaTGC	Plasma Exosomes, Urine	1.50476	0.917572	1.2803	2.45228	0.226013	0.358767	0.381941	0.459422	0.150199	0.390996	0.298321	0.187345
chr16.tRNA28-ProTGG	Plasma Exosomes, Urine	1.74837	0.609227	0.395719	2.01383	0.171014	0.295284	0.329282	0.347046	0.0978129	0.484686	0.832111	0.172332
chr5.tRNA2-ValCAC	Plasma Exosomes, Urine	1.88488	0.6773	0.779174	2.84324	0.378108	0.446307	0.619254	0.0948926	0.200601	0.65895	0.794757	0.0333748
chr19.tRNA8-SeCTCA	Plasma Exosomes, Urine	1.73135	1.29345	0.637953	2.30605	0.307221	0.385364	0.51052	0.336028	0.177446	0.297935	0.800246	0.145716
chr14.tRNA23-ProAGG	Plasma Exosomes, Urine	1.47648	0.540233	0.325363	1.7852	0.200385	0.326315	0.375995	0.471772	0.135718	0.604026	1.15562	0.264268
piR-43994_chr1_121020767_121020798_-	Plasma Exosomes, Urine	1.84413	0.701895	0.788698	2.81397	0.306118	0.652156	0.695565	0.0768954	0.165996	0.929136	0.881916	0.0273262
piR-60577_chr5_181097072_181097103_+	Plasma Exosomes, Urine	1.91265	0.590548	0.675119	2.8356	0.30361	0.433299	0.634065	0.0984007	0.158738	0.733723	0.939189	0.0347019
piR-60576_chr6_27681147_27681176_-	Plasma Exosomes, Urine	1.84661	0.540233	0.637953	2.80607	0.296019	0.589698	0.638288	0.0876557	0.160304	1.09156	1.00053	0.0312378
chr1.tRNA65-ProAGG	Plasma Exosomes, Urine	1.46614	0.59771	0.0347624	1.73499	0.217459	0.306796	0.471561	0.396077	0.14832	0.513286	13.5652	0.228288
MT-TP	Plasma Exosomes, Urine	1.71631	0.345869	0.810177	1.69769	0.594432	0.422748	0.458506	0.510848	0.346342	1.22228	0.565932	0.300908
piR-60576_chr5_181222436_181222465_-	Plasma Exosomes, Urine	1.83407	0.590548	0.764601	2.80436	0.297663	0.645354	0.726907	0.0791586	0.162297	1.0928	0.950702	0.028227
piR-43995_chr5_181102293_181102322_-	Plasma Exosomes, Urine	1.86807	0.696291	0.511884	2.80804	0.28755	0.529178	0.649464	0.0691411	0.153929	0.759995	1.26877	0.0246226
chr1.tRNA98-ValCAC	Plasma Exosomes, Urine	1.80349	0.581749	0.547548	2.8055	0.391901	0.759535	0.752656	0.0917145	0.217301	1.30561	1.37459	0.0326909
chr1.tRNA134-GluTTC	Plasma Exosomes, Urine	1.45396	0.566865	0.0456155	2.16371	0.330006	0.588612	0.382186	0.354605	0.226971	1.03836	8.37843	0.163887
chr5.tRNA12-ValAAC	Plasma Exosomes, Urine	1.80531	0.766853	0.760137	2.81684	0.380251	0.5579	0.487609	0.0828897	0.210629	0.727518	0.641475	0.0294265
chr1.tRNA81-AspGTC	Cervix, Urine	0.82194	1.34019	0.718225	1.67522	0.345128	0.182274	0.305979	0.300166	0.419895	0.136006	0.42602	0.17918
chr1.tRNA106-HisGTG	Cervix, Urine	1.3037	1.61304	0.696749	2.5332	0.362068	0.411277	0.778448	0.614937	0.277724	0.25497	1.11726	0.242751
chr1.tRNA75-AspGTC	Cervix, Urine	0.810169	1.36388	0.601273	1.66973	0.330292	0.271755	0.443721	0.26095	0.407683	0.199252	0.737969	0.156283
chr1.tRNA58-LeuCAA	Cervix, Urine	1.1876	1.31838	1.05355	1.94505	0.261073	0.367002	0.408333	0.548097	0.219832	0.278373	0.38758	0.281791
chr6.tRNA45-AspGTC	Cervix, Urine	1.0631	1.47373	1.00123	1.91504	0.360328	0.243527	0.238136	0.385201	0.33894	0.165245	0.237844	0.201145
chr12.tRNA4-AspGTC	Cervix, Urine	1.11997	1.42998	0.957403	1.96252	0.336945	0.244223	0.283484	0.395948	0.300853	0.170788	0.296097	0.201755
chr12.tRNA6-TrpCCA	Cervix, Urine	1.19154	1.50722	0.937852	1.88804	0.171116	0.42887	0.281391	0.557646	0.143609	0.284545	0.300037	0.295356
chr1.tRNA78-AspGTC	Cervix, Urine	0.853903	1.31838	0.606677	1.6385	0.264754	0.139854	0.367071	0.241227	0.310051	0.10608	0.605051	0.147225
chr12.tRNA12-AspGTC	Cervix, Urine	0.81106	1.34958	0.760137	1.69493	0.340699	0.204153	0.230514	0.329601	0.420067	0.151271	0.303254	0.194463
chr1.tRNA69-AspGTC	Cervix, Urine	0.850118	1.35467	0.638644	1.71517	0.276817	0.162129	0.251779	0.29081	0.325621	0.119681	0.39424	0.169552
chr17.tRNA38-AspGTC	Cervix, Urine	0.943876	1.36388	0.662194	1.83803	0.327069	0.268865	0.354211	0.346788	0.346517	0.197133	0.534905	0.188674
chr1.tRNA72-AspGTC	Cervix, Urine	0.867697	1.33368	0.673406	1.70352	0.333054	0.22083	0.380953	0.26619	0.383836	0.165579	0.56571	0.156259
chr6.tRNA48-AspGTC	Cervix, Urine	1.06675	1.51045	1.03341	1.88102	0.354506	0.192139	0.339735	0.347443	0.332323	0.127206	0.328751	0.18471
chr12.tRNA10-AspGTC	Cervix, Urine	0.82194	1.34967	0.687267	1.68306	0.352089	0.23317	0.297673	0.251881	0.428363	0.172761	0.433126	0.149656
chr6.tRNA143-LysTTT	Stool, Urine	0.991346	1.14655	1.88936	1.99819	0.20678	0.305144	0.394006	0.578041	0.208585	0.266141	0.20854	0.289282
chr17.tRNA23-ArgCCG	Stool, Urine	1.14067	1.02222	1.9253	2.0218	0.22918	0.375232	0.435677	0.473008	0.200917	0.367075	0.22629	0.233954
piR-35467_chr6_27335033_27335062_-	Stool, Urine	1.14625	1.09152	1.71607	1.93923	0.222947	0.319338	0.384177	0.56866	0.194502	0.292563	0.223871	0.29324
piR-35463_chr11_122559947_122559977_+	Stool, Urine	1.09548	0.243282	1.96142	1.38498	0.391672	0.507676	0.507328	0.40106	0.357536	2.08678	0.258653	0.289578
chr1.tRNA128-LysCTT	Stool, Urine	1.10734	0.696291	1.41224	1.68306	0.629789	0.497098	0.279829	0.376027	0.56874	0.713923	0.198146	0.223418
piR-35468_chr6_27335032_27335062_-	Stool, Urine	1.14625	1.09152	1.71607	1.93923	0.222947	0.319338	0.384177	0.56866	0.194502	0.292563	0.223871	0.29324
piR-35463_chr16_73478359_73478389_-	Stool, Urine	1.03819	0.229733	1.85788	1.40394	0.364328	0.435485	0.474067	0.404187	0.350927	1.89561	0.255165	0.287895
chr16.tRNA23-LysTTT	Stool, Urine	1.09815	0.229733	1.86779	1.43701	0.36678	0.435485	0.474835	0.355236	0.334	1.89561	0.254223	0.247205
chr6.tRNA149-LysTTT	Stool, Urine	1.21743	1.09421	1.71884	1.93923	0.201379	0.302268	0.37012	0.563346	0.165413	0.276243	0.215331	0.2905
piR-35469_chr6_27335031_27335062_-	Stool, Urine	1.14625	1.09152	1.71607	1.93923	0.222947	0.319338	0.384177	0.56866	0.194502	0.292563	0.223871	0.29324
chr11.tRNA11-LysTTT	Stool, Urine	1.13326	0.252855	1.96142	1.40676	0.369439	0.660653	0.527461	0.389467	0.325996	2.61278	0.268917	0.276854
