# Supplementary material for: Small non-coding RNA profiling in human biofluids and surrogate tissues from healthy individuals: description of the diverse and most represented species
Source: Oncotarget. 2017 Dec 14;9(3):3097–111. doi: 10.18632/oncotarget.23203 (PMC5790449; doi:10.18632/oncotarget.23203)
Supplement: Supplementary file 13 [file oncotarget-09-3097-s013.xlsx]

## Sheet: Foglio1
Supplementary Table 3C. List of all detected sncRNAs classified in accordance to their discriminative capacity
Attribute	Average merit	Average rank
chr19.tRNA2-GlyTCC	302.799 ± 5.69	1.4 ± 0.66
chr2.tRNA12-PseudoCTC	292.085 ± 16.57	3.3 ± 1.19	±
chr6.tRNA150-MetCAT	289.977 ± 15.302	3.6 ± 2.42
chr6.tRNA171-MetCAT	284.966 ± 12.516	5.1 ± 4.01
chr6.tRNA2-MetCAT	270.283 ± 9.234	8.4 ± 2.54
chr17.tRNA20-MetCAT	266.077 ± 7.304	9.8 ± 3.71
chr6.tRNA129-MetCAT	269.041 ± 12.848	10.6 ± 6.97
chr1.tRNA9-ArgTCT	264.912 ± 11.064	10.6 ± 4.54
piR-35176_chr6_26330340_26330371_-	263.019 ± 7.323	11 ± 3.29
chr1.tRNA2-GlyCCC	263.869 ± 7.375	11.4 ± 3.9
chr1.tRNA99-ValCAC	260.768 ± 4.64	12.7 ± 3.32
piR-35952_chr6_26330341_26330371_-	261.251 ± 7.463	13.1 ± 3.83
piR-33543_chr6_27333004_27333035_-	259.01 ± 6.596	14 ± 3.58
chr6.tRNA61-MetCAT	266.707 ± 23.62	14.1 ± 14.54
chr6.tRNA85-PseudoTTC	258.698 ± 14.81	17.5 ± 10.34
chr6.tRNA142-MetCAT	254.52 ± 14.808	19.1 ± 11.01
chr6.tRNA169-MetCAT	257.242 ± 24.342	19.7 ± 18.01
piR-35176_chr6_26286527_26286558_+	251.335 ± 6.371	20.5 ± 4.52
chr1.tRNA131-GlyCCC	250.813 ± 4.748	21.1 ± 3.91
piR-35952_chr6_26286527_26286557_+	249.828 ± 6.321	22.2 ± 5.06
piR-35176_chr6_27592860_27592891_-	248.148 ± 7.897	22.5 ± 3.88
piR-35952_chr6_27592861_27592891_-	247.992 ± 8.526	23.2 ± 5.25
chr8.tRNA6-AlaAGC	248.996 ± 10.531	23.3 ± 8.5
piR-33543_chr6_26330320_26330351_-	248.362 ± 7.813	23.7 ± 5.71
piR-35176_chr6_27333024_27333055_-	246.131 ± 5.789	25.4 ± 2.24
piR-35952_chr6_27333025_27333055_-	246.131 ± 5.789	25.6 ± 2.65
piR-33543_chr6_27902512_27902543_-	251.51 ± 28.639	25.8 ± 16.56
chr12.tRNA9-PseudoAAT	245.946 ± 11.715	27.9 ± 8.44
piR-35176_chr17_82494760_82494791_-	242.791 ± 6.365	28.8 ± 4.66
piR-35176_chr6_27902532_27902563_-	243.718 ± 6.297	29 ± 6.02
piR-35952_chr17_82494761_82494791_-	240.89 ± 6.476	32.1 ± 5.11
chr6.tRNA151-ThrCGT	240.069 ± 8.18	32.7 ± 7.71
piR-35952_chr6_27902533_27902563_-	241.24 ± 6.685	32.7 ± 6.9
chr6.tRNA38-IleAAT	238.777 ± 11.348	34.2 ± 10.23
piR-33543_chr6_26286547_26286578_+	237.952 ± 5.635	34.8 ± 6.18
piR-33543_chr17_82494740_82494771_-	238.212 ± 5.553	35.2 ± 6.16
piR-35176_chr1_153671251_153671282_+	237.223 ± 7.741	36.9 ± 5.89
chr6.tRNA59-IleAAT	236.294 ± 9.182	37.1 ± 6.17
piR-33543_chr6_26313143_26313174_-	234.755 ± 17.554	37.5 ± 15.37
piR-35952_chr1_153671251_153671281_+	236.674 ± 7.869	37.7 ± 5.46
chr6.tRNA152-ValCAC	235.289 ± 8.262	37.7 ± 5.68
piR-33543_chr6_27592840_27592871_-	235.005 ± 7.036	38.3 ± 2.24
piR-35952_chr6_26313164_26313194_-	234.445 ± 8.848	39.9 ± 7.93
chr6.tRNA163-IleAAT	231.74 ± 11.659	41.5 ± 9.75
piR-35176_chr6_26313163_26313194_-	231.71 ± 4.919	42.1 ± 4.41
piR-35176_chr6_27777886_27777917_+	231.488 ± 5.305	42.8 ± 3.66
piR-36241_chr2_27051214_27051243_+	230.486 ± 9.163	43.6 ± 4.82
chr2.tRNA1-PseudoCCC	227.009 ± 8.059	45.7 ± 3.47
piR-33543_chr6_27777906_27777937_+	224.272 ± 6.214	48.7 ± 3.55
chr1.tRNA94-GluTTC	221.976 ± 6.59	50.4 ± 3.01
chr1.tRNA43-GlyGCC	220.979 ± 7.87	50.5 ± 3.93
piR-33543_chr1_153671271_153671302_+	221.186 ± 7.315	50.7 ± 2.1
SNORD95	218.14 ± 9.705	52.6 ± 4.43
piR-43137_chr10_77774070_77774099_+	215.131 ± 1.365	53.9 ± 1.22
chr6.tRNA144-AspGTC	211.613 ± 25.163	54.4 ± 14.49
MT-TA	207.05 ± 5.656	57.1 ± 1.58
chr6.tRNA153-IleAAT	204.857 ± 9.065	57.7 ± 2.72
chr9.tRNA4-ArgTCT	201.681 ± 6.997	59.2 ± 2.6
piR-56301_chr22_46239597_46239626_+	198.965 ± 3.486	59.7 ± 1.85
chr1.tRNA49-GluTTC	194.487 ± 15.766	62.3 ± 7.58
piR-62011_chr7_129770439_129770470_-	192.865 ± 9.368	62.7 ± 2.45
chr13.tRNA4-GluCTC	195.317 ± 20.773	62.7 ± 10.32
chr17.tRNA34-IleAAT	184.926 ± 13.227	66.2 ± 5.6
piR-57873_chr10_28522087_28522117_-	185.509 ± 2.987	66.6 ± 4.63
chr6.tRNA40-ValTAC	186.459 ± 10.183	66.7 ± 4.17
chr1.tRNA96-PseudoCCT	183.175 ± 10.701	68.5 ± 6.38
chr16.tRNA12-ArgCCT	180.738 ± 7.273	69.5 ± 6.41
piR-36707_chrM_3230_3260_+	181.348 ± 9.581	70 ± 6.02
chr6.tRNA108-AlaAGC	180.231 ± 8.121	70.1 ± 5.3
piR-51810_chrM_12235_12265_+	179.501 ± 12.514	70.7 ± 6.25
chr11.tRNA3-ArgTCT	180.33 ± 14.877	71.2 ± 9.53
chr17.tRNA18-ArgCCT	177.768 ± 8.307	71.4 ± 5.87
chr6.tRNA17-TyrGTA	174.723 ± 8.84	74.6 ± 5.06
chr6.tRNA42-GlnCTG	175.858 ± 19.963	74.7 ± 13.7
chr6.tRNA1-GlnCTG	170.95 ± 7.5	76.4 ± 4.5
chr6.tRNA99-GlnCTG	174.64 ± 23.971	76.7 ± 17.73
piR-35548_chrM_1932_1962_+	169.75 ± 15.307	77.7 ± 12.16
chr17.tRNA13-GlyCCC	166.175 ± 5.997	80.4 ± 4.41
piR-36244_chr6_28796005_28796035_-	165.136 ± 6.012	80.8 ± 2.89
piR-36258_chr6_28796004_28796035_-	165.136 ± 6.012	81 ± 2.32
chr17.tRNA3-GlnCTG	166.626 ± 22.897	82.2 ± 14.66
chr3.tRNA11-ArgACG	162.466 ± 5.615	83.2 ± 4.98
chr22.tRNA1-SeCTCA	159.9 ± 6.743	85.3 ± 7.01
piR-35548_chr3_96617944_96617974_-	159.511 ± 7.671	85.7 ± 7.2
SNORD38B	158.449 ± 13.186	86.4 ± 8.38
SNORD38B	158.449 ± 13.186	86.8 ± 8.32
chr6.tRNA122-PseudoTGC	158.059 ± 13.864	87.8 ± 11.63
piR-43414_chr19_19751824_19751853_-	157.26 ± 16.557	88.1 ± 12.93
chr15.tRNA6-PseudoCTT	155.649 ± 8.045	89 ± 5.95
chr6.tRNA166-AlaAGC	154.329 ± 4.667	89.4 ± 4.65
MT-TS1	154.302 ± 18.377	89.9 ± 13.01
chr6.tRNA14-TyrGTA	152.79 ± 5.877	91.8 ± 5.08
chr16.tRNA2-ArgCCT	151.268 ± 10.427	92.2 ± 7.07
chrX.tRNA4-ValTAC	150.517 ± 5.426	93 ± 6.59
chr14.tRNA19-TyrGTA	150.041 ± 9.244	94.1 ± 5.99
chr5.tRNA24-LysCTT	148.51 ± 7.845	95.5 ± 6
chr1.tRNA34-LeuCAG	143.741 ± 7.256	99.3 ± 4.43
chr16.tRNA26-LeuCAG	144.112 ± 8.411	99.3 ± 4.96
SNORD63	144.136 ± 10.086	99.6 ± 9.29
chr17.tRNA12-TrpCCA	144.533 ± 15.717	99.6 ± 12.22
chr17.tRNA4-ArgTCT	142.759 ± 17.835	101.8 ± 17.21
chr1.tRNA67-LeuCAG	140.806 ± 5.254	102.9 ± 4.99
chr17.tRNA21-ArgCCT	141.042 ± 14.651	103 ± 11.63
chr1.tRNA36-LeuCAG	138.797 ± 14.667	104.4 ± 15.45
piR-35548_chr11_10508897_10508927_-	139.235 ± 14.427	105.2 ± 14.08
chr1.tRNA137-Pseudo???	136.862 ± 6.295	106.2 ± 6.94
chr16.tRNA13-PseudoCTT	135.729 ± 12.88	107.5 ± 10.4
chr1.tRNA51-PseudoCTT	135.546 ± 14.648	107.9 ± 14.11
chr1.tRNA40-LeuCAG	134.415 ± 10.565	108.9 ± 8.8
chr6.tRNA16-TyrGTA	133.377 ± 6.972	109.9 ± 8.23
chr6.tRNA64-GlnTTG	132.613 ± 5.256	110.9 ± 3.67
chr1.tRNA38-LeuCAG	132.654 ± 6.624	111.9 ± 5.94
chr6.tRNA49-GlnCTG	131.52 ± 9.011	111.9 ± 10.3
chr16.tRNA30-LysCTT	131.169 ± 7.942	112.5 ± 6.15
chr14.tRNA16-TyrGTA	131.093 ± 9.678	112.7 ± 8.84
chr1.tRNA42-LeuCAG	129.647 ± 6.1	114.3 ± 4.41
chr11.tRNA17-ValTAC	129.579 ± 11.957	114.4 ± 9.57
SNORD48	128.454 ± 7.114	115.5 ± 5.1
piR-36249_chr17_38869334_38869363_-	126.794 ± 11.128	116.8 ± 12.99
chr11.tRNA16-ValTAC	125.901 ± 14.642	118.6 ± 12.28
chr16.tRNA17-LeuCAG	125.09 ± 10.514	119.1 ± 7.67
chr19.tRNA6-LysCTT	122.894 ± 5.899	121.4 ± 8.39
chr6.tRNA100-LeuCAA	122.03 ± 7.857	122.1 ± 4.32
chr6.tRNA7-LeuCAG	120.812 ± 7.74	122.7 ± 7.54
MT-TY	119.545 ± 8.73	124.5 ± 11.03
chr6.tRNA173-GlnTTG	117.304 ± 12.393	126 ± 8.88
chr6.tRNA74-LeuCAA	116.352 ± 11.299	127.9 ± 6.99
chr6.tRNA118-PseudoTTT	114.723 ± 14.34	128.3 ± 16.99
piR-36249_chr17_39154533_39154562_-	114.691 ± 5.058	130.1 ± 6.04
piR-35548_chr3_160947661_160947691_+	113.767 ± 4.528	130.6 ± 7.24
chr7.tRNA5-CysGCA	112.611 ± 11.145	131.3 ± 13.86
chr17.tRNA27-CysGCA	112.18 ± 5.848	131.5 ± 3.83
SNORD25	111.699 ± 4.055	133.1 ± 4.13
piR-36705_chr1_144419301_144419330_+	111.237 ± 11.639	133.4 ± 10.88
piR-31447_chr11_93731506_93731535_-	108.787 ± 6.572	134.8 ± 8.49
SNORD43	109.289 ± 7.64	135.4 ± 8.83
chr1.tRNA66-LeuCAA	109.74 ± 12.888	135.8 ± 9.77
chr1.tRNA108-AsnGTT	108.279 ± 7.572	137 ± 4.52
chr17.tRNA15-CysGCA	107.931 ± 10.597	137.3 ± 10.83
chr17.tRNA42-LeuTAG	107.444 ± 9.372	137.7 ± 6.6
chr5.tRNA3-LeuAAG	107.121 ± 7.088	138 ± 4.73
piR-31986_chrM_2967_2996_+	104.575 ± 4.812	140.5 ± 2.94
piR-31987_chrM_2967_2997_+	104.575 ± 4.812	140.7 ± 2.9
piR-36249_chr17_39153776_39153805_-	102.19 ± 2.792	143.4 ± 4.63
chr6.tRNA126-LeuAAG	101.065 ± 7.696	144.6 ± 4.84
chr5.tRNA16-LeuAAG	99.007 ± 8.153	146.5 ± 5.8
chr17.tRNA16-GlnTTG	97.444 ± 2.984	149.4 ± 3.1
chr5.tRNA19-LeuAAG	95.885 ± 3.585	150.5 ± 1.91
chr4.tRNA3-CysGCA	92.706 ± 15.314	150.7 ± 10.18
chr6.tRNA78-LeuAAG	94.946 ± 6.099	151.5 ± 3.85
chr6.tRNA62-SerGCT	93.383 ± 4.474	151.9 ± 5.32
chr17.tRNA17-SupTTA	91.554 ± 9.154	152.5 ± 8.41
chr16.tRNA27-LeuTAG	88.998 ± 18.301	152.9 ± 11.31
chr14.tRNA1-LeuAAG	83.657 ± 17.756	154.8 ± 11.04
MT-TT	84.144 ± 12.374	155.6 ± 10.15
chr14.tRNA2-LeuTAG	83.14 ± 14.003	156.2 ± 6.82
chr6.tRNA98-LeuAAG	77.585 ± 6.99	158.8 ± 2.71
chr1.tRNA127-CysGCA	78.576 ± 14.753	159.7 ± 7.21
chr5.tRNA7-LeuAAG	76.663 ± 7.828	159.8 ± 2.82
chr6.tRNA43-SerGCT	75.398 ± 4.958	160 ± 3.19
chr16.tRNA16-LeuAAG	78.12 ± 9.911	160 ± 3.46
piR-36249_chr17_38867645_38867674_+	78.594 ± 15.18	160.2 ± 10.19
chr17.tRNA26-CysGCA	79.021 ± 19.207	160.7 ± 11.58
chr1.tRNA56-ThrTGT	74.076 ± 17.21	161.9 ± 10.63
chr8.tRNA10-MetCAT	73.189 ± 5.363	162 ± 3.71
chr6.tRNA130-GlnTTG	75.342 ± 16.454	162.5 ± 10.42
piR-36249_chr19_36047113_36047142_-	70.477 ± 5.31	164 ± 5.39
chr6.tRNA123-SerGCT	67.715 ± 2.951	166.7 ± 1.79
piR-36249_chr4_123508892_123508921_-	65.987 ± 8.661	168.5 ± 5
chr6.tRNA31-SerGCT	64.995 ± 3.527	169.1 ± 2.02
chr17.tRNA14-ThrCGT	64.194 ± 3.939	169.1 ± 4.28
chr11.tRNA8-SerGCT	64.53 ± 4.104	170.1 ± 2.55
chr12.tRNA5-AspGTC	58.182 ± 15.666	171.7 ± 10.82
chr17.tRNA7-SerGCT	61.736 ± 4.567	172 ± 2.61
chr16.tRNA22-MetCAT	57.568 ± 6.814	173.3 ± 5.2
chr19.tRNA5-LysCTT	59.666 ± 6.118	173.4 ± 3.29
chr15.tRNA10-SerGCT	52.825 ± 12.024	175.6 ± 6.23
chr15.tRNA3-CysGCA	50.681 ± 3.03	177.5 ± 1.96
piR-36705_chr17_38751791_38751820_-	50.361 ± 2.554	177.9 ± 1.22
chr17.tRNA31-AsnGTT	50.359 ± 2.513	178 ± 1.26
piR-36705_chr19_1383597_1383626_+	41.29 ± 3.373	180.7 ± 0.46
chr19.tRNA1-AsnGTT	30.103 ± 10.444	182 ± 0
