# Supplementary material for: Small non-coding RNA profiling in human biofluids and surrogate tissues from healthy individuals: description of the diverse and most represented species
Source: Oncotarget. 2017 Dec 14;9(3):3097–111. doi: 10.18632/oncotarget.23203 (PMC5790449; doi:10.18632/oncotarget.23203)
Supplement: Supplementary file 14 [file oncotarget-09-3097-s014.xlsx]

## Sheet: Foglio1
Supplementary Table 3D. Correlation analyses in plasma and stool of sncRNAs expressed in multiple specimens
ID	Category	Plasma-Stool correlation	p-value
chr5.tRNA8-AlaTGC	Plasma Exosomes, Stool, Urine	0.418	0.009
chr2.tRNA13-AlaCGC	Plasma Exosomes, Stool, Urine	0.355	0.029
piR-36225_chr5_181206868_181206898_+	Plasma Exosomes, Stool, Urine	0.266	0.107
chr6.tRNA77-GluCTC	Common	0.263	0.11
chr6.tRNA87-GluCTC	Common	0.261	0.113
chr1.tRNA71-GluCTC	Common	0.26	0.115
chr1.tRNA59-GluCTC	Common	0.256	0.12
chr1.tRNA77-GluCTC	Common	0.256	0.122
chr1.tRNA116-GluCTC	Common	0.255	0.123
chr12.tRNA13-AlaTGC	Plasma Exosomes, Stool, Urine	0.255	0.122
chr1.tRNA80-GluCTC	Common	0.253	0.125
chr1.tRNA74-GluCTC	Common	0.252	0.128
piR-39017_chr5_181222002_181222032_-	Plasma Exosomes, Stool, Urine	0.172	0.303
piR-39018_chr5_181222001_181222032_-	Plasma Exosomes, Stool, Urine	0.172	0.303
piR-35413_chr16_3157446_3157477_-	Plasma Exosomes, Stool, Urine	0.14	0.402
piR-35414_chr16_3157446_3157477_-	Plasma Exosomes, Stool, Urine	0.14	0.402
piR-33468_chr5_181222019_181222048_-	Plasma Exosomes, Stool, Urine	0.139	0.405
piR-35413_chr5_181222020_181222051_-	Plasma Exosomes, Stool, Urine	0.137	0.411
chr6.tRNA67-AlaAGC	Plasma Exosomes, Stool, Urine	0.137	0.412
chr1.tRNA133-GlyCCC	Common	0.136	0.415
piR-36225_chr12_124921796_124921826_-	Plasma Exosomes, Stool, Urine	0.136	0.415
piR-33468_chr6_26556549_26556578_+	Plasma Exosomes, Stool, Urine	0.135	0.419
piR-35411_chr5_181222022_181222051_-	Plasma Exosomes, Stool, Urine	0.135	0.419
piR-31103_chr5_181222022_181222051_-	Plasma Exosomes, Stool, Urine	0.135	0.419
chr2.tRNA19-GlyGCC	Common	0.132	0.43
piR-35412_chr5_181222021_181222051_-	Plasma Exosomes, Stool, Urine	0.132	0.43
piR-31104_chr5_181222021_181222051_-	Plasma Exosomes, Stool, Urine	0.132	0.43
piR-35414_chr6_26556546_26556577_+	Plasma Exosomes, Stool, Urine	0.13	0.437
piR-35413_chr6_26556546_26556577_+	Plasma Exosomes, Stool, Urine	0.13	0.437
chr1.tRNA68-GlyGCC	Common	0.127	0.448
chr1.tRNA4-GlyCCC	Common	0.121	0.468
chr16.tRNA18-GlyGCC	Common	0.118	0.481
chr16.tRNA24-GlyGCC	Common	0.117	0.483
chr16.tRNA25-GlyGCC	Common	0.117	0.483
chr16.tRNA19-GlyGCC	Common	0.117	0.483
piR-31103_chr6_26556545_26556575_+	Plasma Exosomes, Stool, Urine	0.117	0.486
chr17.tRNA5-GlyGCC	Common	0.116	0.489
chr6.tRNA128-GlyGCC	Common	0.115	0.49
piR-31104_chr6_26556545_26556576_+	Plasma Exosomes, Stool, Urine	0.114	0.494
piR-35413_chr1_146039401_146039432_+	Plasma Exosomes, Stool, Urine	0.11	0.512
piR-33468_chr1_146039404_146039433_+	Plasma Exosomes, Stool, Urine	0.109	0.516
chr6.tRNA102-AlaAGC	Plasma Exosomes, Stool, Urine	0.108	0.519
piR-31103_chr1_146039401_146039430_+	Plasma Exosomes, Stool, Urine	0.108	0.518
piR-35411_chr1_146039401_146039430_+	Plasma Exosomes, Stool, Urine	0.108	0.518
piR-31104_chr1_146039401_146039431_+	Plasma Exosomes, Stool, Urine	0.107	0.521
piR-35412_chr1_146039401_146039431_+	Plasma Exosomes, Stool, Urine	0.107	0.521
piR-36256_chr6_28863725_28863756_-	Plasma Exosomes, Stool, Urine	0.106	0.525
piR-36243_chr6_28863726_28863757_-	Plasma Exosomes, Stool, Urine	0.099	0.554
piR-36242_chr6_28863727_28863757_-	Plasma Exosomes, Stool, Urine	0.099	0.554
piR-36255_chr6_28863726_28863756_-	Plasma Exosomes, Stool, Urine	0.099	0.554
piR-39017_chr6_26556565_26556595_+	Plasma Exosomes, Stool, Urine	0.099	0.553
piR-39018_chr6_26556565_26556596_+	Plasma Exosomes, Stool, Urine	0.099	0.553
piR-36254_chr6_28863727_28863756_-	Plasma Exosomes, Stool, Urine	0.099	0.554
chr6.tRNA70-AlaCGC	Plasma Exosomes, Stool, Urine	0.098	0.559
piR-39018_chr1_146039420_146039451_+	Plasma Exosomes, Stool, Urine	0.094	0.575
piR-39017_chr1_146039420_146039450_+	Plasma Exosomes, Stool, Urine	0.093	0.578
piR-36272_chr6_28838484_28838514_-	Plasma Exosomes, Stool, Urine	0.09	0.593
piR-36256_chr6_28838484_28838515_-	Plasma Exosomes, Stool, Urine	0.09	0.593
piR-36258_chr6_28838484_28838515_-	Plasma Exosomes, Stool, Urine	0.09	0.593
piR-33468_chr5_181207758_181207787_+	Plasma Exosomes, Stool, Urine	0.084	0.615
piR-35414_chr5_181207755_181207786_+	Plasma Exosomes, Stool, Urine	0.084	0.616
piR-36063_chr7_69062491_69062520_+	Plasma Exosomes, Stool, Urine	0.084	0.615
piR-35413_chr5_181207755_181207786_+	Plasma Exosomes, Stool, Urine	0.084	0.616
piR-31103_chr5_181207755_181207784_+	Plasma Exosomes, Stool, Urine	0.083	0.622
piR-36256_chr6_28607156_28607187_+	Plasma Exosomes, Stool, Urine	0.083	0.621
piR-35411_chr5_181207755_181207784_+	Plasma Exosomes, Stool, Urine	0.083	0.622
piR-36272_chr6_28607157_28607187_+	Plasma Exosomes, Stool, Urine	0.083	0.621
piR-36258_chr6_28607156_28607187_+	Plasma Exosomes, Stool, Urine	0.083	0.621
piR-31104_chr5_181207755_181207785_+	Plasma Exosomes, Stool, Urine	0.082	0.623
piR-35412_chr5_181207755_181207785_+	Plasma Exosomes, Stool, Urine	0.082	0.623
piR-36255_chr6_28838485_28838515_-	Plasma Exosomes, Stool, Urine	0.08	0.633
piR-36244_chr6_28838485_28838515_-	Plasma Exosomes, Stool, Urine	0.08	0.633
piR-36243_chr6_28838485_28838515_-	Plasma Exosomes, Stool, Urine	0.08	0.633
piR-36063_chr1_237603101_237603130_+	Plasma Exosomes, Stool, Urine	0.077	0.647
chr6.tRNA101-AlaAGC	Plasma Exosomes, Stool, Urine	0.071	0.672
chr6.tRNA68-AlaAGC	Plasma Exosomes, Stool, Urine	0.068	0.683
chr6.tRNA104-AlaTGC	Plasma Exosomes, Stool, Urine	0.065	0.699
piR-43771_chr1_161469441_161469470_-	Common	0.064	0.703
piR-60565_chr1_161469441_161469470_-	Common	0.064	0.703
piR-43771_chr6_125780289_125780318_-	Common	0.063	0.708
piR-60565_chr6_125780289_125780319_-	Common	0.063	0.708
piR-39018_chr16_3175710_3175741_+	Plasma Exosomes, Stool, Urine	0.062	0.713
piR-39017_chr16_3175710_3175740_+	Plasma Exosomes, Stool, Urine	0.062	0.713
piR-43771_chr1_161454650_161454679_-	Common	0.06	0.719
piR-60565_chr1_161454650_161454679_-	Common	0.06	0.719
chr15.tRNA2-LysCTT	Common	0.058	0.73
piR-39018_chr5_181207774_181207805_+	Plasma Exosomes, Stool, Urine	0.057	0.736
piR-39017_chr5_181207774_181207804_+	Plasma Exosomes, Stool, Urine	0.057	0.736
chr16.tRNA10-LysCTT	Plasma Exosomes, Stool, Urine	0.053	0.752
piR-43771_chr1_161462061_161462090_-	Common	0.05	0.765
piR-60565_chr1_161462061_161462090_-	Common	0.05	0.765
piR-36256_chr6_28710589_28710620_+	Plasma Exosomes, Stool, Urine	0.047	0.78
piR-36258_chr6_28710589_28710620_+	Plasma Exosomes, Stool, Urine	0.047	0.78
piR-36272_chr6_28710590_28710620_+	Plasma Exosomes, Stool, Urine	0.047	0.78
piR-36063_chr11_77886522_77886551_+	Plasma Exosomes, Stool, Urine	0.046	0.786
chr6.tRNA110-AlaTGC	Plasma Exosomes, Stool, Urine	0.03	0.859
chr6.tRNA115-ValAAC	Plasma Exosomes, Stool, Urine	0.029	0.862
piR-36254_chr6_28729315_28729344_+	Plasma Exosomes, Stool, Urine	0.029	0.865
piR-36256_chr6_28729315_28729346_+	Plasma Exosomes, Stool, Urine	0.029	0.865
piR-36242_chr6_28729315_28729344_+	Plasma Exosomes, Stool, Urine	0.029	0.865
piR-36243_chr6_28729315_28729345_+	Plasma Exosomes, Stool, Urine	0.029	0.865
piR-36255_chr6_28729315_28729345_+	Plasma Exosomes, Stool, Urine	0.029	0.865
piR-36685_chr6_28729319_28729349_+	Plasma Exosomes, Stool, Urine	0.029	0.863
chr14.tRNA13-LysCTT	Plasma Exosomes, Stool, Urine	0.023	0.889
piR-36256_chr6_28719704_28719735_+	Plasma Exosomes, Stool, Urine	0.023	0.892
piR-36243_chr6_28719704_28719734_+	Plasma Exosomes, Stool, Urine	0.022	0.896
piR-36255_chr6_28719704_28719734_+	Plasma Exosomes, Stool, Urine	0.022	0.896
piR-36254_chr6_28719704_28719733_+	Plasma Exosomes, Stool, Urine	0.022	0.896
piR-36242_chr6_28719704_28719733_+	Plasma Exosomes, Stool, Urine	0.022	0.896
piR-60565_chr3_155661092_155661122_+	Common	0.017	0.918
piR-43771_chr3_155661093_155661123_+	Common	0.017	0.918
piR-43772_chr3_155661093_155661124_+	Common	0.017	0.918
piR-33468_chr16_3175694_3175723_+	Plasma Exosomes, Stool, Urine	0.014	0.933
piR-35411_chr16_3175691_3175720_+	Plasma Exosomes, Stool, Urine	0.012	0.943
piR-31103_chr16_3175691_3175720_+	Plasma Exosomes, Stool, Urine	0.012	0.943
piR-35412_chr16_3175691_3175721_+	Plasma Exosomes, Stool, Urine	0.012	0.944
piR-31104_chr16_3175691_3175721_+	Plasma Exosomes, Stool, Urine	0.012	0.944
piR-43771_chr6_28982199_28982228_+	Common	0.009	0.959
piR-60565_chr6_28982198_28982228_+	Common	0.009	0.959
piR-35413_chr16_3175691_3175722_+	Plasma Exosomes, Stool, Urine	0.009	0.956
piR-60565_chr1_248874247_248874277_+	Common	-0.004	0.982
piR-43771_chr1_248874248_248874277_+	Common	-0.004	0.982
piR-43771_chr1_146035692_146035721_+	Common	-0.004	0.98
piR-60565_chr1_146035691_146035721_+	Common	-0.004	0.98
chr6.tRNA107-AlaTGC	Plasma Exosomes, Stool, Urine	-0.01	0.954
piR-35982_chr1_16545980_16546010_-	Common	-0.012	0.941
piR-31068_chr1_16545980_16546009_-	Common	-0.012	0.941
piR-31925_chr2_156401185_156401215_-	Common	-0.016	0.923
piR-61648_chr2_156401183_156401214_-	Common	-0.016	0.923
piR-31068_chr2_156401188_156401218_-	Common	-0.016	0.923
piR-35982_chr2_156401188_156401217_-	Common	-0.016	0.923
piR-31925_chr5_86372854_86372884_-	Common	-0.018	0.916
piR-61648_chr5_86372852_86372883_-	Common	-0.018	0.916
piR-31068_chr5_86372857_86372887_-	Common	-0.018	0.916
piR-61647_chr5_86372853_86372883_-	Common	-0.018	0.916
piR-35982_chr5_86372857_86372886_-	Common	-0.018	0.916
piR-61646_chr5_86372854_86372883_-	Common	-0.018	0.916
chr6.tRNA65-AlaAGC	Plasma Exosomes, Stool, Urine	-0.018	0.917
MT-TS2	Plasma Exosomes, Stool, Urine	-0.02	0.907
piR-61647_chr1_161523884_161523914_-	Common	-0.022	0.894
piR-35982_chr1_161523888_161523917_-	Common	-0.022	0.894
piR-61648_chr1_161523883_161523914_-	Common	-0.022	0.894
piR-31068_chr1_161523888_161523918_-	Common	-0.022	0.894
piR-31925_chr1_16861923_16861952_+	Common	-0.027	0.874
chr6.tRNA148-SerTGA	Plasma Exosomes, Stool, Urine	-0.029	0.862
piR-31068_chr16_70778252_70778282_-	Common	-0.03	0.857
piR-31925_chr16_70778249_70778279_-	Common	-0.03	0.856
piR-61647_chr16_70778248_70778278_-	Common	-0.03	0.856
piR-35982_chr16_70778252_70778281_-	Common	-0.03	0.857
piR-61648_chr16_70778247_70778278_-	Common	-0.03	0.856
piR-61646_chr16_70778249_70778278_-	Common	-0.03	0.856
piR-31068_chr16_70779080_70779110_-	Common	-0.031	0.855
piR-61646_chr16_70789510_70789539_+	Common	-0.031	0.855
piR-31068_chr17_8125746_8125775_+	Common	-0.031	0.855
piR-61648_chr16_70789510_70789541_+	Common	-0.031	0.855
piR-61647_chr16_70779076_70779106_-	Common	-0.031	0.854
piR-61648_chr17_8125749_8125780_+	Common	-0.031	0.855
piR-31925_chr17_8125748_8125778_+	Common	-0.031	0.855
piR-35982_chr16_70779080_70779109_-	Common	-0.031	0.855
piR-31068_chr16_70789507_70789536_+	Common	-0.031	0.855
piR-31925_chr16_70789509_70789539_+	Common	-0.031	0.855
piR-61648_chr16_70779075_70779106_-	Common	-0.031	0.854
piR-35982_chr16_70789506_70789536_+	Common	-0.031	0.855
piR-31925_chr16_70779077_70779107_-	Common	-0.031	0.854
piR-61646_chr16_70779077_70779106_-	Common	-0.031	0.854
piR-35982_chr17_8125746_8125775_+	Common	-0.031	0.855
piR-61647_chr16_70789510_70789540_+	Common	-0.031	0.855
piR-35982_chr3_15507991_15508021_+	Common	-0.032	0.851
piR-31925_chr3_15507994_15508023_+	Common	-0.032	0.851
piR-31068_chr3_15507992_15508021_+	Common	-0.032	0.851
piR-35982_chr16_70788694_70788723_+	Common	-0.033	0.846
piR-61648_chr16_70788697_70788728_+	Common	-0.033	0.846
piR-31925_chr16_70788696_70788726_+	Common	-0.033	0.846
piR-31068_chr16_70788693_70788723_+	Common	-0.033	0.846
piR-61648_chr6_27902944_27902975_-	Common	-0.034	0.837
piR-61647_chr6_27902945_27902975_-	Common	-0.034	0.837
piR-35982_chr6_27902949_27902979_-	Common	-0.035	0.837
piR-31068_chr6_27902949_27902978_-	Common	-0.035	0.837
piR-33151_chr1_228634870_228634899_-	Common	-0.041	0.809
piR-33151_chr1_228625908_228625937_-	Common	-0.044	0.792
chr6.tRNA113-AlaTGC	Plasma Exosomes, Stool, Urine	-0.045	0.789
piR-33151_chr1_228630389_228630418_-	Common	-0.048	0.773
piR-33151_chr6_4428053_4428083_+	Common	-0.05	0.765
piR-33151_chr1_228641567_228641596_-	Common	-0.053	0.75
piR-33151_chr1_228612508_228612537_-	Common	-0.055	0.745
piR-33151_chr1_228621446_228621475_-	Common	-0.055	0.743
piR-33151_chr1_228643808_228643837_-	Common	-0.055	0.743
piR-33151_chr1_228637095_228637124_-	Common	-0.058	0.729
piR-34536_chrM_12207_12237_+	Plasma Exosomes, Stool, Urine	-0.058	0.73
piR-34535_chrM_12207_12236_+	Plasma Exosomes, Stool, Urine	-0.058	0.73
chr5.tRNA11-LysCTT	Plasma Exosomes, Stool, Urine	-0.06	0.722
piR-33151_chr1_228614749_228614778_-	Common	-0.061	0.715
piR-33151_chr1_228616990_228617019_-	Common	-0.061	0.714
MT-TE	Common	-0.062	0.711
piR-33151_chr1_228619231_228619260_-	Common	-0.069	0.679
piR-33151_chr1_228639336_228639365_-	Common	-0.071	0.673
chr15.tRNA11-GluTTC	Common	-0.077	0.647
chr3.tRNA7-CysGCA	Plasma Exosomes, Stool, Urine	-0.077	0.645
chr13.tRNA3-GluTTC	Common	-0.08	0.631
RNA5SP162	Common	-0.081	0.631
chr16.tRNA32-LysCTT	Plasma Exosomes, Stool, Urine	-0.085	0.613
piR-35284_chr1_229537857_229537886_+	Common	-0.095	0.572
piR-33151_chr1_228628147_228628176_-	Common	-0.096	0.568
chr18.tRNA4-LysCTT	Plasma Exosomes, Stool, Urine	-0.101	0.547
piR-36041_chr11_109603197_109603226_+	Common	-0.105	0.532
chr6.tRNA76-LysTTT	Common	-0.124	0.458
chr11.tRNA5-LysTTT	Common	-0.142	0.394
chr16.tRNA7-LysCTT	Plasma Exosomes, Stool, Urine	-0.153	0.36
chr19.tRNA13-ValCAC	Plasma Exosomes, Stool, Urine	-0.162	0.33
chr1.tRNA119-LysCTT	Plasma Exosomes, Stool, Urine	-0.171	0.305
chr6.tRNA15-TyrGTA	Plasma Exosomes, Stool, Urine	-0.177	0.288
chr5.tRNA9-LysCTT	Plasma Exosomes, Stool, Urine	-0.179	0.281
piR-57234_chr12_121091360_121091389_+	Plasma Exosomes, Stool	-0.192	0.249
chr6.tRNA52-ArgTCT	Plasma Exosomes, Stool	-0.2	0.229
chr6.tRNA13-LysCTT	Plasma Exosomes, Stool, Urine	-0.212	0.201
chr1.tRNA54-LysTTT	Common	-0.241	0.146
chr1.tRNA62-LysTTT	Common	-0.248	0.133
chr11.tRNA18-AlaTGC	Plasma Exosomes, Stool, Urine	-0.249	0.131
chr2.tRNA2-TyrGTA	Plasma Exosomes, Stool, Urine	-0.25	0.13
chr11.tRNA14-LysTTT	Common	-0.316	0.054
chr17.tRNA2-LysTTT	Common	-0.322	0.049
