# Supplementary material for: Small non-coding RNA profiling in human biofluids and surrogate tissues from healthy individuals: description of the diverse and most represented species
Source: Oncotarget. 2017 Dec 14;9(3):3097–111. doi: 10.18632/oncotarget.23203 (PMC5790449; doi:10.18632/oncotarget.23203)
Supplement: Supplementary file 15 [file oncotarget-09-3097-s015.xlsx]

## Sheet: Foglio1
Supplementary Table 3E. Correlation analyses in plasma and urine of sncRNAs expressed in multiple specimens
ID	Category	Plasma-Urine correlation	p-value
chr6.tRNA76-LysTTT	Common	0.348	0.0179421
piR-33151_chr6_4428053_4428083_+	Common	0.324	0.0280512
chr15.tRNA7-GlnCTG	Plasma Exosomes, Urine	0.243	0.103276
chr11.tRNA5-LysTTT	Common	0.215	0.150554
chr19.tRNA13-ValCAC	Plasma Exosomes, Stool, Urine	0.215	0.150592
chr11.tRNA14-LysTTT	Common	0.214	0.152411
chr6.tRNA133-ValCAC	Plasma Exosomes, Urine	0.197	0.190303
chr3.tRNA10-PseudoCTC	Plasma Exosomes, Urine	0.189	0.20753
chr19.tRNA8-SeCTCA	Plasma Exosomes, Urine	0.185	0.219476
chr1.tRNA54-LysTTT	Common	0.182	0.226754
MT-TP	Plasma Exosomes, Urine	0.178	0.237462
piR-39017_chr5_181222002_181222032_-	Plasma Exosomes, Stool, Urine	0.151	0.315333
piR-39018_chr5_181222001_181222032_-	Plasma Exosomes, Stool, Urine	0.151	0.315129
chr1.tRNA62-LysTTT	Common	0.148	0.327803
chr18.tRNA4-LysCTT	Plasma Exosomes, Stool, Urine	0.145	0.337084
piR-35414_chr6_26556546_26556577_+	Plasma Exosomes, Stool, Urine	0.134	0.375703
piR-35413_chr6_26556546_26556577_+	Plasma Exosomes, Stool, Urine	0.134	0.375703
piR-33468_chr6_26556549_26556578_+	Plasma Exosomes, Stool, Urine	0.132	0.383282
piR-31103_chr6_26556545_26556575_+	Plasma Exosomes, Stool, Urine	0.132	0.383439
piR-31104_chr6_26556545_26556576_+	Plasma Exosomes, Stool, Urine	0.131	0.385099
piR-33468_chr5_181222019_181222048_-	Plasma Exosomes, Stool, Urine	0.13	0.390996
piR-35413_chr1_146039401_146039432_+	Plasma Exosomes, Stool, Urine	0.129	0.391738
piR-33468_chr1_146039404_146039433_+	Plasma Exosomes, Stool, Urine	0.129	0.392985
piR-35413_chr5_181222020_181222051_-	Plasma Exosomes, Stool, Urine	0.129	0.393383
piR-31103_chr1_146039401_146039430_+	Plasma Exosomes, Stool, Urine	0.126	0.405626
piR-31104_chr1_146039401_146039431_+	Plasma Exosomes, Stool, Urine	0.126	0.40241
piR-35412_chr1_146039401_146039431_+	Plasma Exosomes, Stool, Urine	0.126	0.40241
piR-35411_chr1_146039401_146039430_+	Plasma Exosomes, Stool, Urine	0.126	0.405626
piR-35411_chr5_181222022_181222051_-	Plasma Exosomes, Stool, Urine	0.125	0.406714
piR-31103_chr5_181222022_181222051_-	Plasma Exosomes, Stool, Urine	0.125	0.406714
piR-35412_chr5_181222021_181222051_-	Plasma Exosomes, Stool, Urine	0.123	0.414104
piR-31104_chr5_181222021_181222051_-	Plasma Exosomes, Stool, Urine	0.123	0.414104
chr5.tRNA11-LysCTT	Plasma Exosomes, Stool, Urine	0.117	0.436817
chr5.tRNA9-LysCTT	Plasma Exosomes, Stool, Urine	0.117	0.440645
chr1.tRNA119-LysCTT	Plasma Exosomes, Stool, Urine	0.11	0.466146
piR-35413_chr16_3157446_3157477_-	Plasma Exosomes, Stool, Urine	0.11	0.466762
piR-35414_chr16_3157446_3157477_-	Plasma Exosomes, Stool, Urine	0.11	0.466762
piR-39017_chr5_181207774_181207804_+	Plasma Exosomes, Stool, Urine	0.11	0.468569
piR-39018_chr5_181207774_181207805_+	Plasma Exosomes, Stool, Urine	0.109	0.470078
piR-57234_chr12_121091360_121091389_+	Plasma Exosomes, Stool	0.103	0.496189
chr14.tRNA13-LysCTT	Plasma Exosomes, Stool, Urine	0.098	0.51738
chr6.tRNA13-LysCTT	Plasma Exosomes, Stool, Urine	0.097	0.521407
chr11.tRNA9-ProAGG	Plasma Exosomes, Urine	0.093	0.540711
piR-33468_chr5_181207758_181207787_+	Plasma Exosomes, Stool, Urine	0.091	0.548984
piR-35414_chr5_181207755_181207786_+	Plasma Exosomes, Stool, Urine	0.091	0.548435
piR-35413_chr5_181207755_181207786_+	Plasma Exosomes, Stool, Urine	0.091	0.548435
piR-31104_chr5_181207755_181207785_+	Plasma Exosomes, Stool, Urine	0.089	0.556152
piR-35412_chr5_181207755_181207785_+	Plasma Exosomes, Stool, Urine	0.089	0.556152
piR-39018_chr1_146039420_146039451_+	Plasma Exosomes, Stool, Urine	0.088	0.560834
chr16.tRNA32-LysCTT	Plasma Exosomes, Stool, Urine	0.088	0.560709
piR-39017_chr1_146039420_146039450_+	Plasma Exosomes, Stool, Urine	0.088	0.559796
piR-31103_chr5_181207755_181207784_+	Plasma Exosomes, Stool, Urine	0.087	0.563825
piR-35411_chr5_181207755_181207784_+	Plasma Exosomes, Stool, Urine	0.087	0.563825
piR-44984_chr1_148281363_148281393_+	Plasma Exosomes, Cervix, Urine	0.082	0.588783
chr2.tRNA25-PseudoCTC	Plasma Exosomes, Cervix, Urine	0.082	0.586096
chr7.tRNA3-ArgCCT	Plasma Exosomes, Cervix, Urine	0.079	0.601791
chr2.tRNA27-GlyCCC	Plasma Exosomes, Cervix, Urine	0.079	0.600683
RNA5SP162	Common	0.078	0.606483
chr17.tRNA28-CysGCA	Plasma Exosomes, Urine	0.077	0.609352
chr1.tRNA84-GluTTC	Plasma Exosomes, Urine	0.076	0.614374
piR-44984_chr1_147073224_147073253_+	Plasma Exosomes, Cervix, Urine	0.074	0.627237
piR-36063_chr7_69062491_69062520_+	Plasma Exosomes, Stool, Urine	0.073	0.630582
chr16.tRNA7-LysCTT	Plasma Exosomes, Stool, Urine	0.071	0.639333
piR-34536_chrM_12207_12237_+	Plasma Exosomes, Stool, Urine	0.07	0.643146
piR-34535_chrM_12207_12236_+	Plasma Exosomes, Stool, Urine	0.07	0.642955
piR-39017_chr6_26556565_26556595_+	Plasma Exosomes, Stool, Urine	0.065	0.667969
piR-39018_chr6_26556565_26556596_+	Plasma Exosomes, Stool, Urine	0.065	0.667969
piR-44984_chr15_45201149_45201179_+	Plasma Exosomes, Cervix, Urine	0.064	0.674003
piR-44984_chr15_45198649_45198679_-	Plasma Exosomes, Cervix, Urine	0.063	0.677935
piR-39018_chr16_3175710_3175741_+	Plasma Exosomes, Stool, Urine	0.062	0.682829
piR-39017_chr16_3175710_3175740_+	Plasma Exosomes, Stool, Urine	0.062	0.682187
piR-44984_chr1_148302777_148302807_-	Plasma Exosomes, Cervix, Urine	0.056	0.709204
chr6.tRNA65-AlaAGC	Plasma Exosomes, Stool, Urine	0.051	0.735048
piR-36063_chr11_77886522_77886551_+	Plasma Exosomes, Stool, Urine	0.051	0.736786
chr6.tRNA70-AlaCGC	Plasma Exosomes, Stool, Urine	0.048	0.750579
chr2.tRNA3-AlaAGC	Plasma Exosomes, Urine	0.048	0.752377
chr11.tRNA12-ProTGG	Plasma Exosomes, Cervix, Urine	0.046	0.762914
chr17.tRNA2-LysTTT	Common	0.04	0.790166
chr17.tRNA35-SerAGA	Plasma Exosomes, Urine	0.039	0.798014
piR-44984_chr15_45200456_45200486_-	Plasma Exosomes, Cervix, Urine	0.038	0.80258
piR-34804_chrM_7638_7669_-	Plasma Exosomes, Urine	0.038	0.80056
piR-36063_chr1_237603101_237603130_+	Plasma Exosomes, Stool, Urine	0.035	0.816698
chr16.tRNA11-ProAGG	Plasma Exosomes, Urine	0.034	0.823005
chr6.tRNA33-HisGTG	Plasma Exosomes, Cervix, Urine	0.031	0.839015
chr16.tRNA34-GlyCCC	Plasma Exosomes, Cervix, Urine	0.029	0.848975
piR-33468_chr16_3175694_3175723_+	Plasma Exosomes, Stool, Urine	0.029	0.847926
piR-35413_chr16_3175691_3175722_+	Plasma Exosomes, Stool, Urine	0.029	0.847869
chr6.tRNA68-AlaAGC	Plasma Exosomes, Stool, Urine	0.028	0.855239
MT-TS2	Plasma Exosomes, Stool, Urine	0.028	0.851525
chr3.tRNA7-CysGCA	Plasma Exosomes, Stool, Urine	0.027	0.859239
piR-35411_chr16_3175691_3175720_+	Plasma Exosomes, Stool, Urine	0.025	0.868161
piR-31103_chr16_3175691_3175720_+	Plasma Exosomes, Stool, Urine	0.025	0.868161
piR-35412_chr16_3175691_3175721_+	Plasma Exosomes, Stool, Urine	0.025	0.867565
piR-31104_chr16_3175691_3175721_+	Plasma Exosomes, Stool, Urine	0.025	0.867565
chr1.tRNA134-GluTTC	Plasma Exosomes, Urine	0.024	0.875395
chr1.tRNA5-GluTTC	Plasma Exosomes, Urine	0.022	0.885739
piR-36074_chr11_76235867_76235896_-	Plasma Exosomes, Cervix, Urine	0.018	0.90585
chr6.tRNA101-AlaAGC	Plasma Exosomes, Stool, Urine	0.015	0.92022
chr17.tRNA37-ProCGG	Plasma Exosomes, Urine	0.012	0.936667
chr12.tRNA8-AlaTGC	Plasma Exosomes, Urine	0.009	0.954757
chr14.tRNA22-ProAGG	Plasma Exosomes, Urine	0.003	0.984772
chr16.tRNA10-LysCTT	Plasma Exosomes, Stool, Urine	0.002	0.988107
chr6.tRNA113-AlaTGC	Plasma Exosomes, Stool, Urine	0.001	0.996064
chr1.tRNA21-HisGTG	Plasma Exosomes, Cervix, Urine	-0.004	0.977648
piR-36041_chr11_109603197_109603226_+	Common	-0.006	0.967971
chr6.tRNA115-ValAAC	Plasma Exosomes, Stool, Urine	-0.006	0.965937
chr15.tRNA9-HisGTG	Plasma Exosomes, Cervix, Urine	-0.007	0.963252
piR-58356_chrM_249_278_-	Plasma Exosomes, Urine	-0.009	0.954733
chr6.tRNA102-AlaAGC	Plasma Exosomes, Stool, Urine	-0.01	0.944914
chr1.tRNA16-HisGTG	Plasma Exosomes, Cervix, Urine	-0.012	0.936233
chr9.tRNA7-HisGTG	Plasma Exosomes, Cervix, Urine	-0.014	0.928243
chr21.tRNA2-GlyGCC	Plasma Exosomes, Cervix, Urine	-0.015	0.923656
chr6.tRNA67-AlaAGC	Plasma Exosomes, Stool, Urine	-0.023	0.880035
chr1.tRNA111-HisGTG	Plasma Exosomes, Cervix, Urine	-0.024	0.875934
piR-33151_chr1_228621446_228621475_-	Common	-0.027	0.857133
chr5.tRNA6-ValCAC	Plasma Exosomes, Urine	-0.027	0.857255
chr14.tRNA23-ProAGG	Plasma Exosomes, Urine	-0.027	0.860292
chr15.tRNA1-HisGTG	Plasma Exosomes, Cervix, Urine	-0.028	0.851865
chr1.tRNA118-HisGTG	Plasma Exosomes, Cervix, Urine	-0.029	0.846678
MT-TH	Plasma Exosomes, Urine	-0.031	0.836159
chr6.tRNA30-ProCGG	Plasma Exosomes, Urine	-0.033	0.827657
chr5.tRNA15-ValAAC	Plasma Exosomes, Urine	-0.033	0.829479
MT-TE	Common	-0.035	0.817459
piR-36256_chr6_28863725_28863756_-	Plasma Exosomes, Stool, Urine	-0.036	0.81049
chr11.tRNA18-AlaTGC	Plasma Exosomes, Stool, Urine	-0.037	0.805541
chr16.tRNA9-ProAGG	Plasma Exosomes, Urine	-0.037	0.807825
piR-33151_chr1_228612508_228612537_-	Common	-0.038	0.800731
piR-33151_chr1_228625908_228625937_-	Common	-0.038	0.803128
chr5.tRNA14-ProTGG	Plasma Exosomes, Urine	-0.038	0.803469
chr1.tRNA37-GlyGCC	Plasma Exosomes, Cervix, Urine	-0.04	0.789545
chr1.tRNA41-GlyGCC	Plasma Exosomes, Cervix, Urine	-0.04	0.790279
chr1.tRNA39-GlyGCC	Plasma Exosomes, Cervix, Urine	-0.041	0.788379
piR-33151_chr1_228634870_228634899_-	Common	-0.042	0.782353
chr16.tRNA8-ProTGG	Plasma Exosomes, Urine	-0.042	0.77989
piR-33151_chr1_228630389_228630418_-	Common	-0.044	0.771212
piR-36256_chr6_28607156_28607187_+	Plasma Exosomes, Stool, Urine	-0.044	0.769575
piR-36272_chr6_28607157_28607187_+	Plasma Exosomes, Stool, Urine	-0.044	0.769575
piR-36258_chr6_28607156_28607187_+	Plasma Exosomes, Stool, Urine	-0.044	0.769575
piR-36243_chr6_28863726_28863757_-	Plasma Exosomes, Stool, Urine	-0.045	0.764653
piR-36242_chr6_28863727_28863757_-	Plasma Exosomes, Stool, Urine	-0.045	0.764653
piR-36255_chr6_28863726_28863756_-	Plasma Exosomes, Stool, Urine	-0.045	0.764653
piR-36254_chr6_28863727_28863756_-	Plasma Exosomes, Stool, Urine	-0.045	0.764653
piR-33151_chr1_228628147_228628176_-	Common	-0.046	0.759315
chr15.tRNA8-HisGTG	Plasma Exosomes, Cervix, Urine	-0.048	0.752341
chr5.tRNA8-AlaTGC	Plasma Exosomes, Stool, Urine	-0.048	0.753296
piR-33151_chr1_228639336_228639365_-	Common	-0.049	0.748482
chr16.tRNA28-ProTGG	Plasma Exosomes, Urine	-0.053	0.728882
piR-33151_chr1_228643808_228643837_-	Common	-0.055	0.714457
piR-33151_chr1_228614749_228614778_-	Common	-0.057	0.708617
chr2.tRNA20-GluTTC	Plasma Exosomes, Cervix, Urine	-0.059	0.696571
chr6.tRNA119-AlaCGC	Plasma Exosomes, Urine	-0.059	0.699288
piR-33151_chr1_228637095_228637124_-	Common	-0.06	0.693206
piR-33151_chr1_228616990_228617019_-	Common	-0.06	0.691726
chr1.tRNA35-GlyGCC	Plasma Exosomes, Cervix, Urine	-0.061	0.687512
chr15.tRNA2-LysCTT	Common	-0.063	0.676042
piR-36742_chr5_181188458_181188488_-	Plasma Exosomes, Urine	-0.063	0.677266
piR-36743_chr5_181188457_181188488_-	Plasma Exosomes, Urine	-0.063	0.677237
chr1.tRNA65-ProAGG	Plasma Exosomes, Urine	-0.063	0.679699
piR-36254_chr6_28729315_28729344_+	Plasma Exosomes, Stool, Urine	-0.064	0.670277
piR-36256_chr6_28729315_28729346_+	Plasma Exosomes, Stool, Urine	-0.064	0.670277
piR-36242_chr6_28729315_28729344_+	Plasma Exosomes, Stool, Urine	-0.064	0.670277
piR-36243_chr6_28729315_28729345_+	Plasma Exosomes, Stool, Urine	-0.064	0.670277
piR-36255_chr6_28729315_28729345_+	Plasma Exosomes, Stool, Urine	-0.064	0.670277
piR-36272_chr6_28838484_28838514_-	Plasma Exosomes, Stool, Urine	-0.065	0.668009
piR-36256_chr6_28838484_28838515_-	Plasma Exosomes, Stool, Urine	-0.065	0.668009
piR-36258_chr6_28838484_28838515_-	Plasma Exosomes, Stool, Urine	-0.065	0.668009
piR-36685_chr6_28729319_28729349_+	Plasma Exosomes, Stool, Urine	-0.065	0.669949
chr6.tRNA52-ArgTCT	Plasma Exosomes, Stool	-0.066	0.662876
chr16.tRNA6-ProCGG	Plasma Exosomes, Urine	-0.066	0.664905
piR-36255_chr6_28838485_28838515_-	Plasma Exosomes, Stool, Urine	-0.067	0.659505
piR-36244_chr6_28838485_28838515_-	Plasma Exosomes, Stool, Urine	-0.067	0.659505
piR-36243_chr6_28838485_28838515_-	Plasma Exosomes, Stool, Urine	-0.067	0.659505
piR-60565_chr3_155661092_155661122_+	Common	-0.074	0.624575
piR-43771_chr3_155661093_155661123_+	Common	-0.074	0.624575
piR-43772_chr3_155661093_155661124_+	Common	-0.074	0.624575
chr12.tRNA13-AlaTGC	Plasma Exosomes, Stool, Urine	-0.075	0.621209
chr14.tRNA6-ProTGG	Plasma Exosomes, Urine	-0.078	0.604268
chr1.tRNA80-GluCTC	Common	-0.079	0.600915
piR-33151_chr1_228619231_228619260_-	Common	-0.08	0.598188
chr6.tRNA12-ProAGG	Plasma Exosomes, Urine	-0.08	0.595128
chr1.tRNA77-GluCTC	Common	-0.081	0.591729
chr1.tRNA74-GluCTC	Common	-0.082	0.587512
chr1.tRNA52-ProCGG	Plasma Exosomes, Urine	-0.082	0.588843
chr1.tRNA71-GluCTC	Common	-0.083	0.582144
chr6.tRNA87-GluCTC	Common	-0.083	0.583253
chr16.tRNA3-ProTGG	Plasma Exosomes, Urine	-0.083	0.5826
piR-36741_chr2_148881821_148881851_-	Plasma Exosomes, Urine	-0.084	0.578258
piR-36256_chr6_28719704_28719735_+	Plasma Exosomes, Stool, Urine	-0.089	0.555869
piR-33151_chr1_228641567_228641596_-	Common	-0.091	0.54783
piR-36243_chr6_28719704_28719734_+	Plasma Exosomes, Stool, Urine	-0.092	0.54333
piR-36256_chr6_28710589_28710620_+	Plasma Exosomes, Stool, Urine	-0.092	0.541538
piR-36258_chr6_28710589_28710620_+	Plasma Exosomes, Stool, Urine	-0.092	0.541538
piR-36255_chr6_28719704_28719734_+	Plasma Exosomes, Stool, Urine	-0.092	0.54333
piR-36272_chr6_28710590_28710620_+	Plasma Exosomes, Stool, Urine	-0.092	0.541538
piR-36254_chr6_28719704_28719733_+	Plasma Exosomes, Stool, Urine	-0.092	0.54333
piR-36242_chr6_28719704_28719733_+	Plasma Exosomes, Stool, Urine	-0.092	0.54333
piR-36741_chrM_617_647_+	Plasma Exosomes, Urine	-0.092	0.542078
piR-36225_chr5_181206868_181206898_+	Plasma Exosomes, Stool, Urine	-0.094	0.533158
chr6.tRNA37-ValAAC	Plasma Exosomes, Urine	-0.095	0.529891
piR-32678_chrY_10200236_10200265_+	Plasma Exosomes, Cervix, Urine	-0.098	0.516985
chr6.tRNA107-AlaTGC	Plasma Exosomes, Stool, Urine	-0.098	0.516258
chr6.tRNA77-GluCTC	Common	-0.099	0.513664
piR-49145_chr21_16539838_16539869_+	Plasma Exosomes, Urine	-0.099	0.514681
piR-49144_chr9_94175962_94175991_+	Plasma Exosomes, Urine	-0.1	0.506816
chr1.tRNA116-GluCTC	Common	-0.102	0.498782
chr1.tRNA59-GluCTC	Common	-0.103	0.493727
chr6.tRNA148-SerTGA	Plasma Exosomes, Stool, Urine	-0.104	0.489769
piR-35982_chr6_27902949_27902979_-	Common	-0.105	0.486012
piR-61648_chr6_27902944_27902975_-	Common	-0.105	0.488099
piR-31068_chr6_27902949_27902978_-	Common	-0.105	0.486012
piR-61647_chr6_27902945_27902975_-	Common	-0.105	0.488289
chr6.tRNA15-TyrGTA	Plasma Exosomes, Stool, Urine	-0.105	0.486059
chr16.tRNA29-ProAGG	Plasma Exosomes, Urine	-0.105	0.487222
chr6.tRNA104-AlaTGC	Plasma Exosomes, Stool, Urine	-0.106	0.484809
chr13.tRNA5-GluTTC	Plasma Exosomes, Cervix, Urine	-0.108	0.474124
chr6.tRNA66-AlaTGC	Plasma Exosomes, Urine	-0.108	0.474305
piR-61647_chr1_161523884_161523914_-	Common	-0.109	0.469642
piR-61648_chr1_161523883_161523914_-	Common	-0.109	0.470615
chr2.tRNA2-TyrGTA	Plasma Exosomes, Stool, Urine	-0.109	0.470188
piR-35982_chr1_161523888_161523917_-	Common	-0.11	0.468645
piR-31068_chr1_161523888_161523918_-	Common	-0.11	0.468645
piR-35982_chr16_70788694_70788723_+	Common	-0.111	0.461318
piR-61648_chr16_70788697_70788728_+	Common	-0.111	0.461318
piR-31925_chr16_70788696_70788726_+	Common	-0.111	0.461318
piR-31068_chr16_70788693_70788723_+	Common	-0.111	0.461318
piR-61646_chr16_70789510_70789539_+	Common	-0.113	0.454072
piR-61648_chr16_70789510_70789541_+	Common	-0.113	0.453986
piR-31925_chr2_156401185_156401215_-	Common	-0.113	0.452916
piR-31068_chr16_70789507_70789536_+	Common	-0.113	0.453893
piR-31925_chr16_70778249_70778279_-	Common	-0.113	0.456172
piR-31925_chr16_70789509_70789539_+	Common	-0.113	0.454072
piR-35982_chr16_70789506_70789536_+	Common	-0.113	0.453893
piR-61647_chr16_70778248_70778278_-	Common	-0.113	0.456488
piR-61648_chr16_70778247_70778278_-	Common	-0.113	0.456203
piR-31068_chr2_156401188_156401218_-	Common	-0.113	0.453158
piR-61647_chr16_70789510_70789540_+	Common	-0.113	0.454072
piR-35982_chr2_156401188_156401217_-	Common	-0.113	0.453158
piR-61646_chr16_70778249_70778278_-	Common	-0.113	0.456172
piR-31068_chr16_70778252_70778282_-	Common	-0.114	0.452046
piR-35982_chr3_15507991_15508021_+	Common	-0.114	0.45262
piR-31925_chr3_15507994_15508023_+	Common	-0.114	0.45262
piR-31068_chr3_15507992_15508021_+	Common	-0.114	0.45262
piR-35982_chr16_70778252_70778281_-	Common	-0.114	0.452046
piR-61648_chr2_156401183_156401214_-	Common	-0.114	0.45236
piR-47305_chrM_12169_12200_+	Plasma Exosomes, Urine	-0.114	0.449525
chr7.tRNA2-ProAGG	Plasma Exosomes, Urine	-0.114	0.450276
piR-31925_chr5_86372854_86372884_-	Common	-0.116	0.441924
piR-61648_chr5_86372852_86372883_-	Common	-0.116	0.441924
piR-31068_chr5_86372857_86372887_-	Common	-0.116	0.441924
piR-61647_chr5_86372853_86372883_-	Common	-0.116	0.441924
piR-35982_chr5_86372857_86372886_-	Common	-0.116	0.441924
piR-61646_chr5_86372854_86372883_-	Common	-0.116	0.441924
piR-31068_chr17_8125746_8125775_+	Common	-0.117	0.439441
piR-61648_chr17_8125749_8125780_+	Common	-0.117	0.438752
piR-31925_chr17_8125748_8125778_+	Common	-0.117	0.439163
piR-35982_chr17_8125746_8125775_+	Common	-0.117	0.439441
piR-44716_chr6_26575625_26575656_+	Plasma Exosomes, Urine	-0.117	0.437407
piR-44715_chr6_26575625_26575655_+	Plasma Exosomes, Urine	-0.117	0.437407
piR-31925_chr1_16861923_16861952_+	Common	-0.119	0.429265
chr1.tRNA32-MetCAT	Plasma Exosomes, Urine	-0.119	0.430873
piR-33065_chr2_205354230_205354259_+	Plasma Exosomes, Cervix, Urine	-0.121	0.424008
piR-43772_chr2_205354231_205354261_+	Plasma Exosomes, Cervix, Urine	-0.121	0.424008
piR-43771_chr2_205354231_205354260_+	Plasma Exosomes, Cervix, Urine	-0.121	0.424008
MT-TV	Plasma Exosomes, Urine	-0.123	0.413766
chr6.tRNA145-SerAGA	Plasma Exosomes, Urine	-0.124	0.412687
piR-36225_chr12_124921796_124921826_-	Plasma Exosomes, Stool, Urine	-0.125	0.409152
piR-35982_chr1_16545980_16546010_-	Common	-0.126	0.404819
piR-31068_chr1_16545980_16546009_-	Common	-0.126	0.404819
piR-31068_chr16_70779080_70779110_-	Common	-0.128	0.397656
piR-61647_chr16_70779076_70779106_-	Common	-0.128	0.397177
piR-35982_chr16_70779080_70779109_-	Common	-0.128	0.397656
piR-61648_chr16_70779075_70779106_-	Common	-0.128	0.396549
piR-31925_chr16_70779077_70779107_-	Common	-0.128	0.3975
piR-61646_chr16_70779077_70779106_-	Common	-0.128	0.3975
piR-36225_chr6_28673877_28673907_-	Plasma Exosomes, Urine	-0.128	0.396157
chr6.tRNA147-SerAGA	Plasma Exosomes, Urine	-0.129	0.392123
piR-44984_chr2_224934104_224934134_+	Plasma Exosomes, Cervix, Urine	-0.131	0.385761
chr6.tRNA50-SerAGA	Plasma Exosomes, Urine	-0.135	0.371689
chr6.tRNA120-AlaAGC	Plasma Exosomes, Urine	-0.136	0.3686
piR-49143_chr9_94176353_94176384_+	Plasma Exosomes, Urine	-0.137	0.362468
chr6.tRNA47-SerAGA	Plasma Exosomes, Urine	-0.141	0.350344
piR-36225_chr6_26553503_26553533_+	Plasma Exosomes, Urine	-0.143	0.343972
piR-57516_chr7_48632775_48632805_+	Plasma Exosomes, Cervix, Urine	-0.146	0.331429
piR-31935_chr7_48632772_48632802_+	Plasma Exosomes, Cervix, Urine	-0.146	0.331429
chr6.tRNA44-SerAGA	Plasma Exosomes, Urine	-0.148	0.325164
piR-36225_chr6_28658278_28658308_-	Plasma Exosomes, Urine	-0.151	0.316504
chr6.tRNA46-SerAGA	Plasma Exosomes, Urine	-0.151	0.31539
chr6.tRNA10-AlaCGC	Plasma Exosomes, Urine	-0.152	0.314383
piR-36229_chr12_124939966_124939996_+	Plasma Exosomes, Urine	-0.159	0.291167
piR-36225_chr12_124939966_124939996_+	Plasma Exosomes, Urine	-0.159	0.291167
chr6.tRNA110-AlaTGC	Plasma Exosomes, Stool, Urine	-0.16	0.288397
chr6.tRNA136-ValAAC	Plasma Exosomes, Urine	-0.16	0.287984
chr2.tRNA13-AlaCGC	Plasma Exosomes, Stool, Urine	-0.165	0.274189
chr6.tRNA139-ValAAC	Plasma Exosomes, Urine	-0.165	0.274096
chr15.tRNA11-GluTTC	Common	-0.168	0.26583
piR-60565_chr1_248874247_248874277_+	Common	-0.173	0.249012
piR-43771_chr1_248874248_248874277_+	Common	-0.173	0.249012
piR-43771_chr1_146035692_146035721_+	Common	-0.173	0.250148
piR-60565_chr1_146035691_146035721_+	Common	-0.173	0.250148
piR-43771_chr6_28982199_28982228_+	Common	-0.177	0.240502
piR-60565_chr6_28982198_28982228_+	Common	-0.177	0.240502
chr13.tRNA3-GluTTC	Common	-0.179	0.23436
chr1.tRNA98-ValCAC	Plasma Exosomes, Urine	-0.18	0.232046
chr6.tRNA5-SerAGA	Plasma Exosomes, Urine	-0.183	0.223108
chr1.tRNA90-ValCAC	Plasma Exosomes, Urine	-0.19	0.205536
chr6.tRNA51-SerTGA	Plasma Exosomes, Urine	-0.192	0.20016
chr6.tRNA132-ValAAC	Plasma Exosomes, Urine	-0.197	0.188962
chr5.tRNA4-ValAAC	Plasma Exosomes, Urine	-0.2	0.181769
piR-43771_chr1_161469441_161469470_-	Common	-0.205	0.172687
piR-60565_chr1_161469441_161469470_-	Common	-0.205	0.172687
piR-43771_chr1_161454650_161454679_-	Common	-0.207	0.168531
piR-43771_chr6_125780289_125780318_-	Common	-0.207	0.168372
piR-60565_chr6_125780289_125780319_-	Common	-0.207	0.168372
piR-60565_chr1_161454650_161454679_-	Common	-0.207	0.168531
chr1.tRNA91-PseudoCCC	Plasma Exosomes, Cervix, Urine	-0.208	0.164961
piR-43994_chr5_181097073_181097104_+	Plasma Exosomes, Urine	-0.208	0.164951
piR-43995_chr5_181097073_181097102_+	Plasma Exosomes, Urine	-0.209	0.1637
chr8.tRNA11-SerAGA	Plasma Exosomes, Urine	-0.209	0.163984
piR-43993_chr5_181097073_181097102_+	Plasma Exosomes, Urine	-0.209	0.1637
piR-60577_chr5_181097072_181097103_+	Plasma Exosomes, Urine	-0.209	0.163612
piR-43771_chr1_161462061_161462090_-	Common	-0.211	0.159258
piR-60565_chr1_161462061_161462090_-	Common	-0.211	0.159258
chr6.tRNA172-SerTGA	Plasma Exosomes, Urine	-0.211	0.159345
chr1.tRNA85-ValCAC	Plasma Exosomes, Urine	-0.213	0.154488
chr5.tRNA2-ValCAC	Plasma Exosomes, Urine	-0.214	0.153798
piR-43993_chr1_143804034_143804063_-	Plasma Exosomes, Urine	-0.215	0.150786
piR-43995_chr1_143804034_143804063_-	Plasma Exosomes, Urine	-0.215	0.150786
piR-60576_chr1_143804035_143804064_-	Plasma Exosomes, Urine	-0.215	0.150786
piR-60577_chr1_143804033_143804064_-	Plasma Exosomes, Urine	-0.215	0.150786
piR-43994_chr1_143804032_143804063_-	Plasma Exosomes, Urine	-0.215	0.150666
chr2.tRNA17-PseudoTTC	Plasma Exosomes, Cervix, Urine	-0.217	0.148263
chr5.tRNA18-ValCAC	Plasma Exosomes, Urine	-0.22	0.141816
piR-60577_chr5_181173652_181173683_+	Plasma Exosomes, Urine	-0.221	0.139768
piR-43994_chr5_181173653_181173684_+	Plasma Exosomes, Urine	-0.221	0.13968
piR-43993_chr6_27681146_27681175_-	Plasma Exosomes, Urine	-0.222	0.13735
piR-60577_chr6_27681146_27681176_-	Plasma Exosomes, Urine	-0.222	0.13735
piR-60576_chr5_181173652_181173681_+	Plasma Exosomes, Urine	-0.222	0.138924
piR-43995_chr6_27681146_27681175_-	Plasma Exosomes, Urine	-0.222	0.13735
piR-60576_chr6_27681147_27681176_-	Plasma Exosomes, Urine	-0.222	0.13735
chr5.tRNA12-ValAAC	Plasma Exosomes, Urine	-0.232	0.120394
piR-43993_chr1_121020769_121020798_-	Plasma Exosomes, Urine	-0.239	0.109491
piR-43995_chr1_121020769_121020798_-	Plasma Exosomes, Urine	-0.239	0.109491
piR-60577_chr1_121020768_121020799_-	Plasma Exosomes, Urine	-0.239	0.109491
piR-43994_chr1_121020767_121020798_-	Plasma Exosomes, Urine	-0.239	0.109491
piR-35284_chr1_229537857_229537886_+	Common	-0.243	0.103758
chr5.tRNA5-ValAAC	Plasma Exosomes, Urine	-0.243	0.103893
piR-60576_chr2_47280762_47280791_-	Plasma Exosomes, Urine	-0.251	0.0925641
piR-43996_chr2_47280759_47280790_-	Plasma Exosomes, Urine	-0.251	0.0925641
piR-60577_chr2_47280761_47280791_-	Plasma Exosomes, Urine	-0.251	0.0925641
piR-43993_chr2_47280761_47280790_-	Plasma Exosomes, Urine	-0.251	0.0925641
piR-43995_chr2_47280760_47280790_-	Plasma Exosomes, Urine	-0.251	0.0925641
piR-60576_chr5_181102294_181102323_-	Plasma Exosomes, Urine	-0.252	0.0913883
piR-43993_chr5_181102293_181102322_-	Plasma Exosomes, Urine	-0.252	0.0905669
piR-43995_chr5_181102293_181102322_-	Plasma Exosomes, Urine	-0.252	0.0905669
piR-43994_chr5_181102291_181102322_-	Plasma Exosomes, Urine	-0.253	0.0896498
piR-43993_chr6_26538057_26538086_+	Plasma Exosomes, Urine	-0.253	0.0893073
piR-60577_chr5_181102292_181102323_-	Plasma Exosomes, Urine	-0.253	0.0898305
piR-43995_chr6_26538057_26538086_+	Plasma Exosomes, Urine	-0.253	0.0893073
piR-60576_chr1_161399741_161399770_-	Plasma Exosomes, Urine	-0.254	0.0883694
piR-43994_chr6_26538057_26538088_+	Plasma Exosomes, Urine	-0.254	0.0890332
piR-43994_chr1_161399738_161399769_-	Plasma Exosomes, Urine	-0.254	0.0883638
piR-60577_chr1_161399739_161399770_-	Plasma Exosomes, Urine	-0.254	0.0885979
piR-60577_chr6_26538056_26538087_+	Plasma Exosomes, Urine	-0.254	0.0890516
piR-44717_chr2_27050836_27050867_+	Plasma Exosomes, Urine	-0.257	0.0843179
piR-43993_chr5_181164157_181164186_+	Plasma Exosomes, Urine	-0.257	0.0843026
piR-60576_chr5_181164156_181164185_+	Plasma Exosomes, Urine	-0.257	0.0843393
piR-43995_chr5_181164157_181164186_+	Plasma Exosomes, Urine	-0.257	0.0843026
piR-60577_chr5_181164156_181164186_+	Plasma Exosomes, Urine	-0.257	0.0843026
piR-43995_chr6_27753440_27753469_-	Plasma Exosomes, Urine	-0.258	0.0832878
piR-60577_chr6_27753440_27753470_-	Plasma Exosomes, Urine	-0.258	0.0832878
piR-60576_chr6_27753441_27753470_-	Plasma Exosomes, Urine	-0.258	0.0833629
piR-43993_chr6_27753440_27753469_-	Plasma Exosomes, Urine	-0.258	0.0832878
piR-43995_chr5_181222435_181222464_-	Plasma Exosomes, Urine	-0.26	0.0811053
piR-43994_chr5_181222433_181222464_-	Plasma Exosomes, Urine	-0.26	0.0811198
piR-43994_chr11_44762919_44762950_-	Plasma Exosomes, Urine	-0.26	0.0814107
piR-43993_chr5_181222435_181222464_-	Plasma Exosomes, Urine	-0.26	0.0811053
piR-43995_chr11_44762921_44762950_-	Plasma Exosomes, Urine	-0.26	0.0814107
piR-60577_chr5_181222434_181222465_-	Plasma Exosomes, Urine	-0.26	0.0811053
piR-60576_chr11_44762922_44762951_-	Plasma Exosomes, Urine	-0.26	0.0814107
piR-60577_chr11_44762920_44762951_-	Plasma Exosomes, Urine	-0.26	0.0814107
piR-43993_chr11_44762921_44762950_-	Plasma Exosomes, Urine	-0.26	0.0814107
piR-60576_chr5_181222436_181222465_-	Plasma Exosomes, Urine	-0.26	0.0812612
chr6.tRNA9-ValCAC	Plasma Exosomes, Urine	-0.273	0.0662747
piR-43995_chr3_169772233_169772262_+	Plasma Exosomes, Urine	-0.278	0.0614424
piR-60576_chr3_169772232_169772261_+	Plasma Exosomes, Urine	-0.278	0.0614265
piR-43993_chr3_169772233_169772262_+	Plasma Exosomes, Urine	-0.278	0.0614424
chr5.tRNA10-ValCAC	Plasma Exosomes, Urine	-0.278	0.061386
piR-60577_chr3_169772232_169772262_+	Plasma Exosomes, Urine	-0.278	0.0614424
chr3.tRNA2-ValAAC	Plasma Exosomes, Urine	-0.284	0.0560802
piR-60577_chr5_181169612_181169642_+	Plasma Exosomes, Urine	-0.286	0.0537463
piR-43993_chr5_181169613_181169642_+	Plasma Exosomes, Urine	-0.286	0.0537463
piR-60576_chr5_181169612_181169641_+	Plasma Exosomes, Urine	-0.286	0.0537563
piR-43995_chr5_181169613_181169642_+	Plasma Exosomes, Urine	-0.286	0.0537463
piR-60576_chr5_181218311_181218340_-	Plasma Exosomes, Urine	-0.292	0.0492182
piR-43995_chr5_181218310_181218339_-	Plasma Exosomes, Urine	-0.292	0.0491233
piR-60577_chr5_181218310_181218340_-	Plasma Exosomes, Urine	-0.292	0.0491233
piR-43993_chr5_181218310_181218339_-	Plasma Exosomes, Urine	-0.292	0.0491233
chr14.tRNA3-ProTGG	Plasma Exosomes, Urine	-0.296	0.0458581
chr17.tRNA5-GlyGCC	Common	-0.33	0.0249491
chr16.tRNA19-GlyGCC	Common	-0.332	0.0240633
chr1.tRNA68-GlyGCC	Common	-0.334	0.0231133
chr6.tRNA128-GlyGCC	Common	-0.334	0.0234873
chr1.tRNA133-GlyCCC	Common	-0.334	0.0234438
chr1.tRNA4-GlyCCC	Common	-0.335	0.0228651
chr16.tRNA18-GlyGCC	Common	-0.335	0.0229265
chr16.tRNA24-GlyGCC	Common	-0.34	0.020608
chr16.tRNA25-GlyGCC	Common	-0.341	0.0205814
chr2.tRNA19-GlyGCC	Common	-0.346	0.0186229
