# Supplementary material for: Small non-coding RNA profiling in human biofluids and surrogate tissues from healthy individuals: description of the diverse and most represented species
Source: Oncotarget. 2017 Dec 14;9(3):3097–111. doi: 10.18632/oncotarget.23203 (PMC5790449; doi:10.18632/oncotarget.23203)
Supplement: Supplementary file 16 [file oncotarget-09-3097-s016.xlsx]

## Sheet: Foglio1
Supplementary Table 3F.Highly abundant sncRNAs with the lowest variable expression for the estimation of inter-individual variability in each specimen type
		Median Normalized reads (log10)			MAD Normalized reads			MAD / Median
ID		Plasma	Stool	Urine	Plasma	Stool	Urine	Plasma	Stool	Urine
piR-43137_chr10_77774070_77774099_+	Plasma	2.56375	0	0	0.249061	0	0	0.097147	NA	NA
chr8.tRNA10-MetCAT	Plasma	1.43869	0.681654	1.04532	0.322593	0.298203	0.464669	0.224226	0.43747	0.444522
SNORD95	Plasma	2.14256	0	1.11633	0.515145	0	0.390283	0.240435	NA	0.349612
chr9.tRNA4-ArgTCT	Plasma	1.65696	1.12158	0.882622	0.400894	0.329817	0.648989	0.241946	0.294065	0.735297
chr11.tRNA3-ArgTCT	Plasma	1.64233	1.11004	0.862742	0.399924	0.37856	0.596728	0.243509	0.341031	0.691665
chr17.tRNA4-ArgTCT	Plasma	1.44106	1.26229	0.762838	0.362639	0.449968	0.770993	0.251647	0.356469	1.01069
SNORD43	Plasma	1.47307	0	0.866713	0.371587	0	0.65572	0.252254	NA	0.756559
piR-51810_chrM_12235_12265_+	Plasma	1.65095	0.747298	0.915429	0.419668	0.359596	0.432346	0.254198	0.481194	0.472288
piR-57873_chr10_28522087_28522117_-	Plasma	1.45576	0	0	0.375824	0	0	0.258163	NA	NA
SNORD38B	Plasma	1.39353	0	0.366216	0.362269	0	0.589986	0.259965	NA	1.61103
SNORD38B	Plasma	1.39353	0	0.366216	0.362269	0	0.589986	0.259965	NA	1.61103
SNORD48	Plasma	1.79399	0	0.151319	0.562333	0	0.56748	0.313453	NA	3.75021
SNORD63	Plasma	1.76588	-0.803108	1.04145	0.576851	0.0955654	0.575647	0.326665	-0.118995	0.552738
SNORD25	Plasma	1.3765	0	0	0.460431	0	0	0.334494	NA	NA
piR-36707_chrM_3230_3260_+	Plasma	1.83599	0.524754	0.449505	0.626324	0.482288	0.536548	0.341136	0.919074	1.19364
piR-62011_chr7_129770439_129770470_-	Plasma	1.64441	0	0.925735	0.609554	0	0.489297	0.370682	NA	0.528549
piR-43414_chr19_19751824_19751853_-	Plasma	1.35477	0	0	0.510133	0	0	0.376547	NA	NA
piR-31447_chr11_93731506_93731535_-	Plasma	1.54643	0	-0.147897	0.600748	0	0.345429	0.388475	NA	-2.33561
MT-TY	Plasma	1.4086	-0.29479	1.2599	0.553051	0.265351	0.508597	0.392624	-0.900136	0.40368
chr7.tRNA5-CysGCA	Plasma	1.50662	0.637953	1.19778	0.637253	0.431998	0.415646	0.422968	0.677162	0.347012
piR-31986_chrM_2967_2996_+	Plasma	1.76889	0.576425	0.962562	0.76136	0.550078	0.564794	0.430417	0.954293	0.586761
piR-31987_chrM_2967_2997_+	Plasma	1.76889	0.576425	0.962562	0.766625	0.550078	0.564794	0.433393	0.954293	0.586761
MT-TT	Plasma	1.43095	0.344051	1.16458	0.670692	0.559172	0.394769	0.468703	1.62526	0.33898
piR-35548_chr3_96617944_96617974_-	Plasma	2.01599	0.167344	1.06798	1.2093	0.364412	0.602307	0.599854	2.17762	0.563966
piR-35548_chrM_1932_1962_+	Plasma	2.03947	0.288661	1.02433	1.23851	0.252252	0.636762	0.607268	0.873872	0.621637
piR-35548_chr11_10508897_10508927_-	Plasma	1.91472	0.0123612	0.906065	1.33332	0.417108	0.592079	0.696353	33.7434	0.653462
piR-35548_chr3_160947661_160947691_+	Plasma	1.65066	-0.338162	0.755743	1.44449	0.24367	0.693549	0.875097	-0.720571	0.917705
chr6.tRNA59-IleAAT	Stool	0.507659	1.70673	0.41304	0.295725	0.313774	0.532103	0.582528	0.183845	1.28826
chr6.tRNA153-IleAAT	Stool	0.614127	1.74963	0.341186	0.296615	0.332035	0.531232	0.482986	0.189774	1.55701
chr1.tRNA127-CysGCA	Stool	1.12469	1.74232	1.09254	0.413587	0.367176	0.426201	0.367736	0.210739	0.390102
chr1.tRNA56-ThrTGT	Stool	0.867697	1.34936	0.946357	0.356684	0.314073	0.584994	0.41107	0.232757	0.618154
chr17.tRNA14-ThrCGT	Stool	0.754695	1.35698	0.614986	0.226361	0.322618	0.476935	0.299938	0.237747	0.775521
chr6.tRNA163-IleAAT	Stool	0.505885	1.73941	0.357956	0.265645	0.441028	0.472322	0.525109	0.25355	1.3195
piR-36705_chr1_144419301_144419330_+	Stool	1.23028	2.11678	1.29637	0.258802	0.538809	0.711347	0.21036	0.254541	0.548721
chr1.tRNA108-AsnGTT	Stool	1.23784	2.11678	1.29637	0.259666	0.538809	0.711347	0.209773	0.254541	0.548721
chr19.tRNA5-LysCTT	Stool	0.939332	1.45064	0.933802	0.419014	0.379152	0.382516	0.446077	0.261369	0.409633
chr6.tRNA14-TyrGTA	Stool	0.907186	1.66679	0.951937	0.286383	0.435837	0.386813	0.315683	0.261484	0.406343
chr1.tRNA49-GluTTC	Stool	0.152635	1.34058	-0.157	0.244908	0.363652	0.339764	1.60453	0.271265	-2.16411
chr6.tRNA16-TyrGTA	Stool	0.91068	1.67822	0.855524	0.268869	0.455371	0.510663	0.29524	0.271343	0.596901
chr17.tRNA34-IleAAT	Stool	0.704943	1.51219	0.286381	0.390378	0.42403	0.539257	0.553772	0.280408	1.883
chr16.tRNA22-MetCAT	Stool	1.35072	1.48126	1.03117	0.303453	0.417802	0.497809	0.22466	0.282058	0.482763
chr6.tRNA17-TyrGTA	Stool	0.459426	1.34936	0.476856	0.286029	0.395682	0.351415	0.622578	0.293237	0.736941
piR-56301_chr22_46239597_46239626_+	Stool	0	1.44149	0	0	0.429105	0	NA	0.297682	NA
chr6.tRNA38-IleAAT	Stool	1.05557	1.63258	0.144775	0.404648	0.493607	0.544707	0.383345	0.302348	3.76243
chr16.tRNA13-PseudoCTT	Stool	0.279589	1.34936	-0.113526	0.685551	0.41059	0.367275	2.452	0.304285	-3.23517
chr15.tRNA6-PseudoCTT	Stool	0.738484	1.36666	1.17491	0.20542	0.416985	0.308695	0.278165	0.305112	0.26274
chr5.tRNA24-LysCTT	Stool	0.743222	1.54714	0.766284	0.495113	0.474968	0.4599	0.666171	0.306997	0.60017
chr6.tRNA118-PseudoTTT	Stool	0.948505	1.63497	0.665704	0.297953	0.539492	0.396876	0.314129	0.329971	0.596175
chr14.tRNA19-TyrGTA	Stool	0.794445	1.3538	1.2882	0.23037	0.482283	0.507548	0.289976	0.356243	0.393996
chr6.tRNA122-PseudoTGC	Stool	0.81334	2.09603	0.441021	1.29822	0.755306	0.769185	1.59616	0.360351	1.7441
chr14.tRNA16-TyrGTA	Stool	0.598151	1.30589	0.473094	0.291498	0.482807	0.384536	0.487333	0.369715	0.812811
chr17.tRNA17-SupTTA	Stool	0.860585	1.51978	0.992818	0.373243	0.579219	0.382371	0.433708	0.381121	0.385137
chr6.tRNA64-GlnTTG	Stool	1.03148	1.72815	1.20803	0.529864	0.67207	0.540735	0.513694	0.388896	0.447616
chr12.tRNA9-PseudoAAT	Stool	0.450505	1.47149	0	0.373096	0.697559	0	0.828173	0.474049	NA
chr1.tRNA51-PseudoCTT	Stool	0.206629	1.31352	-0.889376	0.311071	0.625169	0.0782904	1.50546	0.475951	-0.0880285
piR-33543_chr6_26313143_26313174_-	Urine	1.23738	0.462553	2.36121	0.385748	0.437999	0.207958	0.311747	0.946917	0.088073
piR-35952_chr6_26313164_26313194_-	Urine	1.24455	0.478144	2.35645	0.390345	0.432016	0.210234	0.313643	0.903525	0.0892163
piR-35176_chr6_26313163_26313194_-	Urine	1.25731	0.478144	2.35645	0.377829	0.432016	0.210234	0.300505	0.903525	0.0892163
chr6.tRNA171-MetCAT	Urine	1.30979	0.478144	2.35212	0.395971	0.428398	0.219619	0.302316	0.895958	0.0933709
piR-36249_chr19_36047113_36047142_-	Urine	1.19452	0.915451	1.62174	0.321862	0.528087	0.151534	0.269448	0.576859	0.0934388
chr17.tRNA20-MetCAT	Urine	1.26692	0.459107	2.35747	0.382638	0.590816	0.232289	0.302023	1.28688	0.0985332
piR-33543_chr17_82494740_82494771_-	Urine	1.22359	0.434524	2.36263	0.382409	0.597822	0.233085	0.31253	1.37581	0.0986549
piR-35952_chr17_82494761_82494791_-	Urine	1.21171	0.335792	2.36021	0.403558	0.493298	0.237862	0.333049	1.46906	0.10078
piR-35176_chr17_82494760_82494791_-	Urine	1.22359	0.335792	2.36021	0.382409	0.493298	0.237862	0.31253	1.46906	0.10078
chr6.tRNA129-MetCAT	Urine	1.30749	0.372376	2.36559	0.370536	0.510977	0.242849	0.283394	1.37221	0.102659
piR-33543_chr6_27902512_27902543_-	Urine	1.24831	0.372376	2.35949	0.388106	0.510977	0.244351	0.310906	1.37221	0.103561
piR-33543_chr1_153671271_153671302_+	Urine	1.27742	0.647031	2.44088	0.383257	0.396227	0.25415	0.300024	0.612378	0.104122
piR-35952_chr6_26286527_26286557_+	Urine	1.24949	0.644978	2.42803	0.381081	0.544713	0.252824	0.30499	0.844545	0.104127
piR-35176_chr6_26286527_26286558_+	Urine	1.25356	0.644978	2.42803	0.39352	0.544713	0.252824	0.313923	0.844545	0.104127
piR-33543_chr6_26286547_26286578_+	Urine	1.25356	0.720831	2.43413	0.39352	0.45194	0.253741	0.313923	0.62697	0.104243
chr6.tRNA2-MetCAT	Urine	1.34343	0.720831	2.44039	0.345023	0.45194	0.25486	0.256823	0.62697	0.104434
piR-35176_chr6_27902532_27902563_-	Urine	1.24831	0.335792	2.34903	0.385162	0.532667	0.247138	0.308547	1.5863	0.105209
piR-35952_chr6_27902533_27902563_-	Urine	1.24568	0.335792	2.34903	0.371937	0.532667	0.247138	0.298583	1.5863	0.105209
chr6.tRNA152-ValCAC	Urine	1.30876	0.161523	2.20477	0.386475	0.576978	0.235553	0.295298	3.57212	0.106838
piR-35952_chr1_153671251_153671281_+	Urine	1.25731	0.364405	2.41708	0.383345	0.704781	0.266625	0.304892	1.93406	0.110309
piR-35176_chr1_153671251_153671282_+	Urine	1.25731	0.364405	2.41708	0.37482	0.704781	0.266625	0.298112	1.93406	0.110309
chr6.tRNA150-MetCAT	Urine	1.26324	0.432889	2.3773	0.416131	0.463433	0.262605	0.329417	1.07056	0.110463
piR-33543_chr6_27333004_27333035_-	Urine	1.22603	0.432889	2.3773	0.416182	0.463433	0.262605	0.339454	1.07056	0.110463
piR-35176_chr6_27777886_27777917_+	Urine	1.29014	0.519713	2.41256	0.376195	0.573031	0.268228	0.291592	1.10259	0.11118
chr6.tRNA61-MetCAT	Urine	1.30947	0.519713	2.41463	0.426282	0.573031	0.271272	0.325539	1.10259	0.112345
piR-33543_chr6_27777906_27777937_+	Urine	1.27981	0.519713	2.41463	0.393107	0.573031	0.271658	0.307161	1.10259	0.112505
piR-35176_chr6_27333024_27333055_-	Urine	1.18804	0.337614	2.36736	0.43081	0.562688	0.269703	0.362622	1.66666	0.113926
piR-35952_chr6_27333025_27333055_-	Urine	1.18804	0.337614	2.36736	0.44084	0.562688	0.269703	0.371065	1.66666	0.113926
piR-35952_chr6_26330341_26330371_-	Urine	1.24155	0.346645	2.35548	0.373951	0.673862	0.269032	0.301197	1.94395	0.114215
piR-35176_chr6_26330340_26330371_-	Urine	1.23383	0.346645	2.35548	0.375421	0.673862	0.269032	0.304273	1.94395	0.114215
piR-33543_chr6_26330320_26330351_-	Urine	1.23383	0.488882	2.35951	0.382457	0.586837	0.270248	0.309975	1.20037	0.114535
chr6.tRNA169-MetCAT	Urine	1.30749	0.488882	2.35951	0.370355	0.521444	0.273127	0.283256	1.06661	0.115755
chr6.tRNA142-MetCAT	Urine	1.28709	0.513705	2.37341	0.363656	0.39129	0.274903	0.282541	0.761702	0.115826
piR-33543_chr6_27592840_27592871_-	Urine	1.19837	0.511884	2.37304	0.409418	0.389777	0.275441	0.341646	0.761456	0.116071
chr8.tRNA6-AlaAGC	Urine	1.30815	0.547548	2.1065	0.25042	0.337385	0.246456	0.191431	0.616174	0.116998
piR-35952_chr6_27592861_27592891_-	Urine	1.19397	0.460793	2.37018	0.403253	0.432927	0.2796	0.337742	0.939526	0.117966
piR-35176_chr6_27592860_27592891_-	Urine	1.19397	0.460793	2.37018	0.41273	0.432927	0.2796	0.345679	0.939526	0.117966
piR-36249_chr17_38867645_38867674_+	Urine	1.27165	0.893426	1.64263	0.324243	0.522308	0.197424	0.254977	0.584612	0.120188
chr17.tRNA15-CysGCA	Urine	1.30979	1.03011	1.6493	0.326865	0.384361	0.200814	0.249555	0.373127	0.121757
piR-36249_chr17_39154533_39154562_-	Urine	1.21522	0.818541	1.60199	0.324311	0.553253	0.200645	0.266874	0.675902	0.125247
piR-36241_chr2_27051214_27051243_+	Urine	1.25974	0.693339	2.10159	0.249904	0.315108	0.267411	0.198377	0.454479	0.127242
piR-36249_chr17_38869334_38869363_-	Urine	1.20255	0.771831	1.63168	0.295823	0.393551	0.208374	0.245996	0.509894	0.127705
piR-36249_chr17_39153776_39153805_-	Urine	1.20669	0.821173	1.57613	0.29543	0.481026	0.201473	0.244827	0.58578	0.127827
chr19.tRNA2-GlyTCC	Urine	0.608033	0.547211	1.76516	0.179803	0.470936	0.22745	0.295713	0.86061	0.128855
chr13.tRNA4-GluCTC	Urine	0.443661	-0.432289	1.48333	0.250771	0.202702	0.191611	0.56523	-0.468903	0.129176
chr17.tRNA27-CysGCA	Urine	1.26739	0.869694	1.59863	0.300231	0.415658	0.212973	0.236889	0.477936	0.133222
chr17.tRNA26-CysGCA	Urine	1.26652	0.936228	1.62729	0.338172	0.484173	0.22581	0.267009	0.517153	0.138764
chr11.tRNA16-ValTAC	Urine	1.2461	1.00257	1.70299	0.307966	0.382722	0.238448	0.247144	0.381741	0.140018
chr6.tRNA151-ThrCGT	Urine	1.22184	0.258433	2.32393	0.380218	0.665252	0.330568	0.311184	2.57418	0.142245
chrX.tRNA4-ValTAC	Urine	1.1709	1.06158	1.81174	0.260869	0.408717	0.286181	0.222795	0.385008	0.157959
piR-36249_chr4_123508892_123508921_-	Urine	1.21237	0.938983	1.61339	0.28001	0.492441	0.260996	0.230962	0.524441	0.161768
chr11.tRNA17-ValTAC	Urine	1.12992	1.08247	1.79896	0.253474	0.317859	0.291231	0.224329	0.293643	0.161888
chr6.tRNA40-ValTAC	Urine	1.09977	-0.256059	1.57491	0.253442	0.282186	0.255906	0.230449	-1.10203	0.162489
chr6.tRNA85-PseudoTTC	Urine	1.11886	0	1.87262	0.543674	0	0.307446	0.485919	NA	0.16418
chr2.tRNA1-PseudoCCC	Urine	0.71007	-0.187795	1.62855	0.250838	0.322442	0.281869	0.353259	-1.71699	0.17308
chr4.tRNA3-CysGCA	Urine	1.26481	0.965651	1.61732	0.319619	0.407272	0.28111	0.252701	0.421759	0.173813
chr6.tRNA108-AlaAGC	Urine	1.04183	0.478144	1.75522	0.210338	0.341947	0.307741	0.201894	0.715154	0.175329
chr1.tRNA94-GluTTC	Urine	1.18992	-0.187795	1.84751	0.339014	0.322442	0.336627	0.284906	-1.71699	0.182206
chr6.tRNA144-AspGTC	Urine	0.903678	0.586474	1.84348	0.317812	0.371352	0.341687	0.351688	0.633195	0.185349
chr1.tRNA2-GlyCCC	Urine	0.982859	-0.209488	2.62211	0.221658	0.310627	0.518388	0.225524	-1.48279	0.197699
piR-36244_chr6_28796005_28796035_-	Urine	0.861078	0.349358	1.68692	0.259516	0.427145	0.337756	0.301385	1.22266	0.200221
piR-36258_chr6_28796004_28796035_-	Urine	0.861078	0.349358	1.68692	0.259516	0.427145	0.337756	0.301385	1.22266	0.200221
chr2.tRNA12-PseudoCTC	Urine	0.681829	0	1.39086	0.232355	0	0.28879	0.340781	NA	0.207634
chr1.tRNA131-GlyCCC	Urine	1.0556	0.0456155	2.61628	0.239322	0.480781	0.618046	0.226716	10.5399	0.236231
MT-TS1	Urine	1.18429	0.778923	2.00795	0.881853	0.390894	0.482657	0.744624	0.50184	0.240373
chr12.tRNA5-AspGTC	Urine	1.2461	0.696749	1.42725	0.430378	0.405561	0.350483	0.34538	0.582076	0.245565
chr1.tRNA43-GlyGCC	Urine	1.0166	0.478144	2.59833	0.250241	0.537584	0.651489	0.246156	1.12431	0.250734
chr19.tRNA6-LysCTT	Urine	1.05267	1.24679	1.69671	0.561821	0.496925	0.428136	0.533713	0.398564	0.252334
chr15.tRNA10-SerGCT	Urine	1.09033	0.744585	1.59872	0.410499	0.324016	0.412583	0.37649	0.435164	0.258071
chr6.tRNA123-SerGCT	Urine	1.08252	0.863572	1.56753	0.285638	0.327621	0.407745	0.263865	0.379379	0.260119
chr14.tRNA1-LeuAAG	Urine	1.25356	1.03476	1.85192	0.239499	0.501061	0.481888	0.191056	0.484228	0.260209
chr1.tRNA137-Pseudo???	Urine	1.0631	0.989005	1.77804	0.503421	0.440939	0.467925	0.473539	0.445841	0.263169
chr5.tRNA3-LeuAAG	Urine	1.15665	0.547548	1.57932	0.290072	0.406353	0.422255	0.250787	0.742131	0.267366
chr1.tRNA96-PseudoCCT	Urine	0.168727	-0.239207	1.48155	0.203745	0.294529	0.40337	1.20754	-1.23127	0.272261
chr6.tRNA166-AlaAGC	Urine	0.8523	0.149271	1.37905	0.219588	0.377278	0.383182	0.257642	2.52747	0.27786
chr17.tRNA42-LeuTAG	Urine	1.19141	0.644458	1.65415	0.211457	0.375285	0.464836	0.177485	0.582327	0.281012
MT-TA	Urine	0.824542	0.275395	1.63297	0.256062	0.358096	0.462954	0.310551	1.3003	0.283504
chr16.tRNA16-LeuAAG	Urine	1.28136	1.15976	1.84484	0.262885	0.418973	0.523954	0.20516	0.361257	0.28401
chr5.tRNA7-LeuAAG	Urine	1.2661	1.03203	1.86833	0.227668	0.377374	0.532118	0.179818	0.365663	0.28481
chr11.tRNA8-SerGCT	Urine	1.14987	0.790512	1.5473	0.275946	0.301372	0.449961	0.23998	0.381237	0.290804
chr6.tRNA98-LeuAAG	Urine	1.3005	1.13442	1.88316	0.263225	0.417475	0.551479	0.202402	0.368006	0.292848
chr6.tRNA43-SerGCT	Urine	0.921582	0.66835	1.48816	0.285638	0.363179	0.43586	0.309943	0.543396	0.292885
chr6.tRNA62-SerGCT	Urine	0.979574	0.761823	1.50387	0.273975	0.433357	0.441429	0.279688	0.568842	0.293529
chr5.tRNA19-LeuAAG	Urine	1.20559	0.577514	1.56706	0.221349	0.426473	0.46733	0.183602	0.738463	0.298222
chr17.tRNA16-GlnTTG	Urine	1.19169	0.774986	1.56082	0.470737	0.476134	0.465971	0.395016	0.614378	0.298542
chr16.tRNA27-LeuTAG	Urine	1.27124	1.22442	1.85743	0.244382	0.450281	0.556497	0.19224	0.36775	0.299606
chr6.tRNA31-SerGCT	Urine	0.943876	0.821069	1.54605	0.3393	0.371576	0.468216	0.359475	0.452552	0.302846
chr6.tRNA49-GlnCTG	Urine	1.1078	0.425182	1.54375	0.477456	0.222404	0.472427	0.430996	0.52308	0.306026
chr17.tRNA7-SerGCT	Urine	1.01762	0.644458	1.55559	0.310132	0.316341	0.480087	0.304762	0.490864	0.30862
chr6.tRNA1-GlnCTG	Urine	1.10004	0.346645	1.60231	0.409002	0.479434	0.495187	0.371806	1.38307	0.309047
chr1.tRNA99-ValCAC	Urine	0.501657	0	1.63982	0.236087	0	0.515474	0.470613	NA	0.314348
chr17.tRNA18-ArgCCT	Urine	1.02532	0.577514	1.66124	0.177416	0.407113	0.524043	0.173035	0.704941	0.315453
chr6.tRNA78-LeuAAG	Urine	1.26203	1.00188	1.71765	0.301835	0.464705	0.545569	0.239166	0.463835	0.317625
chr14.tRNA2-LeuTAG	Urine	1.07538	1.01633	1.64625	0.390554	0.413224	0.528792	0.363177	0.406586	0.32121
chr6.tRNA99-GlnCTG	Urine	1.13413	0.520658	1.61702	0.398556	0.29211	0.523453	0.351421	0.56104	0.323715
chr5.tRNA16-LeuAAG	Urine	1.18719	0.543411	1.59589	0.241799	0.383071	0.518587	0.203674	0.704938	0.324952
chr17.tRNA12-TrpCCA	Urine	0.797217	0.519112	1.3748	0.357897	0.354366	0.451722	0.448933	0.68264	0.328572
chr6.tRNA42-GlnCTG	Urine	1.10488	0.364405	1.46709	0.403907	0.317983	0.485574	0.365568	0.872609	0.330977
chr16.tRNA2-ArgCCT	Urine	1.24857	0.785333	1.70899	0.237486	0.350669	0.568689	0.190207	0.446523	0.332763
chr6.tRNA100-LeuCAA	Urine	1.22957	0.362853	1.51534	0.224333	0.376519	0.518483	0.182449	1.03766	0.342155
chr1.tRNA34-LeuCAG	Urine	0.943876	0.124152	1.53763	0.296682	0.396034	0.528276	0.314323	3.18992	0.343566
chr17.tRNA13-GlyCCC	Urine	0.677529	0.825784	2.30663	0.444075	0.364852	0.795469	0.655433	0.441825	0.344862
chr16.tRNA17-LeuCAG	Urine	0.946878	0.320285	1.59509	0.278909	0.466815	0.553348	0.294556	1.4575	0.346908
chr17.tRNA3-GlnCTG	Urine	1.12297	0.460793	1.55912	0.428928	0.219481	0.541381	0.381959	0.476311	0.347236
chr16.tRNA12-ArgCCT	Urine	0.92395	-0.179257	1.64086	0.238037	0.326332	0.573045	0.25763	-1.82048	0.349235
chr6.tRNA7-LeuCAG	Urine	0.976389	0.459519	1.62133	0.285515	0.32836	0.572811	0.29242	0.714573	0.353296
chr15.tRNA3-CysGCA	Urine	0.939099	0.944401	1.42365	0.270107	0.403173	0.503205	0.287623	0.426908	0.353462
chr16.tRNA26-LeuCAG	Urine	1.16465	0.460793	1.63435	0.263954	0.332787	0.583742	0.226638	0.722204	0.35717
chr16.tRNA30-LysCTT	Urine	1.2691	0.941873	1.66613	0.441067	0.480077	0.595728	0.347542	0.509704	0.357552
chr22.tRNA1-SeCTCA	Urine	0.754818	-0.0545116	1.35811	0.209321	0.406466	0.486118	0.277313	-7.45651	0.357936
chr6.tRNA126-LeuAAG	Urine	1.22498	0.736234	1.69184	0.259503	0.528218	0.605968	0.211842	0.717459	0.358171
chr1.tRNA36-LeuCAG	Urine	0.939099	0.324596	1.46485	0.272271	0.239316	0.527799	0.289928	0.737272	0.360309
chr1.tRNA40-LeuCAG	Urine	0.921582	0.288661	1.51964	0.274995	0.302081	0.562656	0.298395	1.04649	0.370255
chr6.tRNA74-LeuCAA	Urine	0.903825	0.349358	1.41654	0.301629	0.308317	0.525727	0.333724	0.882522	0.371135
chr17.tRNA21-ArgCCT	Urine	1.07248	0.519713	1.59828	0.191109	0.35669	0.596073	0.178193	0.68632	0.372947
chr6.tRNA130-GlnTTG	Urine	0.983921	0.463924	1.3616	0.48368	0.406401	0.509554	0.491584	0.876008	0.374231
chr1.tRNA42-LeuCAG	Urine	0.923779	0.246518	1.51927	0.279326	0.422545	0.577352	0.302373	1.71405	0.380018
chr1.tRNA67-LeuCAG	Urine	1.19696	0.463571	1.54496	0.307084	0.248032	0.600196	0.256553	0.535046	0.388487
chr6.tRNA173-GlnTTG	Urine	0.983393	0.36732	1.3164	0.444182	0.406931	0.531213	0.451683	1.10784	0.403536
chr1.tRNA38-LeuCAG	Urine	0.895934	0.299825	1.54546	0.266614	0.378898	0.625329	0.297582	1.26373	0.404622
chr1.tRNA9-ArgTCT	Urine	1.25805	0.718225	1.34293	0.078229	0.29757	0.564938	0.062183	0.414313	0.420675
chr17.tRNA31-AsnGTT	Urine	0.86963	0.844038	1.31106	0.198383	0.503654	0.557397	0.228123	0.59672	0.425151
piR-36705_chr17_38751791_38751820_-	Urine	0.849194	0.832456	1.31106	0.22074	0.497083	0.557397	0.25994	0.597128	0.425151
chr1.tRNA66-LeuCAA	Urine	0.505738	0.334825	1.3219	0.245557	0.269275	0.574261	0.485542	0.804228	0.43442
piR-36705_chr19_1383597_1383626_+	Urine	1.01598	1.16679	1.31449	0.225567	0.501185	0.607835	0.222019	0.429543	0.462411
chr19.tRNA1-AsnGTT	Urine	0.971284	1.16679	1.33336	0.260762	0.501185	0.6221	0.268472	0.429543	0.466565
chr3.tRNA11-ArgACG	Urine	1.34652	-0.582805	1.36694	0.247214	0.148809	0.678388	0.183594	-0.255333	0.496283
