# Supplementary material for: Small non-coding RNA profiling in human biofluids and surrogate tissues from healthy individuals: description of the diverse and most represented species
Source: Oncotarget. 2017 Dec 14;9(3):3097–111. doi: 10.18632/oncotarget.23203 (PMC5790449; doi:10.18632/oncotarget.23203)
Supplement: Supplementary file 17 [file oncotarget-09-3097-s017.xlsx]

## Sheet: Foglio1
Supplementary Table 4A. A comparison of miRNAs detected in the study as reference and the data available on public databases
			This study (Median number normalized reads)				DASHR (RPM)										Yeri et al., 2017 (Median – IQR)		Freedman et al., 2016 (Average read number ± SD )	Neerincx et al., 2015 (Average read number)	Hamfjord et al., 2012 (Median read number)	Seashols-Williams et al., 2016 (Average read number)			ExoCarta
miRNA	miRNA arm	Category	Plasma exosomes (n=125)	Cervical scrapes (n=31)	Stool (n=39)	Urine (n=48)	Plasma (n=3)	Serum (n=23)	Whole blood (n=22)	Colon (n=2)	Colon ascendens (n=3)	Colon coecum (n=2)	Colon rectum (n=1)	Bladder (n=2)	Kidney (n=11)	Testicular germ (n=6)	Plasma (n=183)	Urine (n=204)	Plasma (n=40)	Normal Colorectal Mucosa (n=23)	Normal Colon Tissue (n=8)	Venous blood (n=3)	Urine (n=4)	Stool (n=3)	EXPERIMENT ID	METHODS	ENTREZ GENE ID	COMMENTS
hsa-miR-320a	hsa-miR-320a	Common	16505.8	198.27	23.77	1166.99	3822.23	18376.4	102.94	9806.11	7201.77	26286.9	30111	1526.08	2606.24	13672.8	8077.93 (5538.61 - 14119.6)	459.96 (329.11 - 820.5)	2488.83 ± 891.51	NA	156927	4650.33	782.25	12.5	223	qRT-PCR	NOTFOUND	NOTFOUND
hsa-miR-3960	hsa-miR-3960	Common	345.04	53.25	114.08	465.36	NA	NA	NA	NA	NA	NA	NA	NA	NA	NA	NA	NA	NA	NA	NA	3	90.25	0.75	218	Human miRNA Microarray Kit	100616250	Clear hit to Entrez gene ID
hsa-miR-1273a	hsa-miR-1273a	Common	90.06	40.79	20.8	408.64	0	0	0	0	0	0	0	0	0	0	NA	NA	NA	NA	NA	4.33333	1.5	0	NA	NA	NA	NA
hsa-miR-7641-2	hsa-miR-7641	Common	403.91	89.83	105.28	179.81	NA	NA	NA	NA	NA	NA	NA	NA	NA	NA	NA	1.01 (1.01 - 1.01)	NA	1.7	NA	398.333	101.5	14	NA	NA	NA	NA
hsa-miR-4419a	hsa-miR-4419a	Common	43.39	26.25	24.54	164.77	0	0	0	0	0	0	0	0	0	0	1 (1 - 1)	NA	NA	NA	NA	0.333333	7.75	0.25	NA	NA	NA	NA
hsa-miR-589	hsa-miR-589-5p	Common	339.07	254.93	28.73	147.145	55.71	45.615	16.93	8.515	3.19	2.61	2.43	10.61	6.285	9.27	204.67 (166.2 - 287.05)	3 (1.04 - 5.56)	14.22 ± 11.07	NA	NA	83.6667	21.75	0	226	Small RNA sequencing (Illumina HiSeq 2000 (Solexa)	693174	Clear hit to Entrez gene ID
hsa-miR-7641-1	hsa-miR-7641	Common	196.07	156.13	81.56	113.875	NA	NA	NA	NA	NA	NA	NA	NA	NA	NA	NA	1.01 (1.01 - 1.01)	NA	1.7	NA	398.333	101.5	14	NA	NA	NA	NA
hsa-miR-4709	hsa-miR-4709-5p	Common	115.39	34.67	65.82	70.115	0.14	0	0.01	0.135	0.22	0.18	0.09	0.31	1.3	0.38	NA	NA	NA	NA	NA	NA	NA	NA	NA	NA	NA	NA
hsa-miR-4497	hsa-miR-4497	Common	34.64	35.75	27.32	53.065	0	0	0	0.1	0.19	0.33	0	0.34	0.145	0.07	NA	NA	NA	NA	NA	5.66667	90.5	0.25	222	RT-PCR	100616454	Clear hit to Entrez gene ID
hsa-miR-636	hsa-miR-636	Common	63.31	44.32	81.72	39.44	1.08	1.855	19.05	0.115	0	0	0	0	0.015	0.07	6.48 (4.18 - 15.49)	NA	NA	NA	1	3.33333	2.25	0	NA	NA	NA	NA
hsa-miR-4792	hsa-miR-4792	Common	77.92	35.75	31.79	24.625	0	0	0	0.035	0.1	0	0	0	0	0	NA	NA	NA	NA	NA	3.33333	39	1	222	RT-PCR	100616448	Clear hit to Entrez gene ID
hsa-miR-122	hsa-miR-122-5p	Plasma exosomes	32512	1.09	14.14	15.215	18.02	9214.57	0.03	20.98	33.9	38.51	3.8	0.68	956.825	16.25	349.14 (171.31 - 666.47)	1.11 (1.11 - 2.15)	2336.94 ± 1644.06	NA	NA	10.3333	1.25	0.125	226	Small RNA sequencing (Illumina HiSeq 2000 (Solexa)	406906	Clear hit to Entrez gene ID
hsa-miR-142	hsa-miR-142-5p	Plasma exosomes	2462.86	1.13	6.15	12.47	33715.2	8122.99	1435.24	1517.58	942.43	575.04	780.55	285.04	145.47	909.09	12016.62 (7516.33 - 17440.24)	14.84 (6.54 - 34.56)	6217.99 ± 1546.45	NA	1565	17346.7	28.75	33	NA	NA	NA	NA
hsa-miR-199a-1	hsa-mir-199a-1-3p	Plasma exosomes	2036.41	1.13	1.81	7.345	0.09	0	0	0.205	0.13	0.54	0.32	0.03	0.07	0.03	NA	NA	NA	NA	NA	NA	NA	NA	NA	NA	NA	NA
hsa-miR-484	hsa-miR-484	Plasma exosomes	1566.16	1.13	2.68	10.205	352.68	293.03	1126.79	67.445	7.72	13.91	15.72	43.05	9.6	16.18	1279.07 (958.27 - 1693.13)	10.42 (5.77 - 20.34)	4072.84 ± 1479.79	NA	143.5	1978.33	24.5	3.25	223	qRT-PCR	619553	Clear hit to Entrez gene ID
hsa-miR-6516	hsa-miR-6516-3p	Plasma exosomes	977.08	1.13	2.1	2.895	NA	NA	NA	NA	NA	NA	NA	NA	NA	NA	NA	NA	1.22 ± 6.54	1.8	NA	1.66667	0	0	NA	NA	NA	NA
hsa-miR-3615	hsa-miR-3615	Plasma exosomes	973.49	3.28	7.44	19.805	90.21	115.655	150.97	2.17	1.56	1.27	1.47	1.02	2.64	2.9	377.45 (280.84 - 572.29)	7.1 (3.76 - 12.66)	60.05 ± 35.81	NA	128	1145.33	17	2.75	222	RT-PCR	100500847	Clear hit to Entrez gene ID
hsa-miR-451b	hsa-miR-451b	Plasma exosomes	806.36	1.09	1.6	1.525	0	0	0.07	0	0	0	0	0	0	0	3.86 (2.12 - 9.01)	NA	NA	NA	NA	11.6667	0.25	0	NA	NA	NA	NA
hsa-miR-409	hsa-miR-409-3p	Plasma exosomes	785.02	1.09	4.9	7.695	2139.76	124.65	8.13	56.365	24.67	21.56	16.22	18.01	15.87	76.92	1644.17 (803.37 - 3155.62)	3.24 (1.38 - 7.73)	121.69 ± 89.28	NA	69.5	36.3333	3.25	0	226	Small RNA sequencing (Illumina HiSeq 2000 (Solexa)	574413	Clear hit to Entrez gene ID
hsa-miR-223	hsa-miR-223-5p	Plasma exosomes	709.13	1.13	3.5	15.66	1607.51	853.915	49.66	251.135	1107.88	75.79	98.56	41.14	13.495	66.69	103.4 (78.27 - 145.12)	1 (1 - 1)	64.58 ± 51.92	NA	NA	94	20	0.25	226	Small RNA sequencing (Illumina HiSeq 2000 (Solexa)	407008	Clear hit to Entrez gene ID
hsa-miR-3591	hsa-miR-3591-3p	Plasma exosomes	513.27	1.09	1.75	1.4	0	0.045	0	0.01	0.03	0	0.05	0	0.2	0.01	1 (1 - 1.52)	1.01 (1.01 - 1.01)	NA	NA	NA	10.3333	1.25	0.125	NA	NA	NA	NA
hsa-miR-625	hsa-miR-625-3p	Plasma exosomes	460.74	1.12	2.61	6.125	0.38	0	0	0.255	0.73	0.18	0	0	0	0.11	69.97 (42.32 - 134.77)	NA	460.71 ± 209.65	NA	NA	11.6667	0.25	0	115	Human miRNA Microarray Kit	693210	Clear hit to Entrez gene ID
hsa-miR-328	hsa-miR-328-3p	Plasma exosomes	444.02	1.13	3.11	8.085	130.76	29.465	20.61	14.97	1.47	3.8	4.81	19.99	5.75	6.55	371.2 (265.56 - 494.11)	10.56 (3.32 - 28.77)	21.97 ± 20.04	73.2	NA	111	14.25	0.75	226	Small RNA sequencing (Illumina HiSeq 2000 (Solexa)	442901	Clear hit to Entrez gene ID
hsa-miR-134	hsa-miR-134-5p	Plasma exosomes	439.06	1.11	2.38	4.385	498.65	22.135	0.24	16.55	22.63	8.62	8.02	45.16	17.755	104.3	194.34 (77.99 - 370.14)	1 (1 - 1)	1685.12 ± 1132.93	NA	NA	7	1	0	226	Small RNA sequencing (Illumina HiSeq 2000 (Solexa)	406924	Clear hit to Entrez gene ID
hsa-miR-370	hsa-miR-370-3p	Plasma exosomes	393.72	1.13	2.13	6.255	86.74	8.6	0.07	3.24	1.88	3.44	1.15	5.87	1.05	4.75	59.21 (25.99 - 146.25)	1.01 (1.01 - 1.01)	3.54 ± 5.90	NA	NA	38	1.5	0	226	Small RNA sequencing (Illumina HiSeq 2000 (Solexa)	442915	Clear hit to Entrez gene ID
hsa-miR-4433	hsa-miR-4433-3p	Plasma exosomes	385.78	1.13	3.67	7.335	0.09	2.9	0.11	0.015	0.03	0.07	0	0.03	0.14	1.89	NA	NA	NA	NA	NA	9.83333	0.125	0	NA	NA	NA	NA
hsa-miR-139	hsa-miR-139-5p	Plasma exosomes	329.62	1.11	2.85	3.54	56.09	28.465	0.19	50.03	10.72	54.45	68.32	332.69	137.16	181.96	38.62 (25.61 - 61.73)	1 (1 - 1)	866.62 ± 318.91	124	533.5	23.3333	0	0	226	Small RNA sequencing (Illumina HiSeq 2000 (Solexa)	406931	Clear hit to Entrez gene ID
hsa-miR-150	hsa-miR-150-5p	Plasma exosomes	311.99	1.13	1.81	2.665	49.61	2483.03	149.26	214.09	6.86	13.37	23.6	78.42	33.42	342.35	311.75 (189.77 - 528.87)	1.07 (1.07 - 1.62)	7958.92 ± 4008.78	NA	NA	467	6	1.25	15	miRCURY LNA Array	387168	Clear hit to Entrez gene ID
hsa-miR-4732	hsa-miR-4732-5p	Plasma exosomes	309.32	1.13	3.36	1.48	1.78	37.035	1.34	0.32	0.41	0.76	1.15	0.58	3.97	1.12	9.07 (4.96 - 19.02)	NA	22.69 ± 17.48	NA	NA	49	0	0	NA	NA	NA	NA
hsa-miR-518a-1	hsa-miR-518a-3p	Plasma exosomes	304.44	1.13	2.2	1.425	0	0	0	0	0	0	0	0	0	0	1 (1 - 1)	NA	NA	NA	NA	NA	NA	NA	NA	NA	NA	NA
hsa-miR-320b-1	hsa-miR-320b	Plasma exosomes	297.36	1.13	4.76	13.915	0.05	0	0	0.065	0.06	0.14	0.27	0.03	0	0.03	399.31 (254.31 - 814)	88.66 (51.6 - 175.5)	32.55 ± 29.37	214	3338.5	174	55.25	1	NA	NA	NA	NA
hsa-miR-543	hsa-miR-543	Plasma exosomes	297.17	1.09	1.59	5.005	7.04	11.41	0.08	15.93	9.19	51.12	40.46	1.91	5.54	51.67	15.71 (7.54 - 29.11)	NA	27.25 ± 26.88	NA	1000.5	17	1	0	226	Small RNA sequencing (Illumina HiSeq 2000 (Solexa)	100126335	Clear hit to Entrez gene ID
hsa-miR-382	hsa-miR-382-5p	Plasma exosomes	291.62	1.09	2.01	5.63	100.96	66.18	0.02	41.635	75.29	81.26	67.4	24.12	21.935	245.92	18.73 (9.35 - 45.32)	NA	45.59 ± 32.07	NA	NA	2.66667	4	0.25	226	Small RNA sequencing (Illumina HiSeq 2000 (Solexa)	494331	Clear hit to Entrez gene ID
hsa-miR-144	hsa-miR-144-3p	Plasma exosomes	282.1	1.13	2.97	7.49	230.6	1652.38	97.98	56.45	100.47	91.41	117.48	176.46	167.74	19.28	600.1 (312.18 - 1079.69)	1.09 (1.09 - 2.62)	2940.73 ± 986.36	368	NA	52034	4.5	71.75	NA	NA	NA	NA
hsa-miR-1302-4	hsa-miR-1302	Plasma exosomes	266.46	1.13	3.67	1.41	0	0	0	0	0	0	0	0	0	0	NA	NA	NA	NA	1	NA	NA	NA	NA	NA	NA	NA
hsa-miR-18a	hsa-miR-18a-5p	Plasma exosomes	249.65	1.11	3.08	3.67	37.17	22.86	12.5	14.27	23.81	5	6.6	5.83	2.74	7.69	56.93 (40.24 - 74.78)	NA	721.25 ± 263.36	150	NA	369.667	0	0.5	115	Human miRNA Microarray Kit	406953	Clear hit to Entrez gene ID
hsa-miR-1-2	hsa-miR-1-3p	Plasma exosomes	234.47	1.09	2.24	9.68	0	2.27	0	290.52	75.61	936.61	937.71	159.44	75.625	20.58	2.6 (1.24 - 5.21)	NA	NA	NA	NA	NA	NA	NA	NA	NA	NA	NA
hsa-miR-19b-1	hsa-miR-19b-3p	Plasma exosomes	232.26	1.13	9.63	17.62	1.17	0.095	0.01	0.455	0.41	0	0.05	0.17	0.11	0.12	1039 (673.71 - 1534.99)	27.7 (15.68 - 44.43)	31415.67 ± 4207.49	1859	NA	754.667	1.75	1.5	NA	NA	NA	NA
hsa-miR-379	hsa-miR-379-5p	Plasma exosomes	212.53	1.13	1.84	6.22	25.2	1.825	0.01	13.81	13.79	28.44	24.06	155.55	29.035	107.95	2.72 (1.4 - 5.97)	NA	2.37 ± 4.45	NA	NA	16.6667	1.75	0	226	Small RNA sequencing (Illumina HiSeq 2000 (Solexa)	494328	Clear hit to Entrez gene ID
hsa-miR-493	hsa-miR-493-5p	Plasma exosomes	202.21	1.13	2.61	5.785	138.88	6.895	0.04	7.87	9.35	6.49	5.18	8.66	6.705	43.9	25.46 (12.12 - 52.51)	1.02 (1.02 - 1.02)	7.96 ± 9.06	NA	NA	3.33333	0.5	0	226	Small RNA sequencing (Illumina HiSeq 2000 (Solexa)	574450	Clear hit to Entrez gene ID
hsa-miR-335	hsa-miR-335-3p	Plasma exosomes	186.62	1.11	1.84	17.095	125.84	53.225	1.61	62.145	87.9	74.45	50.26	16.48	45.4	24.59	110.68 (40.31 - 201.21)	3.89 (1.05 - 6.77)	20.06 ± 22.00	695	NA	31.6667	2.25	0	226	Small RNA sequencing (Illumina HiSeq 2000 (Solexa)	442904	Clear hit to Entrez gene ID
hsa-miR-4286	hsa-miR-4286	Plasma exosomes	186.14	1.13	10.25	3.715	0	0	0	0	0	0	0	0	0	0	NA	NA	NA	NA	175.5	7	0.25	0.25	222	RT-PCR	100422982	Clear hit to Entrez gene ID
hsa-miR-330	hsa-miR-330-3p	Plasma exosomes	186.13	1.13	2.46	14.11	42.05	51.96	0.58	109.915	147.93	158.8	297.83	18.52	40.955	75.09	86.1 (63.45 - 110.81)	1.01 (1.01 - 2.16)	28.73 ± 21.87	NA	1636.5	14.6667	1	0	NA	NA	NA	NA
hsa-miR-381	hsa-miR-381-3p	Plasma exosomes	178.27	1.09	1.59	4.65	509.68	22.335	0.09	76.63	2.01	2.25	2.66	70.24	3.855	4.34	164.45 (73.13 - 309.99)	1.02 (1.02 - 2.08)	30.94 ± 30.87	1129	NA	41.6667	1	0	226	Small RNA sequencing (Illumina HiSeq 2000 (Solexa)	494330	Clear hit to Entrez gene ID
hsa-miR-483	hsa-miR-483-5p	Plasma exosomes	164.32	1.13	16.39	2.88	0.38	20.665	0.05	5.345	4.37	10.07	20.99	20.26	22.035	61.88	5.44 (3.23 - 10.04)	NA	34.91 ± 23.36	NA	639	NA	NA	NA	45	467microRNA Array	619552	Clear hit to Entrez gene ID
hsa-miR-652	hsa-miR-652-3p	Plasma exosomes	154.66	1.13	4.9	12.9	526.62	194.975	114.77	56.785	77.05	23.51	26.67	33.19	37.44	27.23	446.54 (369.56 - 609.12)	3.93 (2.09 - 6.37)	184.32 ± 79.72	NA	NA	1020	7.75	2.25	226	Small RNA sequencing (Illumina HiSeq 2000 (Solexa)	724022	Clear hit to Entrez gene ID
hsa-miR-548o	hsa-miR-548o-5p	Plasma exosomes	154.54	1.13	3.55	18.73	0	0	0	0	0	0	0	0	0	0	NA	NA	NA	NA	NA	NA	NA	NA	NA	NA	NA	NA
hsa-miR-432	hsa-miR-432-5p	Plasma exosomes	149.7	1.11	16.18	6.34	226.23	64.74	0.09	50.74	45.23	105.28	106.72	25.65	30.36	395.34	171.04 (77.99 - 347.68)	1.04 (1.04 - 3.15)	11.63 ± 13.46	NA	NA	7.66667	1.5	0	45	467microRNA Array	574451	Clear hit to Entrez gene ID
hsa-miR-130b	hsa-miR-130b-5p	Plasma exosomes	145.02	1.12	3.36	5.24	396.7	168.24	27.11	78.52	107.43	46.48	61.45	49.22	14.075	38.19	108.19 (73.99 - 172.92)	1.04 (1.04 - 2.71)	55.34 ± 35.82	NA	NA	81	2.25	0.25	15	miRCURY LNA Array	723816	Clear hit to Entrez gene ID
hsa-miR-155	hsa-miR-155-5p	Plasma exosomes	143.65	1.11	4.2	16.61	57.12	91.84	1.76	352.105	169.6	82.46	114.64	56.49	13.76	299.32	137.91 (85.41 - 216.12)	5.82 (2.76 - 9.91)	107.32 ± 80.75	NA	NA	95.6667	11	0.5	117	Human miRNA Microarray Kit	406947	Clear hit to Entrez gene ID
hsa-miR-485	hsa-miR-485-5p	Plasma exosomes	143.26	1.11	2.66	3.06	75.19	7.795	0.51	22.31	24.67	52.13	52.1	16.89	29.885	260.47	62.48 (28.33 - 123.67)	1.02 (1.02 - 1.02)	4.70 ± 8.47	NA	200	NA	NA	NA	226	Small RNA sequencing (Illumina HiSeq 2000 (Solexa)	574436	Clear hit to Entrez gene ID
hsa-miR-197	hsa-miR-197-3p	Plasma exosomes	142.84	1.13	8.18	7.6	60.5	72.38	50.97	32.6	30.32	11.45	16.82	19.1	6.895	29.53	168.34 (100.84 - 236.22)	8.12 (3.07 - 16.11)	1437.64 ± 481.36	NA	NA	96.6667	4.5	0.75	226	Small RNA sequencing (Illumina HiSeq 2000 (Solexa)	406974	Clear hit to Entrez gene ID
hsa-miR-4460	hsa-miR-4460	Plasma exosomes	124.04	1.09	2.61	3.47	0	0	0	0	0	0	0	0	0	0	NA	NA	NA	NA	NA	NA	NA	NA	NA	NA	NA	NA
hsa-miR-323b	hsa-miR-323b-3p	Plasma exosomes	122.55	1.11	1.81	2.01	86.03	11.82	0.35	0.915	1.18	0.72	2.02	0.14	0.985	1.74	35.75 (21.71 - 70.41)	1 (1 - 1)	38.50 ± 35.77	NA	23.5	3.33333	0	0	NA	NA	NA	NA
hsa-miR-15b	hsa-miR-15b-3p	Plasma exosomes	120.75	1.13	1.75	2.9	215.3	348.565	56.02	152.59	251.56	109.41	126.97	256.69	240.045	195.92	29.38 (20.12 - 42.31)	NA	336.84 ± 104.87	NA	NA	207	1.75	1	15	miRCURY LNA Array	387175	Clear hit to Entrez gene ID
hsa-miR-19a	hsa-miR-19a-3p	Plasma exosomes	119.32	1.13	2.01	5.71	200.51	48.515	0.42	36.075	3.35	0.58	0.64	2.8	1.145	2.42	289.43 (159.95 - 413.26)	3.44 (1.08 - 5.64)	8321.80 ± 1356.05	436	NA	437	2	0.5	115	Human miRNA Microarray Kit	406979	Clear hit to Entrez gene ID
hsa-miR-433	hsa-miR-433-3p	Plasma exosomes	115.55	1.13	2.33	2.35	63.13	6.705	0.07	10.715	10.69	22.82	23.83	4.43	6.375	47.81	32.14 (13.82 - 66.42)	1 (1 - 1)	14.62 ± 14.35	NA	NA	NA	NA	NA	222	RT-PCR	574034	Clear hit to Entrez gene ID
hsa-miR-3972	hsa-miR-3972	Plasma exosomes	111.83	1.13	8.31	6.2	0	0	0	0	0	0	0	0	0	0	NA	NA	NA	NA	NA	NA	NA	NA	222	RT-PCR	100616188	Clear hit to Entrez gene ID
hsa-miR-520f	hsa-miR-520f-5p	Plasma exosomes	107.76	1.09	2.24	1.34	0	0	0	0	0	0	0	0	0	0.76	NA	NA	NA	NA	NA	NA	NA	NA	NA	NA	NA	NA
hsa-miR-1301	hsa-miR-1301-3p	Plasma exosomes	104.13	1.13	2.97	16.905	39.75	37.245	0.76	8.49	7.5	15.62	20.57	2.59	19.235	27.41	113.04 (73.72 - 149.13)	1.83 (1.03 - 3.49)	27.64 ± 25.85	NA	NA	32.3333	6.75	0	226	Small RNA sequencing (Illumina HiSeq 2000 (Solexa)	100302246	Clear hit to Entrez gene ID
hsa-miR-92a-2	hsa-miR-92a-3p	Plasma exosomes	94.79	1.09	1.75	7.34	16.8	57.52	40.76	17.395	2.9	1.81	4.54	15.69	3.965	4.27	73820.98 (54776.97 - 112954.57)	2978.25 (1994.7 - 4661.62)	2849.68 ± 743.42	40799	NA	23385	342	26.5	NA	NA	NA	NA
hsa-miR-15a	hsa-miR-15a-5p	Plasma exosomes	92.68	1.09	2.33	2.605	343.05	411.75	22.36	147.95	263.79	90.57	100.12	108.82	87.9	75.21	1362.73 (804.74 - 2248.63)	6.21 (3.24 - 11.28)	6248.94 ± 2064.72	1959	NA	1028.33	1.25	0.75	15	miRCURY LNA Array	387174	Clear hit to Entrez gene ID
hsa-miR-576	hsa-miR-576-3p	Plasma exosomes	89.63	1.13	5.71	8.59	3.14	8.545	5.27	3.91	5.46	2.35	2.89	2.73	0.77	1.37	16.08 (10.78 - 26.57)	1.01 (1.01 - 1.01)	8.48 ± 8.93	NA	49	200	4.25	0.5	NA	NA	NA	NA
hsa-miR-1273h	hsa-miR-1273h-3p	Plasma exosomes	88.56	3.4	3.66	17.205	NA	NA	NA	NA	NA	NA	NA	NA	NA	NA	128.8 (88.97 - 168.54)	NA	10.84 ± 10.37	NA	NA	NA	NA	NA	NA	NA	NA	NA
hsa-miR-323a	hsa-miR-323a-3p	Plasma exosomes	88.38	1.13	2.24	2.21	27.6	10.73	0.04	12.16	7.25	27.97	31.48	1.77	4.34	35.94	11.93 (5.59 - 19.04)	NA	84.18 ± 76.59	NA	NA	NA	NA	NA	NA	NA	NA	NA
hsa-miR-3925	hsa-miR-3925-5p	Plasma exosomes	87.29	1.13	2.99	1.455	0	0	0	0.065	0.19	0.18	0.23	0.1	0.005	0.09	NA	NA	NA	NA	NA	NA	NA	NA	NA	NA	NA	NA
hsa-miR-765	hsa-miR-765	Plasma exosomes	86.75	1.13	9.07	16.82	0	0	0	0.42	0.61	0.87	1.51	1.06	1.165	1.83	1 (1 - 1.06)	NA	NA	NA	7	NA	NA	NA	222	RT-PCR	768220	Clear hit to Entrez gene ID
hsa-miR-130a	hsa-miR-130a-3p	Plasma exosomes	86.09	1.11	2.27	4.79	1005.79	326.435	34.4	355.38	210.62	324.47	482.86	492.64	362.51	270.8	1160.28 (951.25 - 1431.56)	35.91 (25.99 - 51.78)	2643.25 ± 1229.36	NA	NA	182.333	0.5	0.25	117	Human miRNA Microarray Kit	406919	Clear hit to Entrez gene ID
hsa-miR-338	hsa-miR-338-5p	Plasma exosomes	84.33	1.13	1.85	16.1	82	21.075	0.51	47.095	10.6	23.08	30.1	10.61	4.295	3	9.15 (5.53 - 12.55)	1 (1 - 1.14)	38.76 ± 27.78	NA	39	3.04023	2.09016	0	226	Small RNA sequencing (Illumina HiSeq 2000 (Solexa)	442906	Clear hit to Entrez gene ID
hsa-miR-610	hsa-miR-610	Plasma exosomes	83.97	1.09	2.05	1.42	0	0	0	0	0	0	0	0	0	0	3.73 (2.43 - 5.77)	NA	NA	NA	NA	3.66667	0	0	116	Human miRNA Microarray Kit	693195	Clear hit to Entrez gene ID
hsa-miR-921	hsa-miR-921	Plasma exosomes	83.54	1.12	13.97	1.38	0	0	0	0	0	0	0	0	0	0.07	NA	NA	NA	NA	NA	NA	NA	NA	115	Human miRNA Microarray Kit	100126349	Clear hit to Entrez gene ID
hsa-miR-32	hsa-miR-32-5p	Plasma exosomes	81.32	1.09	1.53	17.675	4.65	74.25	0.5	13.87	28.47	15.94	10.4	9.65	9.47	7.61	24.09 (10.56 - 44.07)	NA	192.22 ± 69.12	NA	NA	546	0.75	0.75	226	Small RNA sequencing (Illumina HiSeq 2000 (Solexa)	407036	Clear hit to Entrez gene ID
hsa-miR-671	hsa-miR-671-3p	Plasma exosomes	75.25	2.17	14.78	10.645	70.22	18.875	3.38	10.67	5.52	2.07	2.2	12.93	3.665	1.12	265.45 (192.64 - 373.01)	5.96 (2.33 - 14.59)	2.22 ± 3.59	NA	8	6.66667	1	0.25	45	467microRNA Array	768213	Clear hit to Entrez gene ID
hsa-miR-942	hsa-miR-942-5p	Plasma exosomes	75.06	1.11	2.8	2.535	9.15	15.755	24.51	2.63	2.07	1.3	2.98	1.13	0.255	1.45	46.56 (36.61 - 60.41)	NA	12.60 ± 11.54	NA	NA	42.3333	2.5	0.25	226	Small RNA sequencing (Illumina HiSeq 2000 (Solexa)	100126331	Clear hit to Entrez gene ID
hsa-miR-3681	hsa-miR-3681-5p	Plasma exosomes	72.63	1.12	1.68	1.435	0	0	0	0.095	0	0	0	0	0.02	0	NA	NA	NA	NA	NA	NA	NA	NA	NA	NA	NA	NA
hsa-miR-411	hsa-miR-411-5p	Plasma exosomes	69.85	1.09	1.81	2.88	331.13	35.235	0.04	54.155	21.29	38.55	31.52	51.99	27.23	79.95	142.8 (62.27 - 377.48)	1.14 (1.02 - 2.68)	5.35 ± 8.26	NA	NA	12.3333	0	0	226	Small RNA sequencing (Illumina HiSeq 2000 (Solexa)	693121	Clear hit to Entrez gene ID
hsa-miR-3613	hsa-miR-3613-5p	Plasma exosomes	69.83	1.13	3.19	3.965	8.03	3.86	0.68	3.005	4.44	1.59	1.79	2.15	1.09	2.68	6.79 (3.51 - 10.91)	NA	NA	NA	4.5	169.333	2.5	0.25	NA	NA	NA	NA
hsa-miR-374b	hsa-miR-374b-5p	Plasma exosomes	68.77	1.09	1.64	11.235	194.08	29.35	1.66	124.605	189.33	98.98	76.38	379.69	149.985	119.26	72.75 (33.42 - 134.75)	2.39 (1.05 - 4.51)	686.03 ± 304.62	NA	NA	176.167	1.125	0.75	115	Human miRNA Microarray Kit	100126317	Clear hit to Entrez gene ID
hsa-miR-26a-2	hsa-miR-26a-5p	Plasma exosomes	67.99	1.12	2.64	6.005	3.38	1.98	0.08	3.97	8.36	3.26	3.39	1.57	1.875	2.3	46438.39 (18793.21 - 68890.85)	1966.65 (1458.66 - 2887.55)	5265.23 ± 1986.42	NA	NA	10801.7	366.5	22.75	NA	NA	NA	NA
hsa-miR-6852	hsa-miR-6852-5p	Plasma exosomes	67.6	1.13	9.05	2.14	NA	NA	NA	NA	NA	NA	NA	NA	NA	NA	279.52 (171.2 - 405.84)	1.03 (1.03 - 1.03)	2.83 ± 8.23	NA	NA	6	0.75	0	NA	NA	NA	NA
hsa-miR-3074	hsa-miR-3074-5p	Plasma exosomes	65.58	1.13	6.72	13.545	0.38	0.065	0.02	0.12	0.13	0.11	0.27	0.1	0.16	0.07	258.65 (182.05 - 427.62)	6.11 (3.27 - 10.79)	NA	NA	NA	494.258	61.7809	0.956359	NA	NA	NA	NA
hsa-miR-3158-1	hsa-miR-3158-3p	Plasma exosomes	64.68	1.09	5.35	2.825	0.14	0	0	0.03	0.03	0.04	0	0	0.005	0	35.46 (19.24 - 70.75)	1.03 (1.03 - 2.18)	36.72 ± 28.81	NA	NA	31.1653	0.058728	0.058728	NA	NA	NA	NA
hsa-miR-4446	hsa-miR-4446-3p	Plasma exosomes	64.34	1.13	2.18	2.505	88.99	10.825	0.11	2.15	1.95	3.3	5.13	2.76	0.11	1.29	175.16 (128.21 - 273.18)	2.25 (1.04 - 4.23)	17.28 ± 20.07	NA	NA	NA	NA	NA	NA	NA	NA	NA
hsa-miR-505	hsa-miR-505-5p	Plasma exosomes	63.41	1.13	2.03	11.38	32.15	12.46	0.52	22.97	21.45	45.18	33.59	13.75	17.34	13.05	4.46 (2.26 - 6.7)	1.01 (1.01 - 1.01)	31.03 ± 25.35	NA	NA	9	1.5	0.25	226	Small RNA sequencing (Illumina HiSeq 2000 (Solexa)	574508	Clear hit to Entrez gene ID
hsa-miR-374a	hsa-miR-374a-3p	Plasma exosomes	62.28	1.11	1.62	12.025	154.89	67.94	0.8	121.52	181.86	161.62	110.24	254.81	160.565	139.35	53.48 (19.38 - 91.13)	6.04 (2.02 - 10.61)	1.98 ± 4.36	NA	NA	307.667	1	0.75	115	Human miRNA Microarray Kit	442919	Clear hit to Entrez gene ID
hsa-miR-503	hsa-miR-503-5p	Plasma exosomes	60.04	1.09	3.72	4.96	0.99	47.855	0.3	26.69	71.84	48.66	19.47	75.93	161.865	150	3.03 (1.18 - 4.36)	NA	142.68 ± 79.92	1.3	NA	187	1.5	0	226	Small RNA sequencing (Illumina HiSeq 2000 (Solexa)	574506	Clear hit to Entrez gene ID
hsa-miR-20b	hsa-miR-20b-5p	Plasma exosomes	58.56	1.09	1.59	10.9	7.79	10.93	1.09	12.505	2.9	6.7	10.45	4.64	25.88	6.54	25.9 (12.9 - 37.91)	1.42 (1.02 - 3.49)	306.62 ± 111.74	NA	NA	1846.67	1.5	2.75	115	Human miRNA Microarray Kit	574032	Clear hit to Entrez gene ID
hsa-miR-345	hsa-miR-345-5p	Plasma exosomes	57.93	1.13	2.38	13.27	88.38	78.005	24.05	61.32	57.45	52.17	53.11	41.34	37.745	19.9	274.42 (186.66 - 466.8)	14.67 (9.68 - 21.28)	118.48 ± 48.42	NA	NA	100	5	0	226	Small RNA sequencing (Illumina HiSeq 2000 (Solexa)	442910	Clear hit to Entrez gene ID
hsa-miR-145	hsa-miR-145-3p	Plasma exosomes	57.18	1.13	2.38	2.765	54.87	57.08	0.48	8094.11	2934.74	5386.22	4538.78	7961.55	295.89	828.44	14.36 (9.57 - 20.7)	NA	21.77 ± 19.08	1049	NA	9	0.25	0	115	Human miRNA Microarray Kit	406937	Clear hit to Entrez gene ID
hsa-miR-4485	hsa-miR-4485	Plasma exosomes	57.17	1.13	3.4	5.965	0	0	0	0	0	0	0	0	0	0	NA	NA	6.80 ± 7.09	10.7	NA	0	55.25	0.25	226	Small RNA sequencing (Illumina HiSeq 2000 (Solexa)	100616263	Clear hit to Entrez gene ID
hsa-miR-572	hsa-miR-572	Plasma exosomes	55.97	1.13	6.73	1.53	0	0	0	0	0	0	0	0	0	0	NA	NA	NA	NA	NA	NA	NA	NA	NA	NA	NA	NA
hsa-miR-3605	hsa-miR-3605-3p	Plasma exosomes	52.87	1.11	2.94	3.87	2.53	10.925	13.51	4.39	4.88	4.71	10.68	10.13	9.095	3.97	18.94 (10.74 - 30.37)	1.59 (1.03 - 2.92)	3.84 ± 7.29	NA	2	19	0.75	0.25	226	Small RNA sequencing (Illumina HiSeq 2000 (Solexa)	100500853	Clear hit to Entrez gene ID
hsa-miR-6836	hsa-miR-6836-5p	Plasma exosomes	51.7	1.13	2.07	1.33	NA	NA	NA	NA	NA	NA	NA	NA	NA	NA	1.2 (1 - 1.88)	NA	NA	NA	NA	NA	NA	NA	NA	NA	NA	NA
hsa-miR-6126	hsa-miR-6126	Plasma exosomes	49.17	10.94	12.41	10.455	0	0	0	0	0	0	0	0	0	0	NA	NA	NA	NA	NA	0	1.75	0	NA	NA	NA	NA
hsa-miR-136	hsa-miR-136-3p	Plasma exosomes	47.95	1.11	2.24	2.245	261.01	18.48	0.02	51.53	23.71	29.6	21.26	12.89	2.53	30.22	79.69 (37.78 - 151.15)	1.03 (1.03 - 1.39)	30.69 ± 28.55	NA	NA	4.66667	0.25	0	45	467microRNA Array	406927	Clear hit to Entrez gene ID
hsa-miR-550a-1	hsa-miR-550a-5p	Plasma exosomes	47.79	1.12	3.4	2.925	0	0	0	0	0	0	0	0	0	0	14.63 (9.58 - 24.12)	NA	2.17 ± 4.16	13.5	NA	NA	NA	NA	NA	NA	NA	NA
hsa-miR-495	hsa-miR-495-3p	Plasma exosomes	47.36	1.11	1.77	1.4	5.77	3.32	0.01	24.62	32.4	55.43	40.18	18.97	11.725	99.85	4.18 (1.33 - 7.69)	NA	175.05 ± 106.15	NA	NA	13.6667	0.25	0	226	Small RNA sequencing (Illumina HiSeq 2000 (Solexa)	574453	Clear hit to Entrez gene ID
hsa-miR-6803	hsa-miR-6803-5p	Plasma exosomes	47.29	2.09	4.76	3.195	NA	NA	NA	NA	NA	NA	NA	NA	NA	NA	NA	NA	NA	NA	NA	NA	NA	NA	NA	NA	NA	NA
hsa-miR-1260b	hsa-miR-1260b	Plasma exosomes	46.71	1.13	6.15	6.715	0	0	0	0	0	0	0	0	0	0	129.13 (88.45 - 226.88)	5.55 (2.43 - 11.43)	2645.75 ± 1531.78	NA	173.5	107	3	0.25	222	RT-PCR	NOTFOUND	NOTFOUND
hsa-miR-7706	hsa-miR-7706	Plasma exosomes	45.91	1.13	2.24	5.535	NA	NA	NA	NA	NA	NA	NA	NA	NA	NA	45.08 (30.42 - 92.89)	4.41 (2.39 - 7.19)	NA	79.8	NA	35.3333	4	5.75	223	qRT-PCR	102465803	Clear hit to Entrez gene ID
hsa-miR-6842	hsa-miR-6842-3p	Plasma exosomes	45.41	1.13	2.18	3.865	NA	NA	NA	NA	NA	NA	NA	NA	NA	NA	77.32 (59.24 - 100.96)	1.03 (1.03 - 2.61)	NA	NA	NA	15.6667	1	0	NA	NA	NA	NA
hsa-miR-421	hsa-miR-421	Plasma exosomes	45.33	1.13	2.85	7.825	86.93	66.04	4.29	34.375	36.99	13.69	22.91	15.49	10.95	8.78	256.8 (168.88 - 329.63)	13.52 (7.01 - 20.1)	142.38 ± 72.16	305	184.5	139.333	4	0.25	226	Small RNA sequencing (Illumina HiSeq 2000 (Solexa)	693122	Clear hit to Entrez gene ID
hsa-miR-628	hsa-miR-628-3p	Plasma exosomes	43.17	1.09	1.81	7.04	16.19	15.525	0.66	5.365	7.47	6.34	5.87	11.36	8.235	5.28	37.33 (21.7 - 52.44)	1.03 (1.03 - 2.28)	28.43 ± 18.48	17.3	2	4	1	0	226	Small RNA sequencing (Illumina HiSeq 2000 (Solexa)	693213	Clear hit to Entrez gene ID
hsa-miR-3656	hsa-miR-3656	Plasma exosomes	42.51	2.27	7.17	6.17	0	0	0	0.02	0	0	0	0	0	0.03	NA	NA	NA	NA	90	21.3333	32.75	0.5	218	Human miRNA Microarray Kit	100500840	Clear hit to Entrez gene ID
hsa-miR-1228	hsa-miR-1228-5p	Plasma exosomes	41.98	1.13	2.1	4.365	0.33	2.215	0.03	0.12	0.35	0.04	0	0.1	0.09	0.5	1.1 (1 - 2.11)	NA	11.29 ± 13.41	NA	NA	NA	NA	NA	NA	NA	NA	NA
hsa-miR-760	hsa-miR-760	Plasma exosomes	41.51	1.12	5.85	9.235	6.62	10.22	0	1.19	0.86	2.07	1.88	3.65	6.06	49.69	12.53 (8.59 - 22.82)	1.01 (1.01 - 2.18)	1.25 ± 2.63	NA	104	2.33333	3.75	0	226	Small RNA sequencing (Illumina HiSeq 2000 (Solexa)	100126348	Clear hit to Entrez gene ID
hsa-miR-1288	hsa-miR-1288-5p	Plasma exosomes	40.8	1.12	6.15	1.48	0	0	0.01	0	0	0	0	0	0	0	NA	NA	NA	NA	NA	NA	NA	NA	NA	NA	NA	NA
hsa-miR-877	hsa-miR-877-5p	Plasma exosomes	40.16	1.13	4.09	6.06	0	0	0	0	0	0	0	0	0	0	116.04 (79.13 - 183.87)	14.8 (8.73 - 27.15)	26.05 ± 21.37	21.3	NA	8.66667	0.25	0	226	Small RNA sequencing (Illumina HiSeq 2000 (Solexa)	100126314	Clear hit to Entrez gene ID
hsa-miR-326	hsa-miR-326	Plasma exosomes	38.69	1.13	10.49	2.245	203.75	13.285	2.91	7.27	1.05	1.2	1.92	9.04	1.72	2.73	147.95 (87.37 - 234.2)	1.02 (1.02 - 1.97)	271.00 ± 150.51	57.1	34	21.6667	0.5	0	226	Small RNA sequencing (Illumina HiSeq 2000 (Solexa)	442900	Clear hit to Entrez gene ID
hsa-miR-3908	hsa-miR-3908	Plasma exosomes	38.56	2.27	4.67	16.165	0	0	0	0	0	0	0	0	0	0.02	NA	NA	NA	NA	NA	NA	NA	NA	NA	NA	NA	NA
hsa-miR-454	hsa-miR-454-5p	Plasma exosomes	38.37	1.13	3.49	2.895	98.24	36.365	14.45	29.125	5.2	2.03	1.33	5.36	1.68	0.89	31.14 (12.36 - 45.54)	NA	22.24 ± 16.38	13.8	NA	56.3333	0	0	226	Small RNA sequencing (Illumina HiSeq 2000 (Solexa)	768216	Clear hit to Entrez gene ID
hsa-miR-885	hsa-miR-885-5p	Plasma exosomes	37.08	1.13	3.19	1.405	0.05	0.66	0	0.185	0.06	0.36	0.78	0	0.805	1.23	1 (1 - 2.38)	NA	398.93 ± 280.24	NA	NA	NA	NA	NA	NA	NA	NA	NA
hsa-miR-650	hsa-miR-650	Plasma exosomes	36.83	1.13	4.78	3.315	0	0	0	0.03	0	0	0	0	0	0	NA	NA	1.05 ± 3.18	NA	NA	NA	NA	NA	NA	NA	NA	NA
hsa-miR-369	hsa-miR-369-3p	Plasma exosomes	36.32	1.09	1.59	1.395	47.31	8.95	0.01	10.925	15.42	19.89	11.27	8.36	4.83	29.69	9.87 (3.68 - 23.74)	NA	50.80 ± 31.73	NA	284.5	6	0	0	226	Small RNA sequencing (Illumina HiSeq 2000 (Solexa)	442914	Clear hit to Entrez gene ID
hsa-miR-6127	hsa-miR-6127	Plasma exosomes	35.5	2.09	17.45	15.375	0	0	0	0	0	0	0	0	0	0	NA	NA	NA	NA	NA	0	2.75	0	NA	NA	NA	NA
hsa-miR-552	hsa-miR-552-5p	Plasma exosomes	35.32	1.09	2.9	4.11	0	0	0	8.65	28.6	10.8	4.95	0.07	0	0.05	NA	NA	NA	35.9	NA	NA	NA	NA	NA	NA	NA	NA
hsa-miR-24-2	hsa-miR-24-2-5p	Plasma exosomes	35.23	1.12	2.26	7.745	63.55	10.085	0.11	18.6	12.67	23.01	25.02	24.15	8.46	3.99	51.41 (30.49 - 76.83)	NA	16.14 ± 15.47	NA	NA	24.3333	2.25	0	226	Small RNA sequencing (Illumina HiSeq 2000 (Solexa)	407013	Clear hit to Entrez gene ID
hsa-miR-889	hsa-miR-889-3p	Plasma exosomes	34.92	1.09	1.75	1.48	70.83	20.915	0.01	20.73	17.87	22.35	27.35	3.65	9.97	65.42	28.03 (9.93 - 52.88)	NA	9.05 ± 10.60	NA	NA	2	0.25	0	226	Small RNA sequencing (Illumina HiSeq 2000 (Solexa)	100126345	Clear hit to Entrez gene ID
hsa-miR-128-2	hsa-miR-128-3p	Plasma exosomes	32.93	1.12	2.24	12.76	0.8	0.92	0.04	1.02	0.41	1.52	1.83	0.31	6.6	0.2	774.39 (567.48 - 972.62)	28.73 (18.56 - 40.27)	436.58 ± 136.46	NA	NA	1392.67	63.5	2.5	NA	NA	NA	NA
hsa-miR-3169	hsa-miR-3169	Plasma exosomes	32.83	1.11	10.49	11.295	0	0	0	0	0	0	0	0	0	0	NA	NA	NA	NA	NA	NA	NA	NA	218	Human miRNA Microarray Kit	100422973	Clear hit to Entrez gene ID
hsa-miR-5707	hsa-miR-5707	Plasma exosomes	32.74	1.09	2.97	1.305	0	0	0	0	0	0	0	0	0	0	NA	NA	NA	NA	NA	NA	NA	NA	NA	NA	NA	NA
hsa-miR-4797	hsa-miR-4797-5p	Plasma exosomes	32.46	1.13	2.38	7.65	0.05	0.135	0.04	0.01	0.03	0	0	0	0	0.01	NA	NA	NA	NA	NA	NA	NA	NA	NA	NA	NA	NA
hsa-miR-5588	hsa-miR-5588-5p	Plasma exosomes	31.02	2.26	3.63	10.18	0.33	2.015	0.03	0.63	0.77	0.83	1.56	0.2	14.72	0.42	NA	NA	NA	NA	NA	NA	NA	NA	NA	NA	NA	NA
hsa-miR-450b	hsa-miR-450b-5p	Plasma exosomes	30.51	1.09	1.62	5.885	2.63	38.945	0.1	2.45	3.89	1.74	0.27	6.14	8.03	3.67	9.21 (4.79 - 13.45)	4.09 (1.52 - 7.8)	15.17 ± 20.55	NA	50.5	32	2	0.25	NA	NA	NA	NA
hsa-miR-1185-1	hsa-miR-1185-1-3p	Plasma exosomes	29.87	1.09	1.32	1.25	19.57	1.315	0	1.35	3.32	1.12	1.15	0.44	0.32	2.02	9.64 (3.87 - 16.89)	NA	12.54 ± 12.97	NA	NA	3	0	0	226	Small RNA sequencing (Illumina HiSeq 2000 (Solexa)	100302157	Clear hit to Entrez gene ID
hsa-miR-766	hsa-miR-766-3p	Plasma exosomes	29.63	1.13	5.69	4.235	105.28	16.635	1.63	8.195	4.47	7.5	18.51	11.15	3.215	26.25	55.12 (34.1 - 86.09)	1.02 (1.02 - 1.02)	420.13 ± 194.00	NA	NA	6.66667	0.5	0	226	Small RNA sequencing (Illumina HiSeq 2000 (Solexa)	768218	Clear hit to Entrez gene ID
hsa-miR-4745	hsa-miR-4745-3p	Plasma exosomes	29.62	1.13	1.84	1.78	0.09	0.065	0.21	0.015	0	0.04	0	0.14	0.025	0.61	1.01 (1.01 - 1.01)	1.02 (1.02 - 1.02)	NA	NA	NA	NA	NA	NA	NA	NA	NA	NA
hsa-miR-767	hsa-miR-767-5p	Plasma exosomes	29.2	1.12	1.84	1.48	0	0	0	5.245	30.61	0.29	0.5	0.51	0.125	175.8	NA	NA	NA	2.8	NA	NA	NA	NA	NA	NA	NA	NA
hsa-miR-1294	hsa-miR-1294	Plasma exosomes	28.99	1.11	11.9	2.35	1.5	16.99	1.82	0.735	0.89	0.72	1.19	0.38	1.275	1.24	7.58 (4.4 - 13.09)	NA	NA	NA	24.5	40.3333	1	0	222	RT-PCR	100302181	Clear hit to Entrez gene ID
hsa-miR-548e	hsa-miR-548e-3p	Plasma exosomes	28.4	1.09	8.7	6.17	11.59	10.79	0.41	6.97	14.62	10.94	8.25	1.64	3.795	6.02	31.63 (21.49 - 43.58)	NA	12.49 ± 9.30	NA	NA	66	1.75	0.75	222	RT-PCR	NOTFOUND	NOTFOUND
hsa-miR-616	hsa-miR-616-3p	Plasma exosomes	28.22	2.17	3.07	14.11	0.09	0	0	0.085	0.1	0.04	0.14	0.03	0.05	0.07	1.93 (1 - 3.03)	NA	NA	NA	NA	NA	NA	NA	NA	NA	NA	NA
hsa-miR-215	hsa-miR-215-5p	Plasma exosomes	28.22	1.12	9.72	5.65	14.69	107.855	0.18	4282.26	4787.71	4348.13	8011.05	3.85	73.36	5.66	27.95 (15.08 - 45.02)	33.67 (14.15 - 73.74)	155.77 ± 118.04	NA	NA	96	8.5	0	226	Small RNA sequencing (Illumina HiSeq 2000 (Solexa)	406997	Clear hit to Entrez gene ID
hsa-miR-7106	hsa-miR-7106-5p	Plasma exosomes	27.77	1.13	10.22	4.575	NA	NA	NA	NA	NA	NA	NA	NA	NA	NA	NA	NA	NA	NA	NA	NA	NA	NA	NA	NA	NA	NA
hsa-miR-548j	hsa-miR-548j-5p	Plasma exosomes	27.62	1.09	1.84	1.56	9.81	7.955	0.02	1.8	2.62	2.17	4.49	1.02	0.715	3.03	15.25 (9.44 - 24.53)	NA	2.86 ± 5.14	NA	NA	7	0.25	0	NA	NA	NA	NA
hsa-miR-331	hsa-miR-331-5p	Plasma exosomes	26.81	1.13	1.84	3.85	83.59	12.235	5.19	37.965	50.43	37.93	31.3	57.78	39.05	51.9	7 (5.07 - 9.22)	NA	5.18 ± 7.88	NA	12	25	0.25	0	226	Small RNA sequencing (Illumina HiSeq 2000 (Solexa)	442903	Clear hit to Entrez gene ID
hsa-miR-494	hsa-miR-494-3p	Plasma exosomes	26.78	1.13	3.24	1.69	21.54	1.885	0	4.46	9.26	5.58	5.87	4.74	3.72	21.41	10.59 (3.18 - 20.3)	NA	254.09 ± 180.20	NA	NA	9.66667	0	0	226	Small RNA sequencing (Illumina HiSeq 2000 (Solexa)	574452	Clear hit to Entrez gene ID
hsa-miR-558	hsa-miR-558	Plasma exosomes	26.61	2.27	6.47	12.425	0	0	0	0	0	0	0	0	0	0	NA	NA	40.23 ± 36.04	NA	NA	NA	NA	NA	NA	NA	NA	NA
hsa-miR-651	hsa-miR-651-5p	Plasma exosomes	26.43	1.12	2.12	5.13	1.13	5.475	0.01	2.17	2.11	1.16	1.88	0.41	0.43	1.73	3.46 (1.07 - 5.24)	NA	32.66 ± 39.20	NA	NA	90	0.75	0.25	226	Small RNA sequencing (Illumina HiSeq 2000 (Solexa)	723779	Clear hit to Entrez gene ID
hsa-miR-214	hsa-miR-214-5p	Plasma exosomes	26.23	1.13	2.38	2.985	0.52	1.465	0	150.175	199.09	182.53	287.48	109.19	113.805	139.5	1.02 (1.02 - 4.69)	NA	2.46 ± 4.45	NA	NA	NA	NA	NA	226	Small RNA sequencing (Illumina HiSeq 2000 (Solexa)	406996	Clear hit to Entrez gene ID
hsa-miR-3195	hsa-miR-3195	Plasma exosomes	26.13	10.06	9.21	13.635	0	0	0	0.005	0	0.04	0	0	0	0	NA	1.01 (1.01 - 1.01)	NA	NA	18	0.666667	4.75	0	NA	NA	NA	NA
hsa-miR-1292	hsa-miR-1292-5p	Plasma exosomes	25.09	1.12	1.85	2.53	0.61	1.175	0.11	0.58	1.05	0.83	1.51	1.5	1.115	1.55	2.55 (1.48 - 4.2)	1.01 (1.01 - 1.01)	4.74 ± 15.08	0.6	NA	4	0.75	0	NA	NA	NA	NA
hsa-miR-4441	hsa-miR-4441	Plasma exosomes	24.96	1.13	4.4	3.59	0	0	0	0	0	0	0	0	0	0	NA	NA	NA	NA	NA	NA	NA	NA	NA	NA	NA	NA
hsa-miR-598	hsa-miR-598-3p	Plasma exosomes	24.74	1.13	12.67	11.435	13.52	45.735	0.17	92.49	146.53	110.97	188.23	101.86	81.175	28.85	10.06 (6.96 - 15.38)	2.36 (1.01 - 4.37)	25.73 ± 20.43	NA	NA	78.6667	1.25	0.5	222	RT-PCR	693183	Clear hit to Entrez gene ID
hsa-miR-324	hsa-miR-324-3p	Plasma exosomes	24.57	1.13	12.75	5.59	75.71	23.765	15.26	31.235	17.08	13.26	16.77	26.98	24.78	16.82	43.54 (31.01 - 79.91)	2.97 (1.08 - 5.4)	88.17 ± 41.17	NA	46	91.3333	1	0	226	Small RNA sequencing (Illumina HiSeq 2000 (Solexa)	442898	Clear hit to Entrez gene ID
hsa-miR-1284	hsa-miR-1284	Plasma exosomes	24.37	1.11	12.08	1.38	0	1.205	0.07	0.395	0.51	0.72	1.15	0.44	0.11	0.48	NA	NA	NA	NA	8	11.3333	0	0	222	RT-PCR	100302112	Clear hit to Entrez gene ID
hsa-miR-4329	hsa-miR-4329	Plasma exosomes	24.34	1.13	1.85	2.895	0	0	0	0	0	0	0	0	0	0	NA	NA	NA	NA	NA	NA	NA	NA	NA	NA	NA	NA
hsa-miR-6080	hsa-miR-6080	Plasma exosomes	24.21	1.13	4.61	9.05	0	0	0	0	0	0	0	0	0	0	NA	NA	NA	NA	NA	NA	NA	NA	NA	NA	NA	NA
hsa-miR-6748	hsa-miR-6748-3p	Plasma exosomes	24.12	1.13	7.45	3.015	NA	NA	NA	NA	NA	NA	NA	NA	NA	NA	NA	NA	NA	NA	NA	1	0	0	NA	NA	NA	NA
hsa-miR-502	hsa-miR-502-3p	Plasma exosomes	23.85	1.13	1.68	17.78	3.19	1.97	0.13	9.18	13.63	8.15	8.89	1.74	16.815	2.24	26.08 (17.64 - 42.85)	8.35 (3.32 - 16.04)	29.26 ± 26.50	NA	348.5	219.667	4.25	0.25	226	Small RNA sequencing (Illumina HiSeq 2000 (Solexa)	574504	Clear hit to Entrez gene ID
hsa-miR-5010	hsa-miR-5010-5p	Plasma exosomes	23.65	1.13	5.04	1.535	2.82	5.645	6.07	2.375	1.6	4.31	2.7	1.43	3.46	3.05	29.05 (18.61 - 51.51)	1.01 (1.01 - 1.7)	7.42 ± 11.05	NA	NA	4.66667	0	0	NA	NA	NA	NA
hsa-miR-6730	hsa-miR-6730-5p	Plasma exosomes	23.07	14.54	15.38	9.855	NA	NA	NA	NA	NA	NA	NA	NA	NA	NA	1.15 (1 - 2.06)	NA	NA	NA	NA	NA	NA	NA	NA	NA	NA	NA
hsa-miR-181a-1	hsa-miR-181a-3p	Plasma exosomes	22.88	1.09	2.24	9.02	106.78	61.465	2.23	32.44	20.43	16.96	23.83	6.96	25.915	29.29	123.97 (90.48 - 179.21)	5.93 (3.35 - 10.31)	33.43 ± 29.63	NA	NA	27	1.25	0	NA	NA	NA	NA
hsa-miR-4538	hsa-miR-4538	Plasma exosomes	22.5	1.13	3.19	3.365	NA	NA	NA	NA	NA	NA	NA	NA	NA	NA	NA	NA	NA	NA	NA	NA	NA	NA	NA	NA	NA	NA
hsa-miR-1306	hsa-miR-1306-3p	Plasma exosomes	22.39	1.13	4.6	2.525	6.2	8.71	2.45	3.39	3.1	7.43	5.96	6	2.48	11.95	6.97 (5.41 - 10.92)	NA	NA	NA	NA	3	0.75	0	NA	NA	NA	NA
hsa-miR-3177	hsa-miR-3177-3p	Plasma exosomes	22.38	1.11	1.68	2.655	3.85	1.125	0.27	0.13	0.22	0.11	0.05	0.14	0.12	0.17	8.9 (5.66 - 12.59)	1.02 (1.02 - 1.02)	1.97 ± 5.02	0.8	NA	4	0	0	NA	NA	NA	NA
hsa-miR-410	hsa-miR-410-3p	Plasma exosomes	22.22	1.11	4.48	1.395	604.68	47.21	0.17	26.355	7.18	2.39	2.84	2.76	2.08	9.26	190.54 (96.95 - 360.44)	1 (1 - 2.22)	10.61 ± 13.35	NA	NA	7	0	0	226	Small RNA sequencing (Illumina HiSeq 2000 (Solexa)	574434	Clear hit to Entrez gene ID
hsa-miR-29c	hsa-miR-29c-3p	Plasma exosomes	21.69	1.13	2.71	9.955	62.99	195	2.34	1132.87	1199.9	1931.05	1992.45	1367.08	1494.07	530.91	98.34 (71.75 - 136.96)	25.11 (11.21 - 39.88)	2220.94 ± 710.53	2309	NA	179	2.25	0.25	115	Human miRNA Microarray Kit	407026	Clear hit to Entrez gene ID
hsa-miR-29b-1	hsa-miR-29b-3p	Plasma exosomes	21.61	1.12	1.68	19.37	0.05	0.275	0	1.64	4.21	1.52	3.44	1.09	0.735	1.23	12.66 (9.01 - 18.57)	2.07 (1.04 - 3.79)	118459.88 ± 73830.80	NA	NA	201.667	1	0	NA	NA	NA	NA
hsa-miR-106a	hsa-miR-106a-5p	Plasma exosomes	21.39	1.09	1.59	6.76	2.91	9.84	0.39	7.18	2.17	3.44	6.32	4.03	18.23	2.91	22.8 (13.61 - 33.4)	2.3 (1.04 - 3.98)	465.00 ± 131.46	NA	NA	861.333	2.75	0.5	45	467microRNA Array	406899	Clear hit to Entrez gene ID
hsa-miR-1260a	hsa-miR-1260a	Plasma exosomes	20.98	1.13	5.22	2.925	0	0	0	0	0	0	0	0	0	0	126.07 (75.43 - 232.32)	6.65 (2.75 - 12.58)	1051.48 ± 514.80	NA	NA	114.667	2.5	0.25	NA	NA	NA	NA
hsa-miR-6894	hsa-miR-6894-5p	Plasma exosomes	20.87	1.13	2.07	1.485	NA	NA	NA	NA	NA	NA	NA	NA	NA	NA	1.32 (1 - 2.37)	1.02 (1.02 - 1.02)	NA	NA	NA	NA	NA	NA	NA	NA	NA	NA
hsa-miR-1287	hsa-miR-1287-5p	Plasma exosomes	20.56	1.13	9.23	4.29	5.68	11.28	0.16	2.795	1.05	2.64	3.8	5.29	3.825	5.95	19.17 (13.61 - 34.01)	1.01 (1.01 - 1.44)	5.21 ± 8.09	NA	NA	23.3333	0.5	0	222	RT-PCR	100302133	Clear hit to Entrez gene ID
hsa-miR-103b-1	hsa-miR-103b	Plasma exosomes	20.52	1.09	1.49	2.775	0	0	0	0	0	0	0	0	0	0	7514.02 (6454.92 - 8237.75)	133.85 (101.82 - 173.64)	NA	NA	NA	7439.67	15.75	15	NA	NA	NA	NA
hsa-miR-452	hsa-miR-452-5p	Plasma exosomes	20.4	1.13	9.72	11.31	10.65	5.905	0.01	114.02	203.91	177.13	184.84	122.56	21.72	17.69	13.57 (7.96 - 22.39)	1.03 (1.03 - 2.35)	25.28 ± 21.83	130	NA	3.66667	16.75	0.5	15	miRCURY LNA Array	723919	Clear hit to Entrez gene ID
hsa-miR-4791	hsa-miR-4791	Plasma exosomes	20.26	1.13	16.61	7.285	0	0	0	0.015	0	0	0.05	0	0.02	0	NA	NA	NA	NA	NA	0.333333	1.75	0	NA	NA	NA	NA
hsa-miR-548d-1	hsa-miR-548d-5p	Plasma exosomes	20.03	1.13	1.84	1.415	0	0	0	0	0	0	0	0	0	0	NA	NA	NA	NA	19	5.80257	0.483548	0	NA	NA	NA	NA
hsa-miR-4741	hsa-miR-4741	Cervical scrapes	14.23	27.96	15.11	9.625	0.38	0.33	0	0.085	0.1	0.29	0	0.03	0.085	0.55	2.01 (1.29 - 3.62)	1.01 (1.01 - 1.01)	NA	NA	NA	NA	NA	NA	NA	NA	NA	NA
hsa-miR-655	hsa-miR-655-5p	Stool	5.62	1.11	792.65	1.475	0.52	0	0	1.605	3.35	3.15	1.92	2.01	0.6	8.61	NA	NA	NA	NA	NA	NA	NA	NA	226	Small RNA sequencing (Illumina HiSeq 2000 (Solexa)	724025	Clear hit to Entrez gene ID
hsa-miR-4698	hsa-miR-4698	Stool	1.98	1.09	401.44	1.88	0	0	0	0.005	0	0	0	0	0	0.04	NA	NA	NA	NA	NA	0	0	1.5	NA	NA	NA	NA
hsa-miR-3622a	hsa-miR-3622a-5p	Stool	2.16	1.12	349.07	2.79	0	0	0	0.51	0.06	0.36	1.1	1.6	0.21	0.62	1 (1 - 1.01)	NA	NA	2.7	79.5	NA	NA	NA	NA	NA	NA	NA
hsa-miR-4713	hsa-miR-4713-3p	Stool	1.98	1.13	163.42	1.555	0	0	0	0.04	0.16	0.07	0	0.03	0	0.02	NA	NA	NA	NA	NA	0	0	2.25	NA	NA	NA	NA
hsa-miR-371b	hsa-miR-371b-5p	Stool	1.18	1.09	201.03	1.335	0.05	4.315	0.22	0.085	0.16	0.07	0.05	0.1	0.015	0.06	1.98 (1 - 3.46)	NA	NA	NA	NA	NA	NA	NA	NA	NA	NA	NA
hsa-miR-195	hsa-miR-195-5p	Stool	9.6	1.12	155.88	6.2	4.22	2.68	0.02	588.505	219.36	615.87	765.61	317.65	284.975	170.89	9.15 (4.49 - 13.26)	1.02 (1.02 - 2.87)	208.27 ± 88.05	2549	NA	7.33333	1	0	115	Human miRNA Microarray Kit	406971	Clear hit to Entrez gene ID
hsa-miR-550a-2	hsa-miR-550a-5p	Stool	2.12	1.09	108.05	1.415	0	0	0	0	0	0	0	0	0	0	14.63 (9.58 - 24.12)	NA	2.17 ± 4.16	13.5	NA	NA	NA	NA	NA	NA	NA	NA
hsa-miR-3917	hsa-miR-3917	Stool	2.03	1.13	123.32	1.495	0	0	0	0.68	0.64	1.01	0.96	0.27	0.14	1.58	NA	1.02 (1.02 - 1.02)	NA	NA	12	NA	NA	NA	NA	NA	NA	NA
hsa-miR-4471	hsa-miR-4471	Stool	3.12	1.13	122.17	1.415	0	0	0	0.03	0	0.04	0.14	0	0.045	0.31	NA	NA	NA	NA	NA	NA	NA	NA	NA	NA	NA	NA
hsa-miR-657	hsa-miR-657	Stool	5.09	1.13	113.39	2.75	0	0	0	0	0	0	0	0	0	0	1 (1 - 1)	NA	NA	NA	NA	0	0	11.25	218	Human miRNA Microarray Kit	724027	Clear hit to Entrez gene ID
hsa-miR-4692	hsa-miR-4692	Stool	1.48	1.09	118.85	1.43	0	0	0	0	0	0	0	0	0	0	NA	NA	NA	NA	NA	NA	NA	NA	NA	NA	NA	NA
hsa-miR-5193	hsa-miR-5193	Stool	17.16	1.13	108.45	2.545	0.99	0.265	0.05	0.03	0	0	0	0.03	0.015	0.06	2.11 (1.19 - 3.24)	NA	24.94 ± 19.34	NA	NA	NA	NA	NA	NA	NA	NA	NA
hsa-miR-5698	hsa-miR-5698	Stool	6.38	1.09	89.59	2.555	0	0.38	0	0	0	0	0	0	0	0.15	1 (1 - 1.1)	NA	NA	NA	NA	NA	NA	NA	218	Human miRNA Microarray Kit	100847024	Clear hit to Entrez gene ID
hsa-miR-3180-1	hsa-miR-3180-5p	Stool	11.44	1.13	83.38	2.06	0	0	0	0	0	0	0	0	0	0	1.13 (1 - 1.91)	NA	NA	0.2	NA	NA	NA	NA	NA	NA	NA	NA
hsa-miR-5694	hsa-miR-5694	Stool	4.94	1.13	68.03	2.35	0	0	0	0	0	0	0	0	0	0	NA	NA	NA	NA	NA	NA	NA	NA	NA	NA	NA	NA
hsa-miR-3160-1	hsa-miR-3160-5p	Stool	8.09	3.35	70.15	6.565	0	0	0	0	0	0	0	0	0	0	NA	NA	NA	NA	NA	NA	NA	NA	NA	NA	NA	NA
hsa-miR-4723	hsa-miR-4723-3p	Stool	2.07	1.13	70.54	1.395	0	0	0.06	0.035	0.06	0.07	0.09	0.07	0.015	0.18	NA	NA	NA	NA	NA	NA	NA	NA	NA	NA	NA	NA
hsa-miR-6090	hsa-miR-6090	Stool	2.78	1.13	68.03	2.38	0	0	0	0	0	0	0	0	0	0	NA	NA	NA	NA	NA	NA	NA	NA	NA	NA	NA	NA
hsa-miR-7847	hsa-miR-7847-5p	Stool	7.44	1.13	64.26	3.54	NA	NA	NA	NA	NA	NA	NA	NA	NA	NA	NA	NA	NA	NA	NA	NA	NA	NA	NA	NA	NA	NA
hsa-miR-617	hsa-miR-617	Stool	1.72	1.12	59.99	1.395	0	0	0	0	0	0	0	0	0	0	NA	NA	NA	NA	NA	NA	NA	NA	115	Human miRNA Microarray Kit	693202	Clear hit to Entrez gene ID
hsa-miR-3154	hsa-miR-3154	Stool	3.72	1.13	62.92	2.53	0	0.71	0	0.75	0.35	2.64	1.74	1.5	0.815	2.38	NA	NA	NA	NA	47	NA	NA	NA	NA	NA	NA	NA
hsa-miR-1265	hsa-miR-1265	Stool	1.63	1.11	58.15	1.41	0	0	0	0.74	0.38	2.1	1.79	0	0	0.02	NA	NA	NA	2.2	2	NA	NA	NA	NA	NA	NA	NA
hsa-miR-6777	hsa-miR-6777-5p	Stool	5.41	1.13	55.96	2.39	NA	NA	NA	NA	NA	NA	NA	NA	NA	NA	NA	NA	NA	NA	NA	0	0	4.5	NA	NA	NA	NA
hsa-miR-520a	hsa-miR-520a-3p	Stool	17.29	1.13	47.74	3.52	0.05	0.265	0	0.04	0.26	0	0	0.27	0	10.71	1 (1 - 1)	NA	NA	NA	NA	NA	NA	NA	NA	NA	NA	NA
hsa-miR-4311	hsa-miR-4311	Stool	8.03	1.13	50.92	2.48	0	0	0	0	0	0	0	0	0	0	NA	NA	NA	NA	NA	NA	NA	NA	218	Human miRNA Microarray Kit	100422905	Clear hit to Entrez gene ID
hsa-miR-551b	hsa-miR-551b-3p	Stool	2.55	1.13	43.69	1.555	2.07	3.705	0	2.215	1.56	4.02	3.02	15.15	3.94	1.34	1.86 (1 - 3.05)	NA	41.70 ± 26.19	6.3	NA	NA	NA	NA	117	Human miRNA Microarray Kit	693136	Clear hit to Entrez gene ID
hsa-miR-6810	hsa-miR-6810-3p	Stool	3.21	1.12	47.43	1.455	NA	NA	NA	NA	NA	NA	NA	NA	NA	NA	3.36 (1.52 - 4.76)	NA	5.06 ± 9.12	NA	NA	NA	NA	NA	NA	NA	NA	NA
hsa-miR-6774	hsa-miR-6774-3p	Stool	2.45	1.09	46.43	1.435	NA	NA	NA	NA	NA	NA	NA	NA	NA	NA	NA	NA	NA	NA	NA	NA	NA	NA	NA	NA	NA	NA
hsa-miR-3200	hsa-miR-3200-5p	Stool	6.41	1.13	43.64	2.39	0.99	13.7	6.86	2.065	1.63	0.76	1.56	2.01	1.51	1.31	5.39 (2.66 - 10.27)	1.01 (1.01 - 1.01)	4.43 ± 5.96	NA	2	13	0	0	226	Small RNA sequencing (Illumina HiSeq 2000 (Solexa)	100422912	Clear hit to Entrez gene ID
hsa-miR-6795	hsa-miR-6795-5p	Stool	2.78	1.12	41.45	1.415	NA	NA	NA	NA	NA	NA	NA	NA	NA	NA	NA	NA	NA	NA	NA	NA	NA	NA	NA	NA	NA	NA
hsa-miR-4683	hsa-miR-4683	Stool	13.5	1.13	38.45	3.59	0	0	0	0.03	0	0.07	0	0.07	0.22	0.14	NA	NA	NA	NA	NA	NA	NA	NA	NA	NA	NA	NA
hsa-miR-5091	hsa-miR-5091	Stool	4.62	1.13	45.99	1.78	0	0.045	0	1.65	1.91	2.86	4.4	0.65	2.96	1.63	NA	NA	NA	NA	NA	NA	NA	NA	NA	NA	NA	NA
hsa-miR-1272	hsa-miR-1272	Stool	9.44	1.13	38.45	5.375	0	0	0	0	0	0	0	0	0	1.08	NA	NA	NA	NA	NA	NA	NA	NA	NA	NA	NA	NA
hsa-miR-4672	hsa-miR-4672	Stool	3.37	1.13	40.45	1.79	0	0	0.1	0.045	0.03	0	0.14	0	0	0.01	NA	NA	NA	NA	NA	5	0	0	NA	NA	NA	NA
hsa-miR-4419b	hsa-miR-4419b	Stool	5.1	2.05	35.29	2.78	0	0	0	0	0	0	0	0	0	0	NA	NA	NA	NA	NA	NA	NA	NA	NA	NA	NA	NA
hsa-miR-6514	hsa-miR-6514-3p	Stool	5.41	1.12	33.52	2.85	0.75	0.18	0.18	0.355	0.38	0.54	0.73	1.06	0.955	1.03	NA	NA	NA	NA	NA	NA	NA	NA	NA	NA	NA	NA
hsa-miR-7161	hsa-miR-7161-3p	Stool	12.24	1.13	34.76	13.335	NA	NA	NA	NA	NA	NA	NA	NA	NA	NA	NA	NA	NA	NA	NA	NA	NA	NA	NA	NA	NA	NA
hsa-miR-5001	hsa-miR-5001-5p	Stool	6.78	1.13	38.84	3.775	0.66	0.825	0.64	0.46	0.35	0.29	0.87	0.24	0.53	2.06	NA	NA	NA	NA	NA	NA	NA	NA	NA	NA	NA	NA
hsa-miR-219a-2	hsa-miR-219a-5p	Stool	5.41	1.13	32.91	3.3	NA	NA	NA	NA	NA	NA	NA	NA	NA	NA	1.49 (1 - 2.37)	1 (1 - 1)	1.55 ± 2.95	NA	NA	1.21551	0	0	NA	NA	NA	NA
hsa-miR-1302-2	hsa-miR-1302	Stool	2.57	1.13	31.91	2.765	NA	NA	NA	NA	NA	NA	NA	NA	NA	NA	NA	NA	NA	NA	1	NA	NA	NA	NA	NA	NA	NA
hsa-miR-3622b	hsa-miR-3622b-5p	Stool	1.05	1.12	31.73	1.36	0	0.065	0	0.025	0	0.04	0.09	0	0.015	0.07	NA	NA	NA	NA	NA	NA	NA	NA	NA	NA	NA	NA
hsa-miR-548aa-1	hsa-miR-548aa	Stool	2.44	1.09	29.43	1.285	0	0	0	0	0	0	0	0	0	0	NA	NA	NA	NA	2	NA	NA	NA	NA	NA	NA	NA
hsa-miR-1237	hsa-miR-1237-5p	Stool	9.82	4.53	32.91	5.22	0.33	0.265	0.11	0.105	0.03	0	0.05	0	0.005	0.01	NA	NA	NA	NA	NA	NA	NA	NA	NA	NA	NA	NA
hsa-miR-4451	hsa-miR-4451	Stool	5.98	1.13	32.12	1.515	0	0	0	0	0	0	0	0	0	0	1 (1 - 1)	NA	NA	NA	NA	NA	NA	NA	NA	NA	NA	NA
hsa-miR-551a	hsa-miR-551a	Stool	4.32	1.13	27.63	6.64	0.23	1.05	0	0.36	0.35	0.29	0.78	0.14	0.19	0.16	1 (1 - 1.12)	NA	8.40 ± 15.60	NA	4	NA	NA	NA	218	Human miRNA Microarray Kit	NOTFOUND	NOTFOUND
hsa-miR-6809	hsa-miR-6809-5p	Stool	14.35	1.13	28.55	5.27	NA	NA	NA	NA	NA	NA	NA	NA	NA	NA	1.19 (1 - 1.88)	NA	NA	NA	NA	NA	NA	NA	NA	NA	NA	NA
hsa-miR-4783	hsa-miR-4783-3p	Stool	4.12	1.13	28.5	1.395	0	0	0	0.02	0	0	0	0	0.39	0.11	NA	NA	NA	NA	NA	NA	NA	NA	NA	NA	NA	NA
hsa-miR-607	hsa-miR-607	Stool	15.05	1.13	24.87	2.31	0	0	0.05	0	0	0	0	0	0.005	0	NA	NA	NA	NA	NA	5	0	0	NA	NA	NA	NA
hsa-miR-3155a	hsa-miR-3155a	Stool	3.96	1.13	25.84	2.03	0.23	0.14	0	0.02	0	0.07	0	0	0	0.04	1 (1 - 1.26)	NA	NA	NA	NA	NA	NA	NA	NA	NA	NA	NA
hsa-miR-4277	hsa-miR-4277	Stool	15.72	1.13	28.3	3.29	0	0	0	0	0	0	0	0	0	0	NA	NA	NA	NA	NA	NA	NA	NA	NA	NA	NA	NA
hsa-miR-3167	hsa-miR-3167	Stool	5.84	1.13	26.09	7.165	0	0	0	0.015	0	0.07	0	0	0	0	NA	NA	NA	NA	2	NA	NA	NA	NA	NA	NA	NA
hsa-miR-302e	hsa-miR-302e	Stool	1.49	1.13	23.8	1.335	0	0	0	0	0	0	0	0	0	0	NA	NA	NA	NA	NA	NA	NA	NA	NA	NA	NA	NA
hsa-miR-3156-1	hsa-miR-3156-5p	Stool	2.16	1.13	20.63	3.095	0	0	0	0	0	0	0	0	0	0	NA	NA	NA	NA	NA	NA	NA	NA	NA	NA	NA	NA
hsa-miR-204	hsa-miR-204-5p	Urine	14.01	1.13	4.61	750.33	1.27	9.865	0.33	17.39	0.96	3.88	6.64	17.33	350.84	67.44	27.26 (14.16 - 81.14)	1400.01 (960.41 - 2154.54)	79.96 ± 45.90	NA	NA	1.66667	249.5	0	226	Small RNA sequencing (Illumina HiSeq 2000 (Solexa)	406987	Clear hit to Entrez gene ID
hsa-miR-429	hsa-miR-429	Urine	5.22	1.13	3.5	311.945	0.19	2.015	0	368.03	691.63	420.48	185.44	144.33	87.34	1.42	1.98 (1 - 3.27)	41.05 (18.98 - 66.29)	8.53 ± 12.63	NA	1019.5	2	112.25	0.25	223	qRT-PCR	554210	Clear hit to Entrez gene ID
hsa-miR-196a-1	hsa-miR-196a-5p	Urine	4.65	1.13	2.04	150.765	0	0	0	22.665	28.69	13.88	36.11	0.03	0.61	0.03	1 (1 - 1.67)	113.85 (52.85 - 195.92)	NA	NA	NA	0	62.25	0	NA	NA	NA	NA
hsa-miR-95	hsa-miR-95-3p	Urine	15.13	1.13	1.62	98.26	0	7.53	0	30.25	94.63	48.58	30.06	9.82	49.545	23.94	1 (1 - 1.78)	1.25 (1.03 - 3.3)	27.75 ± 25.15	78.3	NA	0.333333	25.75	0.25	222	RT-PCR	407052	Clear hit to Entrez gene ID
hsa-miR-205	hsa-miR-205-5p	Urine	10.87	5.42	7.43	92.885	0.89	6.54	0.01	0.09	0	0	0.05	421.45	0.685	1.22	6.2 (3.59 - 12.72)	38.39 (19.38 - 81.81)	458.04 ± 277.45	NA	NA	6.33333	124.75	2	110	RT-PCR	406988	Clear hit to Entrez gene ID
hsa-let-7a-3	hsa-let-7a-5p	Urine	17.43	1.11	1.77	64.885	12.11	5.495	0.21	35.59	44.36	75.36	61.03	75.45	97.89	30.16	15559.1 (7172.91 - 28045)	2434.81 (1519.18 - 3942.11)	2280.39 ± 485.06	NA	NA	8173.33	537.75	8.75	NA	NA	NA	NA
hsa-miR-141	hsa-miR-141-3p	Urine	4.04	1.13	2.99	64.01	4.93	29.93	0.06	709.21	194.69	83.58	67.49	320.17	16.515	1.93	20.89 (14.35 - 29.73)	135 (84.88 - 224.08)	142.05 ± 95.72	NA	NA	3.33333	14	0.25	115	Human miRNA Microarray Kit	406933	Clear hit to Entrez gene ID
hsa-miR-514a-1	hsa-miR-514a-3p	Urine	2.03	1.13	2.15	63.58	0	0	0	0	0	0	0	0	0	0	NA	NA	NA	NA	NA	0.666667	10.5	0	NA	NA	NA	NA
hsa-miR-7108	hsa-miR-7108-3p	Urine	15.79	7.65	19.5	62.8	NA	NA	NA	NA	NA	NA	NA	NA	NA	NA	NA	NA	NA	NA	NA	NA	NA	NA	NA	NA	NA	NA
hsa-miR-194-2	hsa-miR-194-3p	Urine	7.96	1.13	10.24	62.415	1.83	1.08	0.45	975.37	1999.11	1513.47	1097.81	2.9	309.44	8.82	NA	NA	NA	NA	NA	NA	NA	NA	226	Small RNA sequencing (Illumina HiSeq 2000 (Solexa)	406970	Clear hit to Entrez gene ID
hsa-miR-3929	hsa-miR-3929	Urine	9.73	5.47	5.12	60.07	0	0	0	0.015	0.1	0	0	0	0	0	1 (1 - 1.19)	1.02 (1.02 - 1.08)	NA	NA	NA	NA	NA	NA	NA	NA	NA	NA
hsa-miR-125b-2	hsa-miR-125b-2-3p	Urine	11.25	1.12	2.24	59.81	5.91	8.59	0.02	45.915	0.89	6.01	6.55	37.93	23.34	31.42	15.64 (10.22 - 31.21)	42.68 (30.26 - 61.16)	5.20 ± 6.01	NA	NA	0.333333	8.25	0.25	NA	NA	NA	NA
hsa-miR-3124	hsa-miR-3124-5p	Urine	6.27	1.12	15.44	51.88	0.75	1.445	0.05	0.145	0.1	0.29	0.14	0.58	0.71	0.99	1.98 (1.36 - 3.3)	NA	NA	NA	NA	NA	NA	NA	NA	NA	NA	NA
hsa-miR-770	hsa-miR-770-5p	Urine	7.14	3.4	11.79	48.12	0.61	0	0	0.085	0	0.04	0	0	0.005	0.11	1 (1 - 1.02)	NA	NA	NA	NA	NA	NA	NA	226	Small RNA sequencing (Illumina HiSeq 2000 (Solexa)	768222	Clear hit to Entrez gene ID
hsa-miR-1273d	hsa-miR-1273d	Urine	15.65	9.85	5.13	46.645	0	0	0	0	0	0	0	0	0	0	1.08 (1 - 2.1)	NA	1.21 ± 4.21	NA	NA	NA	NA	NA	NA	NA	NA	NA
hsa-miR-455	hsa-miR-455-5p	Urine	3.09	1.13	3.29	41.105	0.05	0.595	0	60.105	43.02	59.31	82.89	30.09	195.38	35.81	1 (1 - 1.63)	2.42 (1.04 - 4.37)	1.45 ± 4.95	NA	155.5	0	9	0	226	Small RNA sequencing (Illumina HiSeq 2000 (Solexa)	619556	Clear hit to Entrez gene ID
hsa-miR-619	hsa-miR-619-5p	Urine	14.64	9.05	6.04	38.035	0	0	0	0	0	0	0	0	0	0	NA	NA	NA	NA	NA	1.33333	8.5	0.25	NA	NA	NA	NA
hsa-miR-1254-1	hsa-miR-1254	Urine	15.01	6.71	4.88	35.185	0	0	0	0.02	0	0	0.05	0	0	0	11.35 (7.92 - 18)	NA	2.70 ± 6.55	2.6	17	10.3333	0.25	0	NA	NA	NA	NA
hsa-miR-184	hsa-miR-184	Urine	14.13	1.13	3.85	29.235	0	0.375	0.02	1.265	0.73	1.63	1.28	12.83	167.21	208.94	1.45 (1 - 2.86)	4.08 (1.89 - 8.07)	NA	NA	6	1	22	0.25	222	RT-PCR	406960	Clear hit to Entrez gene ID
hsa-miR-934	hsa-miR-934	Urine	1.53	1.13	2.38	25.95	0	0	0	0	0	0	0	19.75	0.93	0	NA	1.02 (1.02 - 1.02)	NA	NA	NA	0	2.25	0	NA	NA	NA	NA
hsa-miR-4657	hsa-miR-4657	Urine	3	1.09	1.59	22.085	0.28	0.14	0	0.215	0.51	0.33	0.46	0.27	0.26	0.99	1 (1 - 1.62)	NA	NA	NA	NA	NA	NA	NA	222	RT-PCR	100616393	Clear hit to Entrez gene ID
hsa-miR-206	hsa-miR-206	Urine	13.05	1.09	12.44	21.895	0	2.835	0	2.205	0.77	11.56	2.34	12.76	50.645	14.53	1 (1 - 1)	NA	158.76 ± 103.11	NA	9.5	0	4.25	0	222	RT-PCR	406989	Clear hit to Entrez gene ID
hsa-miR-6883	hsa-miR-6883-5p	Plasma exosomes, Cervical scrapes	25.09	24.92	9.03	7.175	NA	NA	NA	NA	NA	NA	NA	NA	NA	NA	NA	NA	NA	NA	NA	NA	NA	NA	NA	NA	NA	NA
hsa-miR-22	hsa-miR-22-3p	Plasma exosomes, Cervical scrapes, Urine	13284.8	21.67	7.69	1523.25	57797.9	14786.4	1901.61	9217.69	1172.07	749.6	662.47	762.9	1075.12	408.27	85503.13 (65117.73 - 130651.65)	2065.02 (1523.02 - 3273.97)	1994.93 ± 1024.81	106999	NA	20876.7	578.75	32.75	115	Human miRNA Microarray Kit	407004	Clear hit to Entrez gene ID
hsa-miR-5096	hsa-miR-5096	Plasma exosomes, Cervical scrapes, Urine	49.42	34.67	17.41	223.175	0	0	0	0	0	0	0	0	0	0	NA	NA	NA	NA	NA	2.33333	10.25	0	NA	NA	NA	NA
hsa-miR-1285-1	hsa-miR-1285-5p	Plasma exosomes, Cervical scrapes, Urine	98.04	26.06	8.16	93.205	0.33	0	0	0.1	0.19	0.14	0.18	0.2	0.36	0.15	NA	NA	NA	1.7	NA	6	1.5	0	NA	NA	NA	NA
hsa-miR-1273g	hsa-miR-1273g-3p	Plasma exosomes, Cervical scrapes, Urine	48.17	30.62	18.36	56.68	0	0	0	0	0	0	0	0	0	0	NA	NA	NA	NA	NA	10.3333	29.5	0.75	NA	NA	NA	NA
hsa-miR-1303	hsa-miR-1303	Plasma exosomes, Cervical scrapes, Urine	86.29	23.27	6.37	31.1	0	0	0	0	0	0	0	0	0	0	NA	NA	NA	NA	1	29.6667	3.75	0.5	NA	NA	NA	NA
hsa-miR-1908	hsa-miR-1908-3p	Plasma exosomes, Cervical scrapes, Urine	118.14	25.48	12.44	20.165	31.59	1.21	0.1	0.02	0.06	0	0	0.1	0.22	0.47	8.88 (5.14 - 14.73)	1.02 (1.02 - 1.02)	NA	NA	NA	NA	NA	NA	222	RT-PCR	100302263	Clear hit to Entrez gene ID
hsa-miR-133a-2	hsa-miR-133a-3p	Plasma exosomes, Stool	53.1	1.11	28.2	19.45	0	0	0	0.065	0	0.11	0.09	0.1	0.005	0	74.05 (41.66 - 120.24)	1.02 (1.02 - 1.29)	79.85 ± 66.59	1029	NA	0	0.5	0	NA	NA	NA	NA
hsa-miR-181d	hsa-miR-181d-5p	Plasma exosomes, Stool	45.47	1.13	192.17	17.84	130.11	26.1	0.24	180.44	283.45	284.4	349.15	54.95	64.265	225.53	222.06 (159.55 - 331.69)	8.69 (5.39 - 13.92)	14.45 ± 12.74	230	NA	10	7.25	0	222	RT-PCR	NOTFOUND	NOTFOUND
hsa-miR-3160-2	hsa-miR-3160-5p	Plasma exosomes, Stool	53.87	1.13	22.42	13.7	0	0	0	0.005	0.03	0	0	0	0	0	NA	NA	NA	NA	NA	NA	NA	NA	NA	NA	NA	NA
hsa-miR-3168	hsa-miR-3168	Plasma exosomes, Stool	348.01	1.13	52.29	13.62	0	10.06	0	2.495	9.1	4.31	3.02	0	0.005	1.69	1 (1 - 1.63)	1.07 (1.07 - 1.9)	NA	NA	14721	0.333333	7.75	2.5	222	RT-PCR	100422878	Clear hit to Entrez gene ID
hsa-miR-647	hsa-miR-647	Plasma exosomes, Stool	31.65	2.19	102.44	10.675	0	0	0	0	0	0	0	0	0	0	NA	NA	NA	NA	NA	NA	NA	NA	45	467microRNA Array	693232	Clear hit to Entrez gene ID
hsa-miR-4302	hsa-miR-4302	Plasma exosomes, Stool	29.19	1.13	485.54	8.53	0	0	0	0	0	0	0	0	0	0	NA	NA	NA	NA	NA	NA	NA	NA	NA	NA	NA	NA
hsa-miR-4326	hsa-miR-4326	Plasma exosomes, Stool	26.21	1.13	75.04	7.275	2.68	0	3.92	1.465	0	0	0	1.74	0.285	0.47	13.18 (6.13 - 22.83)	1.02 (1.02 - 1.02)	1.06 ± 2.55	11.1	NA	32.6667	0.5	0.25	226	Small RNA sequencing (Illumina HiSeq 2000 (Solexa)	100422945	Clear hit to Entrez gene ID
hsa-miR-4284	hsa-miR-4284	Plasma exosomes, Stool	26.62	1.13	65.3	6.16	0	0	0	0	0	0	0	0	0.145	0	NA	1.39 (1.01 - 3.05)	10.06 ± 12.51	NA	3	NA	NA	NA	NA	NA	NA	NA
hsa-miR-588	hsa-miR-588	Plasma exosomes, Stool	50.55	1.11	34.98	5.9	0	0	0	0	0	0	0	0	0	0	NA	NA	NA	NA	NA	NA	NA	NA	218	Human miRNA Microarray Kit	693173	Clear hit to Entrez gene ID
hsa-miR-654	hsa-miR-654-3p	Plasma exosomes, Stool	253.03	1.12	57.23	3.38	468.66	44.335	1.81	35.55	11.14	9.13	6.74	7.3	3.485	10.59	244.99 (103.3 - 383.57)	1.02 (1.02 - 1.57)	44.19 ± 43.38	NA	84	11.3333	0.25	0.25	226	Small RNA sequencing (Illumina HiSeq 2000 (Solexa)	724024	Clear hit to Entrez gene ID
hsa-miR-5094	hsa-miR-5094	Plasma exosomes, Stool	170.09	1.13	100.75	2.245	0.05	0.275	0.15	0	0	0	0	0	0	0	NA	NA	NA	0.2	NA	NA	NA	NA	223	qRT-PCR	100847059	Clear hit to Entrez gene ID
hsa-miR-21	hsa-miR-21-5p	Plasma exosomes, Stool, Urine	51006.2	6.8	36.66	16726.2	10772.3	8620.15	32.66	29958.2	63725.1	28852.6	25880.8	23844	7447.34	12483	16846.57 (8572.18 - 22273.92)	762.4 (517.08 - 1073.87)	9069.71 ± 2979.41	128999	NA	28030.3	4938.25	95	261	Next generation sequencing|RT-PCR	406991	Clear hit to Entrez gene ID
hsa-miR-192	hsa-miR-192-5p	Plasma exosomes, Stool, Urine	1553.38	1.13	57.99	5606.92	821.8	2119.76	874.68	94147.8	96057.5	119110	149931	475.58	57935.2	3101.65	1643.48 (1173.79 - 2779.67)	2406.81 (1426.79 - 3476.22)	704.41 ± 312.47	NA	NA	5609.33	912.75	12	226	Small RNA sequencing (Illumina HiSeq 2000 (Solexa)	406967	Clear hit to Entrez gene ID
hsa-miR-378a	hsa-miR-378a-3p	Plasma exosomes, Stool, Urine	1947.95	7.65	49.39	2993.91	3.71	1.04	0.5	28.9	2.71	3.99	3.99	7.23	2.85	0.73	1417.19 (786.01 - 2673.67)	560.85 (357.94 - 959.06)	215.79 ± 101.62	59299	NA	1941	570.75	7.25	NA	NA	NA	NA
hsa-miR-1246	hsa-miR-1246	Plasma exosomes, Stool, Urine	606.62	9.05	192.81	2316.09	0	1.135	0	0.65	3.51	0	0.09	0	0.125	0.11	123.92 (67.41 - 254.63)	399.1 (175.54 - 723.18)	151.23 ± 108.19	56.7	919	9.33333	708.5	94.75	223	qRT-PCR	100302142	Clear hit to Entrez gene ID
hsa-miR-4448	hsa-miR-4448	Plasma exosomes, Stool, Urine	366.42	2.19	14.36	1100.11	0	0	0	0	0	0	0	0	0	0	1 (1 - 1.17)	1.73 (1.03 - 3.46)	NA	NA	NA	2.66667	4.5	0	222	RT-PCR	100616127	Clear hit to Entrez gene ID
hsa-miR-203a	hsa-miR-203a	Plasma exosomes, Stool, Urine	162.71	2.27	25.03	1073.68	0.47	1.95	0	539.355	983.85	371.1	401.84	1083.89	37.21	2.05	NA	NA	95.13 ± 79.24	NA	NA	19.3333	1014.12	9.5	223	qRT-PCR	NOTFOUND	NOTFOUND
hsa-miR-92a-1	hsa-miR-92a-3p	Plasma exosomes, Stool, Urine	85701.6	1.13	63.5	464.295	1502.28	1246.21	2312.11	399.73	91.79	96.26	164.72	17.36	18.765	127.73	73820.98 (54776.97 - 112954.57)	2978.25 (1994.7 - 4661.62)	2849.68 ± 743.42	40799	NA	23385	342	26.5	NA	NA	NA	NA
hsa-miR-182	hsa-miR-182-5p	Plasma exosomes, Stool, Urine	383.74	1.13	94	320.765	525.78	1500.92	3650.97	460.63	31.66	12.75	4.22	562.02	56.12	150.43	2002.67 (1361.44 - 3103.74)	264.49 (162.62 - 424.42)	52.11 ± 37.02	9189	NA	4287.33	25.25	4.5	226	Small RNA sequencing (Illumina HiSeq 2000 (Solexa)	406958	Clear hit to Entrez gene ID
hsa-miR-222	hsa-miR-222-3p	Plasma exosomes, Stool, Urine	1544.6	1.13	21.91	307.875	667.05	1204.95	4.28	643.435	1340.01	830.03	785.82	1644.79	421.705	688.53	2840.19 (2015.59 - 4081.99)	145.98 (94.31 - 217.21)	8767.63 ± 5401.06	2429	NA	510	80.75	1.5	226	Small RNA sequencing (Illumina HiSeq 2000 (Solexa)	407007	Clear hit to Entrez gene ID
hsa-miR-1307	hsa-miR-1307-3p	Plasma exosomes, Stool, Urine	1271.33	3.21	21.35	224.095	1479.42	588.505	11.73	157.09	185.91	220.31	277.21	85.31	168.19	213.06	501.73 (359.1 - 811.09)	32 (20.09 - 55.53)	60.13 ± 49.75	NA	NA	223.667	154.25	0	NA	NA	NA	NA
hsa-miR-3665	hsa-miR-3665	Plasma exosomes, Stool, Urine	36.41	5.67	31.21	191.24	0	0	0	0	0	0	0	0	0	0	NA	NA	NA	NA	NA	0	7	0.25	NA	NA	NA	NA
hsa-miR-125b-1	hsa-miR-125b-5p	Plasma exosomes, Stool, Urine	168.82	1.13	20.23	186.195	0.23	0.94	0.06	22.205	2.39	7.35	10.68	38.44	7.345	13.53	31.36 (22.16 - 52.35)	54.86 (35.69 - 81.88)	708.44 ± 294.84	NA	NA	43	80.5	0.5	NA	NA	NA	NA
hsa-miR-98	hsa-miR-98-5p	Plasma exosomes, Stool, Urine	357.94	1.13	24.84	167.58	860.24	274.685	15	278.205	157.89	105.97	112.17	67.37	144.645	61.91	1536.27 (663.86 - 2894.42)	140.6 (86.9 - 209.7)	106.17 ± 52.54	4219	NA	582.667	111	0.75	226	Small RNA sequencing (Illumina HiSeq 2000 (Solexa)	407054	Clear hit to Entrez gene ID
hsa-miR-143	hsa-miR-143-3p	Plasma exosomes, Stool, Urine	2280.25	2.19	102.82	101.44	3780.26	1387.36	15.5	176436	3501.93	12746.1	12111.6	226205	15643.4	4920.84	4818.35 (3276.01 - 6476.65)	26.68 (13.28 - 54.61)	289.41 ± 123.48	NA	NA	553.333	44.75	5.5	261	Next generation sequencing|RT-PCR	406935	Clear hit to Entrez gene ID
hsa-miR-3976	hsa-miR-3976	Plasma exosomes, Stool, Urine	368.52	2.27	77.79	96.765	0	0	0	0	0	0	0	0	0	0	NA	NA	NA	NA	NA	NA	NA	NA	NA	NA	NA	NA
hsa-miR-3125	hsa-miR-3125	Plasma exosomes, Stool, Urine	270.73	2.14	2172.26	89.015	0	0	0	0.02	0	0	0.09	0.31	0.38	0.1	1 (1 - 1)	NA	NA	NA	1	NA	NA	NA	218	Human miRNA Microarray Kit	100422986	Clear hit to Entrez gene ID
hsa-miR-7-1	hsa-miR-7-5p	Plasma exosomes, Stool, Urine	397.17	2.22	25.84	82.87	3.1	3.04	0.45	16.02	25.72	11.92	16.13	10.61	3.63	10.16	2.38 (1.44 - 4.59)	NA	29.41 ± 35.29	96.5	NA	2419.22	38.6494	3.75519	NA	NA	NA	NA
hsa-miR-7851	hsa-miR-7851-5p	Plasma exosomes, Stool, Urine	21.57	12.03	115.07	72.005	NA	NA	NA	NA	NA	NA	NA	NA	NA	NA	NA	NA	NA	NA	NA	NA	NA	NA	NA	NA	NA	NA
hsa-miR-186	hsa-miR-186-5p	Plasma exosomes, Stool, Urine	478.5	1.13	54.7	65.59	1820.74	1678.8	191.95	989.15	388.45	403.64	235.84	433.35	143.47	117.23	9360.01 (7364.03 - 12255.58)	164.66 (125.19 - 230.06)	759.76 ± 169.79	NA	NA	6382.33	39	11.25	226	Small RNA sequencing (Illumina HiSeq 2000 (Solexa)	406962	Clear hit to Entrez gene ID
hsa-miR-8072	hsa-miR-8072	Plasma exosomes, Stool, Urine	53.96	4.33	64.88	52.985	NA	NA	NA	NA	NA	NA	NA	NA	NA	NA	1 (1 - 1.25)	1.01 (1.01 - 1.02)	NA	NA	NA	NA	NA	NA	NA	NA	NA	NA
hsa-miR-30b	hsa-miR-30b-5p	Plasma exosomes, Stool, Urine	44.63	1.13	23.03	50.165	596.46	152.78	24.7	346.515	63.32	54.89	51.04	129.83	180.37	35.01	465.8 (313.39 - 765.26)	45.24 (29.36 - 75.73)	2541.44 ± 842.32	5789	NA	286	3.25	2	115	Human miRNA Microarray Kit	407030	Clear hit to Entrez gene ID
hsa-miR-1911	hsa-miR-1911-5p	Plasma exosomes, Stool, Urine	34.45	1.12	29.02	29.81	0	0	0	0.03	0.19	0	0	0.17	0	0.07	1.08 (1.08 - 1.08)	NA	NA	NA	NA	NA	NA	NA	NA	NA	NA	NA
hsa-miR-1304	hsa-miR-1304-3p	Plasma exosomes, Stool, Urine	73.34	5.47	25.91	25.015	0.8	3.43	0.92	0.46	0.7	0.47	1.19	0.2	0.075	0.25	61.39 (42.64 - 116.09)	1 (1 - 2.12)	33.22 ± 39.20	NA	NA	7.66667	0.75	0	NA	NA	NA	NA
hsa-miR-6813	hsa-miR-6813-5p	Plasma exosomes, Stool, Urine	26.91	12.46	5911.17	22.355	NA	NA	NA	NA	NA	NA	NA	NA	NA	NA	4.38 (2.76 - 6.89)	NA	NA	NA	NA	NA	NA	NA	NA	NA	NA	NA
hsa-miR-6087	hsa-miR-6087	Plasma exosomes, Stool, Urine	31.86	12.03	26.97	21.81	0	0	0	0.01	0	0	0	0.03	0	0	NA	NA	NA	1.1	NA	3.33333	35.75	1.5	222	RT-PCR	102464835	Clear hit to Entrez gene ID
hsa-miR-30a	hsa-miR-30a-5p	Plasma exosomes, Urine	698.51	1.13	2.66	25910.7	225.57	596.65	1.29	2526.07	653.39	1219.72	1765.51	8252.21	47991.2	1853.93	1082.78 (785.01 - 1445.88)	9087.62 (6958.69 - 13359.45)	1623.22 ± 651.12	22099	NA	84.3333	4345.5	1.5	117	Human miRNA Microarray Kit	407029	Clear hit to Entrez gene ID
hsa-miR-10b	hsa-miR-10b-5p	Plasma exosomes, Urine	2317.4	1.13	10.24	24361.4	157.85	4221.6	1.32	10496.1	263.79	709.38	279.83	1774.96	10050.2	818.01	2278.05 (1365.63 - 3949.01)	59299.85 (38263.66 - 82933.15)	1643.76 ± 592.58	NA	NA	10.6667	6100.25	1.25	116	Human miRNA Microarray Kit	406903	Clear hit to Entrez gene ID
hsa-let-7b	hsa-let-7b-5p	Plasma exosomes, Urine	20498.6	11.92	14.36	16597.6	1627.5	17235.9	165.38	17667.1	19654	38166.6	46911.7	15871	45198.1	155264	5593.99 (3890.96 - 8736.23)	951.59 (632.39 - 1319.55)	4418.95 ± 1296.63	NA	NA	6935.33	2287.5	13	15	miRCURY LNA Array	387245	Clear hit to Entrez gene ID
hsa-miR-10a	hsa-miR-10a-5p	Plasma exosomes, Urine	2256.38	5.42	8.98	13821.6	884.23	2288.71	32.27	25788.4	6193.72	10228.5	12467.2	1440.63	10258.2	394.06	3312 (2211.03 - 4326.85)	11933.49 (7920.46 - 17471.81)	906.79 ± 335.49	NA	NA	192	3529	1.75	261	Next generation sequencing|RT-PCR	406902	Clear hit to Entrez gene ID
hsa-miR-148a	hsa-miR-148a-3p	Plasma exosomes, Urine	13889	11.18	18.47	11701.6	4087.41	1810.36	105.99	6000.27	876.33	1315.22	803.05	3546.53	1431.69	702.79	5409.47 (4229.83 - 7214.12)	1167.45 (881.04 - 1638.47)	1809.44 ± 553.34	NA	NA	9927.67	1802	44.5	115	Human miRNA Microarray Kit	406940	Clear hit to Entrez gene ID
hsa-let-7a-1	hsa-let-7a-5p	Plasma exosomes, Urine	14560.4	5.35	18.36	10900.4	11.59	38.66	0.09	29.615	32.71	66.95	56.5	5.18	56.7	39.04	15559.1 (7172.91 - 28045)	2434.81 (1519.18 - 3942.11)	2280.39 ± 485.06	NA	NA	8173.33	537.75	8.75	NA	NA	NA	NA
hsa-miR-26a-1	hsa-miR-26a-5p	Plasma exosomes, Urine	20089.4	2.17	11.02	8523.02	2.96	0.55	0.04	0.94	0.35	0.4	0.41	0.17	0.205	0.3	46438.39 (18793.21 - 68890.85)	1966.65 (1458.66 - 2887.55)	5265.23 ± 1986.42	NA	NA	10801.7	366.5	22.75	NA	NA	NA	NA
hsa-miR-30d	hsa-miR-30d-5p	Plasma exosomes, Urine	18698.5	1.13	5.54	6602.15	5660.89	2419.56	569.92	3133.03	2202.84	1738.09	2038.32	5214.89	7104.82	1263.87	20003.42 (14103.53 - 26021.71)	1669.83 (1244.28 - 2591.76)	9933.22 ± 2796.00	NA	NA	13896.7	1483	21.75	45	467microRNA Array	407033	Clear hit to Entrez gene ID
hsa-let-7f-1	hsa-let-7f-5p	Plasma exosomes, Urine	13107.4	2.27	11.79	6563.34	21.59	35.65	0.82	171.855	252.36	290.56	311.26	175.33	603.635	285.53	24530.9 (11255.55 - 43177.47)	3729.67 (2070.85 - 6238.06)	1555.07 ± 321.91	NA	NA	29877.7	728.75	40	NA	NA	NA	NA
hsa-miR-200b	hsa-miR-200b-3p	Plasma exosomes, Urine	34.84	2.27	10.28	5141.31	3.33	3.37	0	2452.83	3927.95	3030.59	2366.9	578.16	411.24	9.1	10.17 (5.4 - 15.05)	294.98 (189.29 - 401.27)	1721.94 ± 1058.82	NA	NA	12	1318.5	3	261	Next generation sequencing|RT-PCR	406984	Clear hit to Entrez gene ID
hsa-miR-99a	hsa-miR-99a-5p	Plasma exosomes, Urine	1645.46	4.33	3.17	4104.27	18.02	137.775	2.71	369.685	147.93	636.34	1064.45	6427.93	4078.03	2311.31	22.73 (14.83 - 35.18)	40.26 (27.19 - 66.78)	593.89 ± 244.07	NA	NA	321.667	2371.75	5.25	117	Human miRNA Microarray Kit	407055	Clear hit to Entrez gene ID
hsa-miR-200c	hsa-miR-200c-3p	Plasma exosomes, Urine	63.53	1.13	16.46	3662.75	3.19	1.505	0.08	1455.91	2643.47	2128.65	2227.42	3273.51	342.145	39.7	4.27 (2.02 - 7.61)	11.57 (5.73 - 19.6)	3523.42 ± 2303.83	NA	NA	32.3333	1041	2	115	Human miRNA Microarray Kit	406985	Clear hit to Entrez gene ID
hsa-let-7i	hsa-let-7i-5p	Plasma exosomes, Urine	27572.9	3.4	12.28	3080.05	12445.6	18262.8	562.66	3484.14	5145.85	2532.51	2949	927.66	3715.52	7747.65	12768.38 (10637.36 - 16095.03)	534.01 (382.52 - 741.92)	301.04 ± 85.99	NA	NA	42201.3	1673.5	66	15	miRCURY LNA Array	387251	Clear hit to Entrez gene ID
hsa-miR-423	hsa-miR-423-5p	Plasma exosomes, Urine	77836	10.06	12.57	3031.95	5113.1	15323.4	1769.69	875.58	808.73	1822.36	1156.19	499.53	2640.22	4210.61	31728.7 (21078.65 - 54616.83)	1614.09 (1037.02 - 2608.73)	2323.60 ± 912.01	NA	41990	1761.5	99.25	1.375	45	467microRNA Array	494335	Clear hit to Entrez gene ID
hsa-miR-100	hsa-miR-100-5p	Plasma exosomes, Urine	514.94	1.13	3.19	2853.74	11.83	369.86	74.16	568.355	168.07	512.4	907.06	12237.5	2561.49	1252.77	33.74 (20.56 - 56.45)	34.23 (22.69 - 49.53)	373.10 ± 164.35	NA	NA	480.333	583.25	1.25	226	Small RNA sequencing (Illumina HiSeq 2000 (Solexa)	406892	Clear hit to Entrez gene ID
hsa-miR-200a	hsa-miR-200a-3p	Plasma exosomes, Urine	20.88	4.28	13.01	2472.39	0.75	6.205	0.01	1844.72	3187.14	3732.33	2547.34	338.83	437.275	8.43	3.62 (2.17 - 5.69)	65.18 (39.65 - 93.44)	21.70 ± 14.81	NA	NA	3	668	1.75	110	RT-PCR	406983	Clear hit to Entrez gene ID
hsa-let-7c	hsa-let-7c-5p	Plasma exosomes, Urine	232.79	1.13	2.61	2422.05	102.18	452.47	1.02	2357.09	1801.58	5623.86	5275.44	9456.14	14430.1	53348.5	377.12 (206.17 - 679.34)	656.4 (409.76 - 1137.53)	51.56 ± 26.98	NA	NA	515	530.5	1	222	RT-PCR	NOTFOUND	NOTFOUND
hsa-miR-27b	hsa-miR-27b-3p	Plasma exosomes, Urine	1782.62	4.33	5.12	2359.14	2556.69	2585.04	30.61	7442.49	682.08	975.78	1095.79	1916.35	1295.75	155.33	8167.59 (5743.21 - 10124.82)	1613.44 (1093.14 - 2136.39)	767.94 ± 260.67	NA	NA	2131.67	510	9.25	15	miRCURY LNA Array	72061	Clear hit to Entrez gene ID
hsa-miR-99b	hsa-miR-99b-5p	Plasma exosomes, Urine	1241.26	1.13	2.03	2130.51	566.99	728.43	36.75	721.89	410.03	743.51	903.99	2220.52	1498.61	880.71	832.55 (513.04 - 1162.3)	165.01 (125.98 - 225.22)	202.71 ± 67.30	NA	NA	94.6667	375	1	45	467microRNA Array	407056	Clear hit to Entrez gene ID
hsa-miR-30c-2	hsa-miR-30c-5p	Plasma exosomes, Urine	593.46	1.13	3.69	2053.78	0.94	2.84	0.05	12.615	3.99	17.39	21.67	73.1	932.84	28.58	1487.49 (783.37 - 2502.34)	149.59 (77.78 - 217.8)	3162.99 ± 648.27	5779	NA	481	54.25	0.75	NA	NA	NA	NA
hsa-let-7g	hsa-let-7g-5p	Plasma exosomes, Urine	11270.7	3.21	7.73	1968.64	2835.77	5277.39	229.83	6024.87	6898.41	9363.72	9080.59	1986.07	17513	13356.7	5699.92 (2688.29 - 8337.49)	214.44 (156.45 - 270.07)	1691.99 ± 333.64	NA	NA	47810	777.75	55.25	115	Human miRNA Microarray Kit	406890	Clear hit to Entrez gene ID
hsa-miR-151a	hsa-miR-151a-3p	Plasma exosomes, Urine	7973.88	1.95	6.92	1968.14	4452.06	627.1	76.27	398.97	163.89	188.29	174.8	538.35	396.655	175.87	14151.35 (10783.93 - 19436.69)	392.36 (329.71 - 477.67)	141.10 ± 61.98	NA	NA	2644	392	5.25	NA	NA	NA	NA
hsa-miR-532	hsa-miR-532-5p	Plasma exosomes, Urine	1429.94	1.13	5.32	1612.52	117.15	231.125	63.53	277.84	359.03	188.47	247.66	92.27	516.2	104.36	321.23 (217.73 - 583.4)	91.22 (49.43 - 140.32)	16.37 ± 12.27	1719	3956	4459	256	7.25	226	Small RNA sequencing (Illumina HiSeq 2000 (Solexa)	693124	Clear hit to Entrez gene ID
hsa-miR-375	hsa-miR-375	Plasma exosomes, Urine	239.39	2.17	10.68	1447.63	10.65	186.685	0.17	6099.8	2743.85	1836.64	4305.1	0.99	7.195	6.59	135.19 (68.95 - 291.4)	1001.32 (537.82 - 2464.18)	40.96 ± 31.60	NA	21925	2.33333	902.75	3.75	223	qRT-PCR	494324	Clear hit to Entrez gene ID
hsa-miR-101-1	hsa-miR-1-3p	Plasma exosomes, Urine	8311.6	2.26	4.32	1322.53	5.07	6.37	0.1	3.115	0.57	0.98	1.51	9.18	2.905	0.91	2.6 (1.24 - 5.21)	NA	NA	NA	NA	NA	NA	NA	NA	NA	NA	NA
hsa-miR-30e	hsa-miR-30e-5p	Plasma exosomes, Urine	3936.87	1.13	4.25	901.69	3657.43	2269.99	64.41	1906.9	653.87	653.48	659.81	1300.64	1005.53	278.81	13694.65 (10029.74 - 17168.63)	386.35 (259.85 - 524.92)	2878.41 ± 834.49	26699	NA	14672	219.75	20.75	115	Human miRNA Microarray Kit	407034	Clear hit to Entrez gene ID
hsa-miR-3182	hsa-miR-3182	Plasma exosomes, Urine	43.45	2.14	5.03	820.8	0	0	0	0.005	0.03	0	0	0	0	0	1 (1 - 1.89)	2.17 (1.07 - 3.75)	NA	NA	291.5	0.666667	6.25	0	218	Human miRNA Microarray Kit	100422853	Clear hit to Entrez gene ID
hsa-let-7e	hsa-let-7e-5p	Plasma exosomes, Urine	327.98	1.13	2.24	694.465	220.46	498.77	0.61	2093.99	1821.28	4690.83	5459.5	3746.84	7026.53	3425.76	660.9 (246.99 - 1046.13)	340.92 (221.52 - 586.71)	77.67 ± 48.91	NA	NA	107	70.25	1	15	miRCURY LNA Array	75202	Clear hit to Entrez gene ID
hsa-miR-6073	hsa-miR-6073	Plasma exosomes, Urine	6653.2	3.32	10.19	596.775	0	0	0	0	0	0	0	0	0	0	NA	NA	NA	NA	NA	NA	NA	NA	NA	NA	NA	NA
hsa-miR-24-1	hsa-miR-24-1-3p	Plasma exosomes, Urine	4352.98	2.27	4.88	577.39	0.56	0.38	0	4.495	3.64	5.22	6.09	10.68	5.03	0.92	NA	NA	NA	NA	NA	NA	NA	NA	NA	NA	NA	NA
hsa-miR-26b	hsa-miR-26b-5p	Plasma exosomes, Urine	1237.49	1.13	3.62	488.415	3587.69	1503.34	51.55	2513.45	1918.33	2328.93	2378.03	1232.17	1191.14	1152.39	4478.19 (1895.96 - 6806.29)	290.64 (218.45 - 394.5)	1433.31 ± 332.04	20999	NA	4193.33	118.75	12.75	115	Human miRNA Microarray Kit	407017	Clear hit to Entrez gene ID
hsa-miR-183	hsa-miR-183-5p	Plasma exosomes, Urine	186.72	1.13	3.03	474.17	22.44	66.77	60.38	37.71	27.93	4.42	1.88	613.19	46.065	30.1	36.49 (17.64 - 72.72)	7.11 (3.09 - 11.82)	56.60 ± 36.57	842	NA	2732	29.25	4.5	226	Small RNA sequencing (Illumina HiSeq 2000 (Solexa)	406959	Clear hit to Entrez gene ID
hsa-miR-146b	hsa-miR-146b-5p	Plasma exosomes, Urine	1393.64	2.14	5.22	453.965	631.15	427.79	27.86	953.59	1832.29	632.21	482.4	406.51	532.54	2558.01	2511.6 (1856.24 - 3633.68)	85.5 (47.63 - 127.12)	447.12 ± 175.16	NA	6457	1193.33	101.25	1.75	15	miRCURY LNA Array	751550	Clear hit to Entrez gene ID
hsa-miR-191	hsa-miR-191-5p	Plasma exosomes, Urine	3640.51	1.13	14.83	400.155	38778.3	5143.6	4657.49	5694.09	3725.44	5410.43	6708.47	3912.38	1918.13	2159.6	37403.25 (27974.54 - 50651.95)	387.42 (253.46 - 597.56)	14155.37 ± 6691.88	NA	NA	22093.7	175	38.75	226	Small RNA sequencing (Illumina HiSeq 2000 (Solexa)	406966	Clear hit to Entrez gene ID
hsa-miR-181a-2	hsa-miR-181a-5p	Plasma exosomes, Urine	1613.9	2.05	4.1	363.23	176.48	183.785	13.07	55.01	59.62	30.51	33.45	18.9	34.045	15.3	30850.35 (25676.47 - 41018.73)	1418.26 (1174.3 - 1755.96)	1287.69 ± 374.10	NA	NA	2968	52.25	5	NA	NA	NA	NA
hsa-let-7f-2	hsa-let-7f-5p	Plasma exosomes, Urine	595.66	1.13	2.61	347.905	350.52	918.73	2.21	1260.05	2248.86	1934.68	2276.59	402.62	3290.86	834.52	24530.9 (11255.55 - 43177.47)	3729.67 (2070.85 - 6238.06)	1555.07 ± 321.91	NA	NA	29877.7	728.75	40	NA	NA	NA	NA
hsa-miR-3135b	hsa-miR-3135b	Plasma exosomes, Urine	282.59	6.5	4.4	345.135	0	0	0	0	0	0	0	0	0	0	NA	NA	NA	NA	NA	16.3333	0.75	0	NA	NA	NA	NA
hsa-miR-128-1	hsa-miR-128-3p	Plasma exosomes, Urine	1827.44	1.13	2.88	324.62	35.3	40.25	0.6	34.045	17.39	70.9	80.55	52.84	67.07	42.82	774.39 (567.48 - 972.62)	28.73 (18.56 - 40.27)	436.58 ± 136.46	NA	NA	1392.67	63.5	2.5	226	Small RNA sequencing (Illumina HiSeq 2000 (Solexa)	406915	Clear hit to Entrez gene ID
hsa-miR-125a	hsa-miR-125a-5p	Plasma exosomes, Urine	443.07	1.13	9.03	292.24	263.36	401.2	39.05	1033.3	105.68	952.59	1063.4	1018.06	654.315	588.85	1282.48 (902.34 - 1747.64)	284.36 (188.66 - 477.51)	899.96 ± 354.65	NA	20487	87.6667	361.5	0.25	45	467microRNA Array	406910	Clear hit to Entrez gene ID
hsa-let-7d	hsa-let-7d-3p	Plasma exosomes, Urine	4199.07	1.13	6.99	289.89	1439.43	1678.7	65.46	3586.43	2832.48	8953.02	9724.78	7524.61	5361.38	2587.45	756.54 (578.48 - 942.59)	24.71 (14.52 - 43.82)	677.97 ± 195.29	NA	NA	184.333	36.5	0.75	15	miRCURY LNA Array	387247	Clear hit to Entrez gene ID
hsa-miR-148b	hsa-miR-148b-3p	Plasma exosomes, Urine	2075.25	1.13	3.24	289.83	2704.4	706.36	30.3	246.06	62.68	107.68	102.45	756.42	575.125	127.39	3991.78 (2630.34 - 5553.81)	39.74 (25.06 - 55.39)	813.75 ± 211.47	NA	NA	3199.67	64.5	5.5	115	Human miRNA Microarray Kit	442892	Clear hit to Entrez gene ID
hsa-miR-28	hsa-miR-28-3p	Plasma exosomes, Urine	719.22	1.13	4.35	231.195	3606.04	724.105	40.27	2740.51	180.1	427.33	439.83	2027.99	260.285	146.01	7968.52 (6505.34 - 9910.13)	541.86 (374.09 - 774.24)	154.64 ± 59.50	NA	4906.5	82	89.25	0.25	226	Small RNA sequencing (Illumina HiSeq 2000 (Solexa)	407020	Clear hit to Entrez gene ID
hsa-miR-194-1	hsa-miR-194-5p	Plasma exosomes, Urine	96.11	1.13	17.19	227.26	0.19	0.14	0	367.155	50.59	102.97	171	0.07	0.715	0.09	30.65 (22.45 - 45.43)	55.46 (30.62 - 92.73)	99.54 ± 68.17	NA	NA	644.333	45	1.25	NA	NA	NA	NA
hsa-miR-4488	hsa-miR-4488	Plasma exosomes, Urine	26.34	4.37	14.71	218.35	0	0	0	0.01	0	0.04	0	0	0.005	0	NA	1.04 (1.04 - 2.25)	NA	6.3	NA	1	68.75	3	222	RT-PCR	100616470	Clear hit to Entrez gene ID
hsa-miR-27a	hsa-miR-27a-3p	Plasma exosomes, Urine	1379.36	4.38	3.63	206.315	326.77	1123.4	2.59	727.265	924.11	437.95	708.11	611.11	622.395	360.75	774.13 (583.47 - 1012.54)	49.79 (28.03 - 94.92)	3393.08 ± 1197.87	NA	NA	3352	69.75	6.25	116	Human miRNA Microarray Kit	407018	Clear hit to Entrez gene ID
hsa-miR-152	hsa-miR-152-3p	Plasma exosomes, Urine	210.89	1.95	2.97	206.06	79.93	41.48	0.25	525.14	365.03	878.36	1191.47	763.21	985.635	469.37	109.32 (80.04 - 143.65)	17.7 (9.87 - 23.47)	80.18 ± 38.46	NA	NA	93	71.25	0.25	226	Small RNA sequencing (Illumina HiSeq 2000 (Solexa)	406943	Clear hit to Entrez gene ID
hsa-miR-140	hsa-miR-140-3p	Plasma exosomes, Urine	4313.51	2.14	2.94	197.69	2148.49	6503.34	240.06	7344.11	5806.74	12992.1	20057.7	4573.77	15848.2	15485.9	2574.74 (1945.3 - 3385.94)	38.26 (28.26 - 54.59)	4475.59 ± 783.89	2829	145356	15209.7	69.25	30.5	226	Small RNA sequencing (Illumina HiSeq 2000 (Solexa)	406932	Clear hit to Entrez gene ID
hsa-miR-566	hsa-miR-566	Plasma exosomes, Urine	62.46	8.76	7.34	186.475	0	0	0	0	0	0	0	0	0	0	NA	NA	NA	NA	NA	NA	NA	NA	NA	NA	NA	NA
hsa-miR-25	hsa-miR-25-3p	Plasma exosomes, Urine	5523.23	1.13	2.71	166.51	2218.71	5410.09	2265.97	2331.75	3074.12	2558.81	4536.13	580.27	691.45	3915.88	6098.12 (4580.36 - 9363.69)	97.31 (74.99 - 132.79)	517.17 ± 152.22	6099	NA	22912.7	129	38.5	226	Small RNA sequencing (Illumina HiSeq 2000 (Solexa)	407014	Clear hit to Entrez gene ID
hsa-miR-9-1	hsa-miR-9-5p	Plasma exosomes, Urine	32.8	1.11	1.64	166.355	0	0	0	0.01	0	0	0	0	0	0.64	7.69 (4.21 - 12.58)	10.76 (5.47 - 19.49)	2.92 ± 7.77	NA	NA	10.3333	5.5	0	NA	NA	NA	NA
hsa-miR-363	hsa-miR-363-3p	Plasma exosomes, Urine	716.99	1.13	1.81	164.075	161.18	520.415	369.57	160.34	30.16	113.47	237.99	31.04	268.63	29.16	589.03 (427.68 - 886.17)	44.36 (24.74 - 80.81)	164.19 ± 69.02	229	NA	13083.3	33.5	15.75	115	Human miRNA Microarray Kit	574031	Clear hit to Entrez gene ID
hsa-miR-29a	hsa-miR-29a-3p	Plasma exosomes, Urine	172.1	1.13	2.61	157.765	122.88	815.94	4.96	6811.68	7216.77	12896.4	14362.1	11946.2	9738.59	5548.26	180.33 (135.51 - 256.6)	40.24 (22.05 - 64.97)	3489.97 ± 1091.00	NA	NA	391.333	62.5	2	15	miRCURY LNA Array	387222	Clear hit to Entrez gene ID
hsa-miR-744	hsa-miR-744-5p	Plasma exosomes, Urine	1336.05	1.13	2.37	157.705	667.8	639.57	13.88	39.335	16.82	70.97	38.44	120.04	358.4	206.1	3717.19 (2550.8 - 5420.51)	117.69 (82.03 - 183.74)	154.28 ± 84.80	NA	NA	234.667	25.25	0	115	Human miRNA Microarray Kit	100126313	Clear hit to Entrez gene ID
hsa-miR-4459	hsa-miR-4459	Plasma exosomes, Urine	21.83	5.67	6.17	144.17	0	0	0	0	0	0	0	0	0	0	NA	NA	NA	NA	NA	0.333333	5.75	0	NA	NA	NA	NA
hsa-miR-1273e	hsa-miR-1273e	Plasma exosomes, Urine	28.87	13.13	9.68	142.23	NA	NA	NA	NA	NA	NA	NA	NA	NA	NA	NA	NA	NA	NA	NA	NA	NA	NA	NA	NA	NA	NA
hsa-miR-3159	hsa-miR-3159	Plasma exosomes, Urine	19.98	10.46	7.69	136.235	0.23	0	0.01	0.065	0.03	0.04	0	0	0.065	0.12	1.11 (1 - 1.93)	NA	NA	NA	1.5	NA	NA	NA	NA	NA	NA	NA
hsa-miR-4430	hsa-miR-4430	Plasma exosomes, Urine	207.14	7.58	3.17	130.94	0	0	0	0	0	0	0	0	0	0	NA	NA	NA	NA	NA	0.333333	4.25	0	NA	NA	NA	NA
hsa-miR-221	hsa-miR-221-3p	Plasma exosomes, Urine	2021.68	2.14	10.57	123.37	7665.76	3655.12	17.26	2942.43	4940.66	4366.61	4388.22	2045.56	1122.91	1120.79	4496.87 (3487.4 - 6669)	62.16 (42.72 - 106.18)	1496.66 ± 610.02	NA	NA	977.667	166.75	1.75	261	Next generation sequencing|RT-PCR	407006	Clear hit to Entrez gene ID
hsa-miR-103a-2	hsa-miR-103a-3p	Plasma exosomes, Urine	1536.7	1.13	4.09	120.94	14.93	5.135	0.08	218.765	350.28	341.14	452.29	4.03	82.21	10.98	8233.34 (6848.18 - 9054.7)	147.04 (115.9 - 187.89)	4376.33 ± 985.75	NA	NA	7439.67	15.75	15	NA	NA	NA	NA
hsa-miR-1273f	hsa-miR-1273f	Plasma exosomes, Urine	28.37	14.54	10.22	118.34	0	0	0	0	0	0	0	0	0	0	NA	NA	NA	NA	NA	0.333333	15.5	0.25	NA	NA	NA	NA
hsa-miR-340	hsa-miR-340-5p	Plasma exosomes, Urine	845.1	1.13	2.26	110.9	349.11	245.875	2.63	225.865	306.52	168.94	188.05	24.15	108.46	198.66	543.32 (257.81 - 983.2)	22.84 (12.11 - 36.51)	808.29 ± 290.87	NA	NA	1362.67	23.75	2.25	226	Small RNA sequencing (Illumina HiSeq 2000 (Solexa)	442908	Clear hit to Entrez gene ID
hsa-miR-574	hsa-miR-574-5p	Plasma exosomes, Urine	243.63	3.28	5.66	108.35	36	10.275	9.42	195.57	132.87	127.64	154.41	179.97	26.135	67.22	NA	NA	NA	NA	145.5	16	10.5	0	230	Total Exosome RNA and Protein Isolation Kit: qRT-PCR	693159	Clear hit to Entrez gene ID
hsa-miR-146a	hsa-miR-146a-5p	Plasma exosomes, Urine	3521.28	4.33	6.98	103.865	2617.01	687.475	20.4	527.79	386.99	185.68	81.65	365.03	158.13	487.44	11461.88 (7984.39 - 17506.52)	23.29 (12.56 - 42.29)	4181.50 ± 1436.75	NA	NA	323	71.25	0.5	117	Human miRNA Microarray Kit	406938	Clear hit to Entrez gene ID
hsa-miR-23b	hsa-miR-23b-3p	Plasma exosomes, Urine	98.13	1.13	3.5	94.37	294.34	77.855	1.72	2473.68	1423.25	1436.99	2125.75	4136.59	1748.52	520.06	291.9 (200.2 - 383.68)	40.63 (25.59 - 56.79)	1992.83 ± 635.30	NA	NA	201.667	28.25	2.25	15	miRCURY LNA Array	72061	Clear hit to Entrez gene ID
hsa-miR-361	hsa-miR-361-3p	Plasma exosomes, Urine	321.66	1.13	2.64	93.77	84.11	99.955	37.85	121.925	83.59	26.45	28.82	90.7	71.61	55.88	145.97 (115.09 - 195.74)	6.21 (3.23 - 10.7)	55.82 ± 34.80	NA	81	485	37.25	1.5	226	Small RNA sequencing (Illumina HiSeq 2000 (Solexa)	494323	Clear hit to Entrez gene ID
hsa-miR-224	hsa-miR-224-5p	Plasma exosomes, Urine	389.16	1.13	1.84	76.545	21.73	27.005	0.05	64.26	164.08	63.33	69.6	24.42	4.845	8.16	58.75 (24.24 - 95.39)	1.65 (1.03 - 3.76)	70.98 ± 55.41	191	NA	1.66667	42.5	0	45	467microRNA Array	407009	Clear hit to Entrez gene ID
hsa-miR-185	hsa-miR-185-5p	Plasma exosomes, Urine	2107.85	2.24	3.19	66.04	212.48	2662.49	32.35	479.365	578.17	858.72	1457.96	590.16	862.54	1007.65	102.18 (68.35 - 156.56)	1.03 (1.03 - 1.65)	3912.96 ± 1175.08	NA	NA	19328.3	53.75	23	261	Next generation sequencing|RT-PCR	406961	Clear hit to Entrez gene ID
hsa-miR-181b-1	hsa-miR-181b-5p	Plasma exosomes, Urine	193.64	1.13	4.61	65.34	0.56	1.215	0.03	3.11	9.45	3.08	2.52	0.65	2.84	3.94	854.63 (695.84 - 1120.67)	183.76 (124.26 - 224.43)	1151.27 ± 702.29	NA	NA	99.3333	23.25	0.75	NA	NA	NA	NA
hsa-miR-20a	hsa-miR-20a-5p	Plasma exosomes, Urine	1111.8	1.11	2.38	63.73	190.51	76.325	2.07	99.535	182.5	53.73	48.84	125.63	49.215	30.61	431.17 (236.74 - 619.15)	3.39 (1.08 - 5.93)	7019.79 ± 2131.36	1829	NA	12894.7	23.75	16.25	15	miRCURY LNA Array	387139	Clear hit to Entrez gene ID
hsa-miR-486	hsa-miR-486-5p	Plasma exosomes, Urine	180173	1.13	8.41	62.805	96.22	201.125	2221.76	1.235	0.13	0.4	0.6	2.15	1.29	1.61	291075.8 (157515.6 - 582356.53)	220.99 (106.31 - 488.86)	17064.57 ± 6697.05	NA	1139	7518.34	184.873	15.6217	226	Small RNA sequencing (Illumina HiSeq 2000 (Solexa)	619554	Clear hit to Entrez gene ID
hsa-miR-4259	hsa-miR-4259	Plasma exosomes, Urine	28.35	2.27	7.25	62.035	0	0	0	0	0	0	0	0	0	0	NA	NA	NA	NA	NA	NA	NA	NA	218	Human miRNA Microarray Kit	100422852	Clear hit to Entrez gene ID
hsa-miR-451a	hsa-miR-451a	Plasma exosomes, Urine	57020.2	1.13	2.61	61.385	4141.11	24236.1	8433.85	756.295	754.63	610.4	896.2	2476.18	1475.33	309.51	11174.26 (5833.19 - 20373.95)	10.04 (4.07 - 25.52)	328403.47 ± 136199.16	3529	NA	379034	1255.5	879.75	265	RNA deep sequencing	NOTFOUND	NOTFOUND
hsa-miR-424	hsa-miR-424-5p	Plasma exosomes, Urine	90.26	1.13	2.24	58.17	8.59	79.985	8.27	96.15	276.59	57.03	34.23	332.55	1053.2	820.75	11.61 (7.54 - 17.17)	3.61 (1.02 - 8.58)	918.63 ± 367.48	NA	NA	44	2.25	0	226	Small RNA sequencing (Illumina HiSeq 2000 (Solexa)	494336	Clear hit to Entrez gene ID
hsa-miR-501	hsa-miR-501-3p	Plasma exosomes, Urine	311.08	1.12	7.71	58.115	23.75	200.08	16.44	9.75	11.84	5.43	4.35	4.91	33.605	12.53	90.24 (50.99 - 158.6)	19.8 (11.18 - 38.36)	43.71 ± 19.62	NA	38.5	313	24.75	0.5	226	Small RNA sequencing (Illumina HiSeq 2000 (Solexa)	574503	Clear hit to Entrez gene ID
hsa-miR-660	hsa-miR-660-5p	Plasma exosomes, Urine	98.72	1.13	2.85	54.69	64.58	184.9	8.37	105.145	121.89	62.5	63.87	12.66	85.855	35.35	78.02 (55.98 - 106.06)	47.86 (30.22 - 84.43)	462.18 ± 173.44	NA	NA	789.333	21.75	2	226	Small RNA sequencing (Illumina HiSeq 2000 (Solexa)	724030	Clear hit to Entrez gene ID
hsa-miR-629	hsa-miR-629-5p	Plasma exosomes, Urine	1265.24	1.13	3.33	54.15	13.61	560.65	3.9	9.505	8.87	12.06	8.25	15.11	37.685	70.82	50.5 (35.62 - 70.5)	1.03 (1.03 - 1.85)	23.48 ± 14.22	NA	NA	465.667	33.75	0.75	226	Small RNA sequencing (Illumina HiSeq 2000 (Solexa)	693214	Clear hit to Entrez gene ID
hsa-miR-2110	hsa-miR-2110	Plasma exosomes, Urine	320.37	1.13	3.62	48.22	7.28	9.625	1.77	3.79	3.77	5.04	12.28	17.87	15.465	33.93	33.59 (24.78 - 55.39)	2.17 (1.08 - 3.77)	15.92 ± 14.35	NA	116.5	65.6667	21.25	0	222	RT-PCR	100302224	Clear hit to Entrez gene ID
hsa-miR-101-2	hsa-miR-1-3p	Plasma exosomes, Urine	125.35	1.11	1.81	48.21	20.65	31.58	0.71	49.225	46.69	86.41	60.07	203.51	131.725	26.13	2.6 (1.24 - 5.21)	NA	NA	NA	NA	NA	NA	NA	NA	NA	NA	NA
hsa-miR-23a	hsa-miR-23a-3p	Plasma exosomes, Urine	415.72	1.13	3.07	47.715	493.77	796.485	6.86	2090.01	4203.04	1642.59	3101.72	2482.63	1728.88	1105.5	789.4 (603.5 - 1001.9)	16.19 (9.87 - 24.68)	41116.77 ± 14028.03	2859	NA	505	40	2.5	15	miRCURY LNA Array	387216	Clear hit to Entrez gene ID
hsa-miR-1180	hsa-miR-1180-3p	Plasma exosomes, Urine	190.15	1.13	2.24	46.42	2.07	4.55	4.33	2.115	0.35	1.09	1.7	1.02	2.035	1.22	17.14 (7.74 - 39.44)	7.52 (4.21 - 12.4)	12.70 ± 10.12	NA	NA	396	43	0	226	Small RNA sequencing (Illumina HiSeq 2000 (Solexa)	100302256	Clear hit to Entrez gene ID
hsa-miR-93	hsa-miR-93-5p	Plasma exosomes, Urine	771.33	1.13	4.61	45.535	1347.53	1328.49	205.01	575.155	790.35	279.77	399.23	578.43	171.715	186.95	4433.53 (3360.23 - 5975.14)	27.68 (19.61 - 39.57)	2231.04 ± 588.36	3809	NA	7391.33	21.25	13.5	226	Small RNA sequencing (Illumina HiSeq 2000 (Solexa)	407050	Clear hit to Entrez gene ID
hsa-miR-500a	hsa-miR-500a-3p	Plasma exosomes, Urine	85.34	1.13	2.97	45.055	105.14	45.35	9.65	50.375	10.72	6.81	5.22	12.55	37.655	4.62	237.25 (189.81 - 330.09)	74.86 (39.98 - 176.57)	32.13 ± 25.83	NA	NA	259	17.25	0.75	NA	NA	NA	NA
hsa-miR-6766	hsa-miR-6766-5p	Plasma exosomes, Urine	179.41	1.13	6.53	44.59	NA	NA	NA	NA	NA	NA	NA	NA	NA	NA	NA	NA	NA	NA	NA	NA	NA	NA	NA	NA	NA	NA
hsa-miR-193a	hsa-miR-193a-5p	Plasma exosomes, Urine	154.06	2.09	4.49	43.79	2.77	23.155	0.54	71.405	132.17	76.3	81.56	131.53	54.475	63.56	11.58 (6.47 - 20.62)	1.07 (1.07 - 2.23)	67.17 ± 39.15	NA	1417.5	8	51.25	0	261	Next generation sequencing|RT-PCR	406968	Clear hit to Entrez gene ID
hsa-miR-542	hsa-miR-542-3p	Plasma exosomes, Urine	137.22	3.14	17.54	42.645	4.98	7.9	0.08	5.52	8.04	4.6	0.82	44.21	82.125	22.31	4.6 (2.67 - 7.22)	3.28 (1.02 - 6.45)	25.33 ± 21.62	NA	87.5	18.3333	7.75	0	226	Small RNA sequencing (Illumina HiSeq 2000 (Solexa)	664617	Clear hit to Entrez gene ID
hsa-miR-941-1	hsa-miR-941	Plasma exosomes, Urine	138.87	1.13	3.08	41.785	0	0	0	0	0	0	0	0	0	0.06	389.81 (268.19 - 599.4)	21.02 (13.2 - 38.22)	12.53 ± 10.49	923	78	777.333	11	0.75	NA	NA	NA	NA
hsa-miR-106b	hsa-miR-106b-3p	Plasma exosomes, Urine	382.48	1.13	2.71	39.42	503.67	534.885	190.76	220.555	315.75	160.61	182	198.84	112.905	126.8	862.12 (588.66 - 1345.37)	8.61 (5.32 - 14.11)	63.66 ± 33.10	491	NA	8494.33	21.25	16	15	miRCURY LNA Array	723925	Clear hit to Entrez gene ID
hsa-miR-664a	hsa-miR-664a-5p	Plasma exosomes, Urine	68.71	1.13	2.1	37.405	17.88	24.635	3.5	59.73	60.7	94.67	122.34	61.16	90.775	82.63	23.19 (13.21 - 31.79)	1.39 (1.03 - 2.86)	16.30 ± 15.77	NA	NA	17.6667	11.5	0.25	NA	NA	NA	NA
hsa-miR-210	hsa-miR-210-3p	Plasma exosomes, Urine	58.73	6.8	10.11	34.29	112.93	60.085	11.77	55.385	82.57	38.33	58.28	53.83	56.6	19.98	135.8 (79.01 - 297.13)	12.45 (7.75 - 23.86)	25.54 ± 24.54	NA	NA	194.333	14.5	1.75	222	RT-PCR	406992	Clear hit to Entrez gene ID
hsa-miR-7110	hsa-miR-7110-3p	Plasma exosomes, Urine	106.66	4.53	15.73	33.985	NA	NA	NA	NA	NA	NA	NA	NA	NA	NA	1.62 (1 - 2.8)	NA	4.16 ± 5.68	NA	NA	0	9.25	0.25	NA	NA	NA	NA
hsa-miR-342	hsa-miR-342-5p	Plasma exosomes, Urine	197.44	1.12	3.5	30.485	62.71	223.6	17.66	233.17	79.44	153.18	255.08	369.84	132.085	736.68	54.41 (32.54 - 81.48)	4.93 (2.21 - 9.49)	13.66 ± 13.62	28.5	219	18.6667	10.5	0	226	Small RNA sequencing (Illumina HiSeq 2000 (Solexa)	442909	Clear hit to Entrez gene ID
hsa-miR-126	hsa-miR-126-3p	Plasma exosomes, Urine	8569.67	1.12	2.12	29.945	22170.4	4197.19	59.7	1304.7	101.81	121.41	146.81	1109.3	572.035	66.99	2094.03 (1370.23 - 2888.55)	1.79 (1.09 - 4)	6832.52 ± 2036.51	NA	NA	16207.3	8	22.25	226	Small RNA sequencing (Illumina HiSeq 2000 (Solexa)	406913	Clear hit to Entrez gene ID
hsa-miR-6131	hsa-miR-6131	Plasma exosomes, Urine	325.28	2.17	4.76	28.775	0	0	0	0	0	0	0	0	0	0	1.74 (1 - 3.83)	NA	NA	NA	NA	6.33333	0.75	0	222	RT-PCR	102465138	Clear hit to Entrez gene ID
hsa-miR-339	hsa-miR-339-5p	Plasma exosomes, Urine	201.14	1.13	4.47	28.535	252.56	113.93	7.46	31.295	11.23	17.43	27.54	55.43	52.195	42.54	89.65 (55.53 - 147.02)	1.89 (1.02 - 4.03)	155.56 ± 75.16	157	75.5	102.333	1	0.5	226	Small RNA sequencing (Illumina HiSeq 2000 (Solexa)	442907	Clear hit to Entrez gene ID
hsa-miR-769	hsa-miR-769-5p	Plasma exosomes, Urine	71.36	1.13	5.94	28.515	556.66	59.96	1.8	71.395	3.99	2.54	2.75	21.52	8.285	7.53	579.72 (424.08 - 1029.43)	24.13 (15.1 - 41.18)	13.49 ± 16.34	NA	55	39	10.5	0	226	Small RNA sequencing (Illumina HiSeq 2000 (Solexa)	768217	Clear hit to Entrez gene ID
hsa-miR-16-1	hsa-miR-16-5p	Plasma exosomes, Urine	1297.79	1.13	3.67	28.47	1.36	2.62	0.24	2.46	2.65	0.83	0.55	1.13	0.63	1.03	24667.71 (14516.78 - 36273.67)	109.72 (74.54 - 167.39)	10626.72 ± 2213.15	NA	NA	7695.67	10.5	10.5	226	Small RNA sequencing (Illumina HiSeq 2000 (Solexa)	406950	Clear hit to Entrez gene ID
hsa-miR-127	hsa-miR-127-3p	Plasma exosomes, Urine	874.86	1.13	4.82	27.185	8183.42	199.42	7.39	703.14	86.56	209.16	347.41	335.15	130.82	908.65	2910.07 (1337.81 - 5826.18)	12.9 (6.58 - 28.75)	8.09 ± 8.18	NA	1811.5	37.6667	8.5	0	NA	NA	NA	NA
hsa-miR-92b	hsa-miR-92b-3p	Plasma exosomes, Urine	709.96	1.13	3.95	26.895	55.67	293.4	1199.8	505.455	295.64	313.32	580.91	274.39	212.295	1111.4	692.59 (476.72 - 1183.29)	128.33 (64.64 - 230.31)	81.19 ± 31.05	3049	NA	186	14.75	0.5	45	467microRNA Array	693235	Clear hit to Entrez gene ID
hsa-miR-4301	hsa-miR-4301	Plasma exosomes, Urine	202.64	1.13	2.61	24.295	0	0	0	0	0	0	0	0	0	0	NA	NA	NA	NA	57	NA	NA	NA	NA	NA	NA	NA
hsa-miR-584	hsa-miR-584-5p	Plasma exosomes, Urine	1418.87	1.13	7.84	24.27	427.73	314.17	16.06	7.33	15.64	3.95	4.86	9.89	2.565	12.13	2042.49 (1518.32 - 2818.04)	4.61 (2.3 - 9.18)	129.18 ± 96.98	52	NA	480	15.5	0.75	226	Small RNA sequencing (Illumina HiSeq 2000 (Solexa)	693169	Clear hit to Entrez gene ID
hsa-miR-16-2	hsa-miR-16-2-3p	Plasma exosomes, Urine	2487.77	1.13	1.62	24.13	88.24	455.435	52.57	10.175	6.29	10.94	12.83	7.33	5.66	5.6	553.38 (322.82 - 1023.44)	2.12 (1.09 - 3.22)	587.81 ± 213.15	NA		166	15	2.25	226	Small RNA sequencing (Illumina HiSeq 2000 (Solexa)	406951	Clear hit to Entrez gene ID
hsa-miR-425	hsa-miR-425-5p	Plasma exosomes, Urine	570.92	1.13	12.96	22.445	1654.07	735.365	247.7	264.07	410.67	100.94	162.89	90.26	29.985	35.32	2207.31 (1766.72 - 2763.71)	12.08 (6.87 - 18.57)	2745.14 ± 471.63	NA		1765.67	15.5	2.5	226	Small RNA sequencing (Illumina HiSeq 2000 (Solexa)	494337	Clear hit to Entrez gene ID
hsa-miR-3180-4	hsa-miR-3180-3p	Plasma exosomes, Urine	37.84	1.13	3.67	22.23	0	0	0	0	0	0	0	0	0	0	1.4 (1.13 - 3.23)	NA	NA	0.2		NA	NA	NA	NA	NA	NA	NA
hsa-miR-17	hsa-miR-17-5p	Plasma exosomes, Urine	291.3	1.13	1.84	22.13	369.34	177.1	13.95	226.235	410.57	158.8	216.78	121.4	88.605	59.91	629.22 (433.73 - 861.89)	5.4 (2.61 - 8.14)	2389.62 ± 817.61	1139		6457.33	8.75	7.25	261	Next generation sequencing|RT-PCR	406952	Clear hit to Entrez gene ID
hsa-miR-3184	hsa-miR-3184-3p	Plasma exosomes, Urine	609.97	1.13	1.51	21.415	0	0.045	0	0	0	0	0	0	0	0.05	1.03 (1.03 - 1.03)	3.47 (1.06 - 55.11)	NA	NA		1761.5	99.25	1.375	NA	NA	NA	NA
hsa-miR-8086	hsa-miR-8086	Plasma exosomes, Urine	30.3	13.13	4.46	21.355	NA	NA	NA	NA	NA	NA	NA	NA	NA	NA	NA	NA	NA	NA		2.66667	0	2	NA	NA	NA	NA
hsa-miR-8089	hsa-miR-8089	Plasma exosomes, Urine	28.98	1.13	8.41	20.775	NA	NA	NA	NA	NA	NA	NA	NA	NA	NA	NA	NA	NA	NA		NA	NA	NA	NA	NA	NA	NA
hsa-miR-193b	hsa-miR-193b-5p	Plasma exosomes, Urine	26.87	1.13	3.28	20.195	0.33	17.75	0.09	99.12	75.19	79.13	128.02	131.36	26.095	150.29	2.49 (1.33 - 6.81)	4.56 (2.3 - 7.46)	7.46 ± 11.56	NA		0	8.25	0	115	Human miRNA Microarray Kit	574455	Clear hit to Entrez gene ID
hsa-miR-320c-1	hsa-mir-320c-1-3p	Plasma exosomes, Urine	124	3.4	5.54	20.015	0	0.095	0	0.325	0.22	0.91	0.78	0.38	0.14	0.5	NA	NA	NA	NA		NA	NA	NA	NA	NA	NA	NA
