# Supplementary material for: Small non-coding RNA profiling in human biofluids and surrogate tissues from healthy individuals: description of the diverse and most represented species
Source: Oncotarget. 2017 Dec 14;9(3):3097–111. doi: 10.18632/oncotarget.23203 (PMC5790449; doi:10.18632/oncotarget.23203)
Supplement: Supplementary file 18 [file oncotarget-09-3097-s018.xlsx]

## Sheet: Foglio1
Supplementary Table 4B. A comparison of non-miRNAs sncRNAs detected in the study as reference and the data available on public databases
		This study (Median Normalized reads)				DASHR (RPM)										Freedman et al., 2016 (Average read number ± SD )
ID	Category	Plasma exosomes (n=125)	Cervical scrapes (n=31)	Stool (n=39)	Urine (n=48)	Plasma (n=3)	Serum (n=23)	Whole blood (n=22)	Colon (n=2)	Colon ascendens (n=3)	Colon coecum (n=2)	Colon rectum (n=1)	Bladder (n=2)	Kidney (n=11)	Testicular germ (n=6)	Plasma (n=40)
piR-31068_chr16_70779080_70779110_-	Common	463.375	48.2082	73.204	30532.7	0	0	0	0	0	0	0	0	0	0.02	NA
piR-43771_chr1_161454650_161454679_-	Common	2258.83	86.4835	90.9559	23546.6	0	0	0	0	0	0	0	0	0	0	NA
piR-33151_chr1_228612508_228612537_-	Common	206.687	58.6219	130.772	214.916	0	0	0	0	0	0	0	0	0	0	NA
chr6.tRNA77-GluCTC	Common	2489.03	110.432	105.845	29396.4	0	0	0	0	0	0	0	0	0	0	NA
piR-60565_chr1_248874247_248874277_+	Common	2687.7	125.195	107.173	26409.3	0	0	0	0	0	0	0	0	0	0	NA
piR-35982_chr1_16545980_16546010_-	Common	389.524	46.3901	68.8979	30452.3	0	0	0	0	0	0	0	0	0	0	NA
piR-33151_chr1_228625908_228625937_-	Common	207.392	51.7482	114.863	211.844	0	0	0	0	0	0	0	0	0	0	NA
piR-61646_chr16_70789510_70789539_+	Common	487.166	50.0798	87.7822	32872.5	0	0	0	0	0	0	0	0	0	0.02	NA
piR-31068_chr16_70778252_70778282_-	Common	446.05	50.8508	86.1224	30425.6	0	0	0	0	0	0	0	0	0	0	NA
piR-35982_chr16_70788694_70788723_+	Common	486.865	47.3793	61.0911	33365.8	0	0	0	0	0	0	0	0.07	0.055	0.01	7916.49 ± 5328.85
chr1.tRNA68-GlyGCC	Common	407.204	49.8216	71.8237	30103	0.05	0.465	0.4	0.31	0.13	0.22	0.27	0.68	0.32	0.54	NA
piR-33151_chr1_228641567_228641596_-	Common	208.89	60.0964	118.477	206.415	0	0	0	0	0	0	0	0	0	0	NA
chr6.tRNA128-GlyGCC	Common	399.8	54.5351	79.4976	30184.7	0	0.2	0.12	0.26	0	0.07	0	0.17	0.23	0.27	NA
chr15.tRNA2-LysCTT	Common	74.4764	22.1318	97.5927	437.039	0	0	0	0.215	0.03	0.18	0.5	0.48	0.74	1.24	NA
piR-43771_chr6_28982199_28982228_+	Common	2736.18	108.973	105.845	26203	0	0	0	0	0	0	0	0	0	0	NA
piR-31068_chr17_8125746_8125775_+	Common	484.549	49.2465	73.3094	33090.3	0	0.14	0	0.35	0	0	0.05	0	0.005	0.34	NA
piR-61648_chr16_70789510_70789541_+	Common	487.166	50.0798	87.7822	32872.5	0	0	0	0	0	0	0	0	0	0.02	NA
piR-61647_chr16_70779076_70779106_-	Common	464.414	48.2082	73.204	30532.7	0	0	0	0	0	0	0	0	0	0.02	NA
piR-60565_chr3_155661092_155661122_+	Common	772.214	81.9346	44.6106	5558.56	0	0	0	0	0	0	0	0	0	0.27	NA
piR-61648_chr17_8125749_8125780_+	Common	485.558	49.2465	73.3094	33090.3	0	0.14	0	0.35	0	0	0.05	0	0.005	0.34	NA
piR-31925_chr5_86372854_86372884_-	Common	454.796	52.7291	78.5866	30537.7	0	0	0	0.035	0	0	0	0.27	0.29	0.02	NA
piR-31925_chr17_8125748_8125778_+	Common	484.549	49.2465	73.3094	33090.3	0	0.14	0	0.35	0	0	0.05	0	0.005	0.34	NA
piR-33151_chr1_228628147_228628176_-	Common	159.163	22.746	110.466	182.12	0	0.755	0.02	0.275	0.19	0.07	0	0.24	0.785	1.38	NA
piR-35982_chr3_15507991_15508021_+	Common	410.088	45.2587	73.3094	32620.1	0	0	0	0	0	0	0	0	0	0	NA
piR-31925_chr2_156401185_156401215_-	Common	452.757	52.0385	83.1642	30497.5	0	0.045	0	1.215	4.24	0.87	0.64	0	0.335	0.58	NA
piR-35284_chr1_229537857_229537886_+	Common	76.7139	27.4044	35.9593	1557.23	0	0	0	4.275	0	0	0	0	0	0	NA
piR-33151_chr1_228630389_228630418_-	Common	205.818	61.4706	123.867	198.075	0	0	0	0	0	0	0	0	0	0	NA
piR-61648_chr16_70788697_70788728_+	Common	486.865	47.3793	61.0911	33365.8	0	0	0	0	0	0	0	0.07	0.055	0.01	NA
piR-61647_chr1_161523884_161523914_-	Common	446.05	49.2408	71.8237	30101.4	0	0	0	0.165	0.1	0.22	0.18	0.03	0.085	0.31	NA
piR-43771_chr6_125780289_125780318_-	Common	2280.28	86.4835	74.8307	23412.5	0	0	0	0.02	0	0	0	0	0	0.01	NA
piR-35982_chr16_70779080_70779109_-	Common	463.375	48.2082	73.204	30532.7	0	0	0	0	0	0	0	0	0	0.02	NA
chr2.tRNA19-GlyGCC	Common	396.796	52.7178	83.1642	30498.1	0	0.045	0.02	1.415	4.28	0.87	0.64	1.57	1.96	2.11	NA
piR-31068_chr16_70789507_70789536_+	Common	487.166	50.0798	87.7822	32872.5	0	0	0	0	0	0	0	0	0	0.02	NA
piR-35982_chr6_27902949_27902979_-	Common	456.739	51.7607	77.2893	30183.8	0	0	0	0.005	0	0	0	0	0	0.04	NA
piR-31925_chr16_70778249_70778279_-	Common	446.05	50.8508	86.1224	30425.6	0	0	0	0	0	0	0	0	0	0	1000.26 ± 1727.21
chr1.tRNA59-GluCTC	Common	2499.29	126.071	112.246	29430.7	0	0.19	0	0.07	0.1	0.04	0	0.1	0.075	0.04	NA
piR-61648_chr5_86372852_86372883_-	Common	454.796	52.7291	78.5866	30537.7	0	0	0	0.035	0	0	0	0.27	0.29	0.02	NA
piR-31925_chr16_70789509_70789539_+	Common	487.166	50.0798	87.7822	32872.5	0	0	0	0	0	0	0	0	0	0.02	NA
chr16.tRNA24-GlyGCC	Common	400.541	48.7856	74.4201	30532.8	0	0	0	0.015	0.06	0	0	0	0.02	0.07	NA
piR-61648_chr6_27902944_27902975_-	Common	457.711	51.7607	77.2893	30184.1	0	0	0	0.015	0	0	0	0	0	0.04	NA
piR-31068_chr5_86372857_86372887_-	Common	454.796	52.7291	78.5866	30537.7	0	0	0	0.025	0	0	0	0.27	0.29	0.02	NA
piR-31068_chr6_27902949_27902978_-	Common	456.739	51.7607	77.2893	30183.8	0	0	0	0.005	0	0	0	0	0	0.04	NA
piR-61648_chr16_70779075_70779106_-	Common	464.414	48.2082	73.204	30532.7	0	0	0	0	0	0	0	0	0	0.02	NA
piR-33151_chr1_228621446_228621475_-	Common	211.319	55.5077	126.544	179.669	0	0	0	0	0	0	0	0	0	0	NA
piR-35982_chr1_161523888_161523917_-	Common	446.05	49.2408	71.8237	30101.4	0	0	0	0.11	0.1	0.22	0.18	0.03	0.085	0.31	NA
piR-31925_chr3_15507994_15508023_+	Common	410.088	45.2587	73.3094	32620.1	0	0	0	0	0	0	0	0	0	0	NA
piR-31068_chr3_15507992_15508021_+	Common	410.088	45.2587	73.3094	32620.1	0	0	0	0	0	0	0	0	0	0	NA
piR-35982_chr16_70789506_70789536_+	Common	487.166	50.0798	87.7822	32872.5	0	0	0	0	0	0	0	0	0	0.02	NA
piR-31925_chr16_70779077_70779107_-	Common	463.542	48.2082	73.204	30532.7	0	0	0	0	0	0	0	0	0	0.02	NA
chr1.tRNA71-GluCTC	Common	2178.73	89.8098	88.1356	25633.7	0	0	0	0	0	0	0	0	0	0	NA
piR-43771_chr1_248874248_248874277_+	Common	2687.7	125.195	107.173	26409.3	0	0	0	0	0	0	0	0	0	0	NA
piR-43771_chr1_146035692_146035721_+	Common	2690.44	110.947	99.476	26561.4	NA	NA	NA	NA	NA	NA	NA	NA	NA	NA	NA
chr15.tRNA11-GluTTC	Common	194.009	161.401	25.1045	3157.73	0	0	0	0.105	0	0.04	0	0.48	0.2	0.16	NA
piR-61646_chr16_70779077_70779106_-	Common	463.542	48.2082	73.204	30532.7	0	0	0	0	0	0	0	0	0	0.02	NA
piR-61647_chr16_70778248_70778278_-	Common	446.05	50.8508	86.1224	30425.6	0	0	0	0	0	0	0	0	0	0	NA
piR-33151_chr1_228634870_228634899_-	Common	209.508	62.4462	122.724	185.874	0	0	0	0	0	0	0	0	0	0	NA
piR-61648_chr1_161523883_161523914_-	Common	446.05	49.3053	71.8237	30101.4	0	0	0	0.165	0.1	0.22	0.18	0.03	0.085	0.31	NA
chr17.tRNA2-LysTTT	Common	34.0472	29.7014	37.6973	544.647	0	0.135	0.03	0.725	0.61	0.4	0.64	0.78	2.25	1.88	NA
piR-31068_chr1_161523888_161523918_-	Common	446.05	49.2408	71.8237	30101.4	0	0	0	0.115	0.1	0.25	0.32	0.07	0.155	0.32	NA
piR-35982_chr17_8125746_8125775_+	Common	484.549	49.2465	73.3094	33090.3	0	0.14	0	0.35	0	0	0.05	0	0.005	0.34	NA
piR-33151_chr1_228619231_228619260_-	Common	210.729	64.893	137.492	210.272	0	0	0	0	0	0	0	0	0	0	NA
piR-31925_chr1_16861923_16861952_+	Common	417.363	45.5122	82.026	32495.5	0	0	0	0	0	0	0	0	0	0.01	NA
piR-31925_chr16_70788696_70788726_+	Common	486.865	47.3793	61.0911	33365.8	0	0	0	0	0	0	0	0.07	0.055	0.01	NA
chr1.tRNA77-GluCTC	Common	2114.44	87.5923	91.661	25439.9	0	0	0	0	0	0	0	0	0	0	NA
piR-60565_chr1_146035691_146035721_+	Common	2690.44	110.947	99.476	26561.4	NA	NA	NA	NA	NA	NA	NA	NA	NA	NA	NA
piR-33151_chr1_228643808_228643837_-	Common	207.059	57.972	136.719	214.279	0	0	0	0	0	0	0	0	0	0	NA
MT-TE	Common	480.047	46.712	26.7821	448.387	NA	NA	NA	NA	NA	NA	NA	NA	NA	NA	366.36 ± 176.92
chr13.tRNA3-GluTTC	Common	284.673	183.682	27.1694	3592.7	5.21	18.505	0.35	6.21	1.21	6.92	11.27	15.93	12.87	6.23	NA
RNA5SP162	Common	175.317	65.0521	122.445	185.555	NA	NA	NA	NA	NA	NA	NA	NA	NA	NA	NA
piR-60565_chr6_125780289_125780319_-	Common	2280.28	86.4835	74.8307	23412.5	0	0	0	0.02	0	0	0	0	0	0.01	NA
piR-33151_chr1_228614749_228614778_-	Common	214.318	51.0031	135.847	212.867	0	0	0	0	0	0	0	0	0	0	NA
chr1.tRNA62-LysTTT	Common	32.4047	25.4843	53.245	564.115	0.09	0.065	0.01	0.365	0.13	0.07	0.05	0.41	0.205	0.21	341.93 ± 2137.05
chr16.tRNA25-GlyGCC	Common	389.435	50.8508	86.1224	30425.6	1.27	1.01	0.01	0.065	0.06	0.18	0.23	0	0.125	0.05	NA
chr6.tRNA76-LysTTT	Common	25.9238	29.4181	38.3859	496.959	0	0	0	0	0	0	0	0	0	0	2239.29 ± 1949.33
chr1.tRNA116-GluCTC	Common	2483.79	110.947	100.594	30244	0	0	0	0	0	0	0	0	0	0	NA
chr17.tRNA5-GlyGCC	Common	431.334	49.2465	73.3094	33095.6	0	0.14	0.01	0.55	0.06	0	0.27	0.68	0.63	1.48	NA
chr16.tRNA19-GlyGCC	Common	447.436	50.2734	87.7822	32873.3	0	0	0	0	0	0	0	0	0.005	0.04	NA
chr1.tRNA4-GlyCCC	Common	368.305	45.5122	82.026	32495.6	0	0	0	0.01	0	0	0	0	0	0.09	NA
piR-43771_chr1_161469441_161469470_-	Common	2243.04	86.247	83.9051	23461.9	0	0	0	0	0	0	0	0	0	0	NA
piR-61647_chr5_86372853_86372883_-	Common	454.796	52.7291	78.5866	30537.7	0	0	0	0.035	0	0	0	0.27	0.29	0.02	405.47 ± 392.16
chr11.tRNA5-LysTTT	Common	22.6828	29.5181	39.9869	436.449	0.23	0	0.01	0.145	0.1	0.07	0.05	0.03	0.63	0.69	NA
piR-33151_chr1_228639336_228639365_-	Common	207.852	51.0031	136.669	202.214	0	0	0	0	0	0	0	0	0	0	248.54 ± 357.47
chr1.tRNA54-LysTTT	Common	26.2113	23.5498	42.3568	474.468	0.14	0.23	0.03	2.22	0.57	0.83	1.01	1.54	1.775	1.61	NA
piR-60565_chr6_28982198_28982228_+	Common	2736.18	108.973	105.845	26203	0	0	0	0	0	0	0	0	0	0	NA
piR-35982_chr16_70778252_70778281_-	Common	446.05	50.8508	86.1224	30425.6	0	0	0	0	0	0	0	0	0	0	NA
piR-43771_chr1_161462061_161462090_-	Common	2272.89	89.8098	91.661	23280.8	0	0	0	0	0	0	0	0	0	0	NA
piR-43771_chr3_155661093_155661123_+	Common	772.214	81.9346	44.6106	5558.56	0	0	0	0	0	0	0	0	0	0	NA
piR-31068_chr1_16545980_16546009_-	Common	389.524	46.3901	68.8979	30452.3	0	0	0	0	0	0	0	0	0	0	NA
piR-61648_chr16_70778247_70778278_-	Common	446.05	50.8508	86.1224	30425.6	0	0	0	0	0	0	0	0	0	0	NA
piR-31068_chr16_70788693_70788723_+	Common	486.865	47.3793	61.0911	33365.8	0	0	0	0.01	0	0	0	0.07	0.055	0.01	NA
piR-61647_chr6_27902945_27902975_-	Common	457.711	51.7607	77.2893	30184.1	0	0	0	0.015	0	0	0	0	0	0.04	NA
chr11.tRNA14-LysTTT	Common	27.8151	28.986	47.8679	506.416	0	0	0	1.67	0.54	0.72	2.15	0.2	0.34	1.34	NA
piR-61648_chr2_156401183_156401214_-	Common	452.757	52.0385	83.1642	30497.5	0	0.045	0	1.215	4.24	0.87	0.64	0	0.335	0.58	NA
piR-35982_chr5_86372857_86372886_-	Common	454.796	52.7291	78.5866	30537.7	0	0	0	0.025	0	0	0	0.27	0.29	0.02	NA
piR-60565_chr1_161469441_161469470_-	Common	2243.04	86.247	83.9051	23461.9	0	0	0	0	0	0	0	0	0	0	NA
chr1.tRNA80-GluCTC	Common	2172.48	90.1757	83.8281	25395.1	0	0	0	0	0	0	0	0	0	0	NA
chr1.tRNA133-GlyCCC	Common	337.144	46.3901	68.8979	30452.3	0	0	0	0.005	0	0.04	0	0	0	0.06	4.25 ± 5.28
chr16.tRNA18-GlyGCC	Common	439.393	47.3793	61.0911	33365.8	0	0	0	0.02	0.03	0	0	0.1	0.07	0.02	NA
piR-33151_chr6_4428053_4428083_+	Common	359.696	71.5476	139.362	281.697	0.14	0	0.01	0.075	0.03	0	0	0.41	0.415	0.13	NA
piR-31068_chr2_156401188_156401218_-	Common	452.02	52.0385	83.1642	30497.5	0	0.235	0	1.23	4.28	0.91	0.69	0	0.4	0.59	NA
piR-43772_chr3_155661093_155661124_+	Common	772.214	81.9346	44.6106	5876.39	0	0	0	0	0	0	0	0	0	0	NA
piR-36041_chr11_109603197_109603226_+	Common	469.936	46.7444	30.1658	1051.5	39.75	37.38	0.62	109.62	61.82	252.45	194.6	17.64	113.755	660.58	NA
piR-61647_chr16_70789510_70789540_+	Common	487.166	50.0798	87.7822	32872.5	0	0	0	0	0	0	0	0	0	0.02	NA
piR-35982_chr2_156401188_156401217_-	Common	452.02	52.0385	83.1642	30497.5	0	0.045	0	1.215	4.24	0.87	0.64	0	0.335	0.58	NA
chr6.tRNA87-GluCTC	Common	2116.41	86.4835	74.8307	25454.6	0	0	0	0.06	0	0	0.05	0.1	0.025	0.2	NA
piR-33151_chr1_228637095_228637124_-	Common	204.998	57.972	135.847	192.225	0	0	0	0	0	0	0	0	0	0	NA
piR-33151_chr1_228616990_228617019_-	Common	207.223	57.972	130.019	196.67	0	0	0	0	0	0	0	0	0	0	NA
piR-61646_chr16_70778249_70778278_-	Common	446.05	50.8508	86.1224	30425.6	0	0	0	0	0	0	0	0	0	0	NA
chr1.tRNA74-GluCTC	Common	2112.3	89.8098	92.0994	25799.6	0	0	0	0	0	0	0	0	0	0	NA
piR-60565_chr1_161454650_161454679_-	Common	2258.83	86.4835	90.9559	23546.6	0	0	0	0	0	0	0	0	0	0	NA
piR-60565_chr1_161462061_161462090_-	Common	2272.89	89.8098	91.661	23280.8	0	0	0	0	0	0	0	0	0	0	NA
piR-61646_chr5_86372854_86372883_-	Common	454.796	52.7291	78.5866	30537.7	0	0	0	0.035	0	0	0	0.27	0.29	0.02	NA
piR-43137_chr10_77774070_77774099_+	Plasma Exosomes	366.23	1	1	1	0	0	0	0	0	0	0	0	0	1.29	NA
SNORD95	Plasma Exosomes	138.854	6.08076	1	13.0717	NA	NA	NA	NA	NA	NA	NA	NA	NA	NA	NA
piR-35548_chrM_1932_1962_+	Plasma Exosomes	109.515	0.375967	1.94384	10.5762	0	0	0	0	0	0	0	0	0	0	NA
piR-35548_chr3_96617944_96617974_-	Plasma Exosomes	103.751	0.187983	1.47009	11.6946	0	0	0	0	0	0	0	0	0	0	NA
piR-35548_chr11_10508897_10508927_-	Plasma Exosomes	82.1718	0.56395	1.02887	8.05498	0	0	0	0	0	0	0	0	0	0	NA
piR-36707_chrM_3230_3260_+	Plasma Exosomes	68.548	1	3.34776	2.81517	13.99	6.87	0.04	594.885	1800.31	1000.34	727.77	36.33	2616.11	1215.28	NA
SNORD48	Plasma Exosomes	62.2293	1	1	1.41684	NA	NA	NA	NA	NA	NA	NA	NA	NA	NA	NA
piR-31987_chrM_2967_2997_+	Plasma Exosomes	58.7342	1.66833	3.77072	9.17407	12.86	0.975	0.09	18.17	6.61	2.25	2.11	0.31	43.62	1.24	NA
piR-31986_chrM_2967_2996_+	Plasma Exosomes	58.7342	1.66833	3.77072	9.17407	12.86	0.975	0.09	18.095	6.35	2.14	2.11	0.31	43.21	1.17	NA
SNORD63	Plasma Exosomes	58.3285	0.333657	0.157359	11.0014	NA	NA	NA	NA	NA	NA	NA	NA	NA	NA	18.08 ± 40.69
chr9.tRNA4-ArgTCT	Plasma Exosomes	45.3899	1	13.2306	7.63171	0	0	0	0.025	0.03	0.04	0	0.03	0.015	0.06	NA
piR-51810_chrM_12235_12265_+	Plasma Exosomes	44.766	1	5.58854	8.23055	14.13	0.135	0.28	9.165	1.91	0.4	0.23	1.36	4.67	0.83	NA
piR-35548_chr3_160947661_160947691_+	Plasma Exosomes	44.736	1	0.459027	5.69827	0	0	0	0	0	0	0	0	0	0	NA
piR-62011_chr7_129770439_129770470_-	Plasma Exosomes	44.0973	1	1	8.4282	525.78	1500.92	3650.97	460.57	31.57	12.64	4.22	562.02	56.12	149.77	103.01 ± 85.70
chr11.tRNA3-ArgTCT	Plasma Exosomes	43.8869	1	12.8838	7.29023	0.19	0	0	0.92	0.19	0.14	2.61	0.78	1.135	1.15	NA
piR-31447_chr11_93731506_93731535_-	Plasma Exosomes	35.1908	1	1	0.711383	0.38	3.7	0.16	39.09	12.64	3.08	8.89	10.37	24.435	18.18	907.13 ± 427.30
chr7.tRNA5-CysGCA	Plasma Exosomes	32.1087	1.87701	4.34464	15.7683	0.14	0	0	0.87	0.61	0	0.18	0.07	0.915	0.78	NA
SNORD43	Plasma Exosomes	29.7214	6.4551	1	7.35721	NA	NA	NA	NA	NA	NA	NA	NA	NA	NA	NA
piR-57873_chr10_28522087_28522117_-	Plasma Exosomes	28.5601	1	1	1	0	0	0	0	0	0	0	0	0	0	8.53 ± 11.77
chr17.tRNA4-ArgTCT	Plasma Exosomes	27.6097	1	18.2933	5.79212	2.02	0	0.02	3.02	0.26	0.04	0.46	0.68	1.005	2.44	43.31 ± 36.89
chr8.tRNA10-MetCAT	Plasma Exosomes	27.4595	3.46923	4.80456	11.1	3.99	0.805	0.08	3.83	2.94	2.07	1.37	21.8	42.44	32.54	NA
MT-TT	Plasma Exosomes	26.9745	1.68214	2.20827	14.6075	NA	NA	NA	NA	NA	NA	NA	NA	NA	NA	NA
MT-TY	Plasma Exosomes	25.6214	1.24201	0.507236	18.1928	NA	NA	NA	NA	NA	NA	NA	NA	NA	NA	NA
SNORD38B	Plasma Exosomes	24.7476	1	1	2.32389	NA	NA	NA	NA	NA	NA	NA	NA	NA	NA	NA
SNORD38B	Plasma Exosomes	24.7476	1	1	2.32389	NA	NA	NA	NA	NA	NA	NA	NA	NA	NA	NA
SNORD25	Plasma Exosomes	23.7957	1	1	1	NA	NA	NA	NA	NA	NA	NA	NA	NA	NA	NA
piR-43414_chr19_19751824_19751853_-	Plasma Exosomes	22.6342	1	1	1	0	0	0	0	0	0	0	0	0	1.19	NA
piR-36705_chr1_144419301_144419330_+	Stool	16.9936	7.35453	130.853	19.7867	NA	NA	NA	NA	NA	NA	NA	NA	NA	NA	NA
chr1.tRNA108-AsnGTT	Stool	17.2919	7.92027	130.853	19.7867	0	0	0	0	0	0	0	0	0	0	NA
chr6.tRNA122-PseudoTGC	Stool	6.50638	1	124.746	2.76071	0	0	0	0	0	0	0	0	0	0	9.07 ± 19.02
chr6.tRNA153-IleAAT	Stool	4.1127	1	56.1867	2.19375	0	0	0	0.015	0.03	0	0	0	0.26	0.07	NA
chr1.tRNA127-CysGCA	Stool	13.3256	4.6228	55.249	12.3748	0	0	0	0.28	0	0	0.37	0.07	0.415	0.08	22.79 ± 85.74
chr6.tRNA163-IleAAT	Stool	3.20542	1	54.88	2.28011	0.19	0.065	0	0.005	0	0.04	0	0	0.065	0.01	40.90 ± 33.45
chr6.tRNA64-GlnTTG	Stool	10.7517	1	53.4746	16.1448	0	0	0	0	0	0	0	0	0	0	8.08 ± 11.62
chr6.tRNA59-IleAAT	Stool	3.21854	1	50.9019	2.58845	0	0	0.01	0.02	0	0	0	0	0.015	0.07	47.27 ± 70.78
chr6.tRNA16-TyrGTA	Stool	8.14104	1.18916	47.6667	7.17008	0	0.85	0	0.155	0.48	0.04	0.14	0.17	0.27	0.64	50.14 ± 75.15
chr6.tRNA14-TyrGTA	Stool	8.07582	0.811108	46.4286	8.95235	0.47	0	0	0.4	0	0.11	0.09	0.41	0.39	0.24	NA
chr6.tRNA118-PseudoTTT	Stool	8.88188	1.87376	43.1485	4.63131	0	0	0	0	0	0	0	0	0	0	58.18 ± 44.30
chr6.tRNA38-IleAAT	Stool	11.365	1	42.9122	1.39565	0.28	0.065	0	0.025	0.13	0.04	0	0	0.02	0.01	11.96 ± 13.88
chr5.tRNA24-LysCTT	Stool	5.53633	1	35.2485	5.83826	0.09	0.245	0.01	0.03	0.03	0	0.05	0.03	0.105	0.02	4.79 ± 6.73
chr17.tRNA17-SupTTA	Stool	7.25412	1.75417	33.096	9.83599	0.05	0.065	0	0.075	0	0.36	0	0.03	0.39	0.03	81.29 ± 80.46
chr17.tRNA34-IleAAT	Stool	5.06925	1	32.5232	1.93367	0.47	0.045	0	0.49	0.45	0.65	0.55	0.07	0.39	0.74	18.09 ± 26.85
chr16.tRNA22-MetCAT	Stool	22.4244	1.7726	30.2875	10.744	4.18	0	0.01	1.965	0.51	0.04	0.14	0.65	1.185	0.73	NA
chr12.tRNA9-PseudoAAT	Stool	2.82166	1	29.6136	1	0.19	0.19	0	0	0	0	0	0	0	0.01	6.70 ± 9.20
chr19.tRNA5-LysCTT	Stool	8.69625	2.40912	28.2253	8.58622	0.19	0.19	0	0.185	0.22	0.18	0.23	2.25	1.87	0.03	NA
piR-56301_chr22_46239597_46239626_+	Stool	1	1	27.6369	1	0	0	0	0	0	0	0	0	0	0	NA
chr15.tRNA6-PseudoCTT	Stool	5.47627	0.342207	23.2627	14.9591	0.09	0.7	0	0.04	0.03	0.04	0.09	0.27	0.725	0.07	27.82 ± 28.10
chr17.tRNA14-ThrCGT	Stool	5.68453	4.91969	22.75	4.12085	13.75	4.96	0.05	4.515	3.57	0.47	1.92	2.66	4.8	0.87	NA
chr14.tRNA19-TyrGTA	Stool	6.22939	0.375403	22.5841	19.4179	0	0	0	0.045	0	0.04	0	0.14	0.055	0.12	1.40 ± 4.71
chr6.tRNA17-TyrGTA	Stool	2.88022	1	22.3542	2.99817	0	0	0	0.005	0.03	0	0	0	0.005	0.01	76.03 ± 74.15
chr1.tRNA56-ThrTGT	Stool	7.3739	0.700187	22.3542	8.83806	0.56	10.91	0.02	0.575	1.6	0.18	0.18	0.27	1.27	0.57	NA
chr16.tRNA13-PseudoCTT	Stool	1.90366	1	22.3542	0.769971	0	0.14	0	0.04	0.06	0.07	0.05	0	0.02	0	15.45 ± 13.35
chr1.tRNA49-GluTTC	Stool	1.42113	1	21.9067	0.696627	0.19	1.815	0.01	0.22	0.86	0.07	0.27	0.61	0.41	4.1	NA
chr1.tRNA51-PseudoCTT	Stool	1.60927	0.104271	20.5833	0.12901	0.14	0.205	0.01	0.025	0	0.04	0	0.03	0.065	0.02	NA
chr14.tRNA16-TyrGTA	Stool	3.96416	0.208542	20.2251	2.97231	0.05	0	0	0.06	0.03	0.04	0	0.92	0.155	0.25	NA
chr1.tRNA2-GlyCCC	Urine	9.61301	5.53294	0.617323	418.903	0	0	0	0.03	0.19	0	0.05	0	0.125	0.21	NA
chr1.tRNA131-GlyCCC	Urine	11.3659	4.31235	1.11075	413.313	0.28	0.445	0	0.36	0.96	0.43	0.46	0.14	1.39	1.02	2.72 ± 4.40
chr1.tRNA43-GlyGCC	Urine	10.3896	9.63041	3.00708	396.577	0	0.095	0	1.02	2.23	0.07	0	0.51	0.735	0.34	NA
piR-33543_chr1_153671271_153671302_+	Urine	18.9417	6.12844	4.4364	275.981	0	0	0	0.01	0	0	0	0	0	0.04	NA
chr6.tRNA2-MetCAT	Urine	22.0511	6.33949	5.25812	275.67	0	0	0	0	0	0	0	0	0.02	0.12	NA
piR-33543_chr6_26286547_26286578_+	Urine	17.929	6.33949	5.25812	271.728	0	0	0	0	0	0	0	0	0	0	NA
piR-35952_chr6_26286527_26286557_+	Urine	17.7618	4.58068	4.41548	267.936	0	0	0	0	0	0	0	0	0.02	0.12	NA
piR-35176_chr6_26286527_26286558_+	Urine	17.929	4.58068	4.41548	267.936	0	0	0	0	0	0	0	0	0.02	0.12	NA
piR-35952_chr1_153671251_153671281_+	Urine	18.0848	3.94688	2.31422	261.261	0	0	0	0.03	0	0	0	0	0	0.21	NA
piR-35176_chr1_153671251_153671282_+	Urine	18.0848	3.94688	2.31422	261.261	0	0	0	0.03	0	0	0	0	0	0.21	8.19 ± 51.52
chr6.tRNA61-MetCAT	Urine	20.3923	8.29942	3.30913	259.796	0.38	0.11	0.08	0.06	0	0.04	0.05	0.1	0.045	0.13	NA
piR-33543_chr6_27777906_27777937_+	Urine	19.0462	8.29942	3.30913	259.796	0.33	0	0	0.035	0	0	0	0.03	0.025	0.01	NA
piR-35176_chr6_27777886_27777917_+	Urine	19.5047	4.38542	3.30913	258.562	0.05	0	0	0	0	0	0	0	0	0	NA
chr6.tRNA150-MetCAT	Urine	18.3331	8.28172	2.7095	238.396	0	0	0	0	0	0	0	0	0	0.02	NA
piR-33543_chr6_27333004_27333035_-	Urine	16.8279	8.28172	2.7095	238.396	0	0	0	0	0	0	0	0	0	0	NA
chr6.tRNA142-MetCAT	Urine	19.3683	5.82749	3.26366	236.273	0	0	0	0.015	0	0	0	0	0	0.06	NA
piR-33543_chr6_27592840_27592871_-	Urine	15.7895	5.82749	3.25	236.071	0	0	0	0	0	0	0	0	0	0.02	NA
piR-35952_chr6_27592861_27592891_-	Urine	15.6304	3.94688	2.8893	234.521	0	0	0	0.015	0	0	0	0	0	0.06	NA
piR-35176_chr6_27592860_27592891_-	Urine	15.6304	3.94688	2.8893	234.521	0	0	0	0.015	0	0	0	0	0	0.06	NA
piR-35176_chr6_27333024_27333055_-	Urine	15.4185	3.47174	2.17577	233.001	0	0	0	0	0	0	0	0	0	0	NA
piR-35952_chr6_27333025_27333055_-	Urine	15.4185	3.47174	2.17577	233.001	0	0	0	0	0	0	0	0	0	0	NA
chr6.tRNA129-MetCAT	Urine	20.2999	5.70105	2.35709	232.057	0	0	0	0.015	0	0	0	0.07	0	0.09	NA
piR-33543_chr17_82494740_82494771_-	Urine	16.7337	6.87102	2.71972	230.478	0	0	0	0	0	0	0	0	0	0	NA
piR-33543_chr6_26313143_26313174_-	Urine	17.2733	8.28172	2.90103	229.723	0	0	0	0	0	0	0	0	0	0	NA
piR-35952_chr17_82494761_82494791_-	Urine	16.2821	3.81891	2.16667	229.199	0	0	0	0	0	0	0	0	0	0	NA
piR-35176_chr17_82494760_82494791_-	Urine	16.7337	3.81891	2.16667	229.199	0	0	0	0	0	0	0	0	0	0	NA
piR-33543_chr6_26330320_26330351_-	Urine	17.1329	5.53294	3.08235	228.831	0	0	0	0	0	0	0	0	0	0	NA
chr6.tRNA169-MetCAT	Urine	20.2999	5.53294	3.08235	228.831	0	0	0	0	0	0	0	0	0	0	NA
piR-33543_chr6_27902512_27902543_-	Urine	17.7136	5.70105	2.35709	228.818	0	0	0	0	0	0	0	0	0	0.04	NA
chr17.tRNA20-MetCAT	Urine	18.4891	6.87102	2.87811	227.757	0	0	0	0	0	0	0	0	0	0	NA
piR-35952_chr6_26313164_26313194_-	Urine	17.5611	3.50197	3.00708	227.223	0	0	0	0.01	0	0	0	0	0	0.02	NA
piR-35176_chr6_26313163_26313194_-	Urine	18.0848	3.50197	3.00708	227.223	0	0	0	0.01	0	0	0	0	0	0.02	NA
piR-35952_chr6_26330341_26330371_-	Urine	17.4401	3.26978	2.2215	226.714	0	0	0	0	0	0	0	0	0	0	NA
piR-35176_chr6_26330340_26330371_-	Urine	17.1329	3.26978	2.2215	226.714	0	0	0	0	0	0	0	0	0	0	NA
chr6.tRNA171-MetCAT	Urine	20.4075	8.28172	3.00708	224.965	0	0	0	0.01	0	0	0	0	0.005	0.02	NA
piR-35176_chr6_27902532_27902563_-	Urine	17.7136	4.14086	2.16667	223.37	0	0	0	0.015	0	0	0	0	0	0.08	NA
piR-35952_chr6_27902533_27902563_-	Urine	17.6066	4.14086	2.16667	223.37	0	0	0	0.015	0	0	0	0	0	0.08	NA
chr6.tRNA151-ThrCGT	Urine	16.6665	3.50197	1.81315	210.831	0	0	0	0.05	0.06	0	0	0.07	0.215	1.62	36.58 ± 27.46
chr17.tRNA13-GlyCCC	Urine	4.75915	2.50937	6.69551	202.596	0	0.425	0	8.9	4.76	0.22	0.32	0.51	0.525	0.95	46.76 ± 147.15
chr6.tRNA152-ValCAC	Urine	20.3593	4.3239	1.45052	160.24	7.74	39.345	0.49	493.79	819.04	63	45.09	29.2	190.4	7812.27	NA
chr8.tRNA6-AlaAGC	Urine	20.3304	8.28172	3.52816	127.791	0.05	0.095	0	0.435	0.38	1.2	1.15	0.27	0.655	0.5	NA
piR-36241_chr2_27051214_27051243_+	Urine	18.1862	7.03054	4.93559	126.356	0.05	0	0.01	0.19	0.06	1.16	0.05	0	0.96	0.61	NA
MT-TS1	Urine	15.286	0.645358	6.01067	101.848	NA	NA	NA	NA	NA	NA	NA	NA	NA	NA	NA
chr6.tRNA98-LeuAAG	Urine	19.9758	9.82699	13.6278	76.4113	0	0	0	0	0	0	0	0	0	0	NA
chr6.tRNA85-PseudoTTC	Urine	13.1479	3.05379	1	74.5788	1.41	5.03	0.01	12.74	33.48	0.76	2.89	1.74	314.055	1292.77	NA
chr5.tRNA7-LeuAAG	Urine	18.4544	11.6303	10.7653	73.8464	0	0	0	0	0	0	0	0	0.015	0.03	77.12 ± 86.88
chr16.tRNA27-LeuTAG	Urine	18.6739	7.79073	16.7656	72.0164	2.72	2.515	1.99	12.095	23.11	16.45	13.7	28.38	21.785	15.3	66.97 ± 91.57
chr14.tRNA1-LeuAAG	Urine	17.929	6.33949	10.8333	71.109	0	0	0	0.015	0	0	0	0	0.055	0.08	NA
chr1.tRNA94-GluTTC	Urine	15.4852	2.82867	0.648941	70.3894	0	0	0	0	0	0	0	0	0	0	NA
chr16.tRNA16-LeuAAG	Urine	19.1144	7.34046	14.4465	69.959	0	0	0.01	0.1	0	0	0	0.68	0.48	0.46	NA
chr6.tRNA144-AspGTC	Urine	8.01084	17.2945	3.85899	69.7389	0	0	0	0.06	0	0.04	0.27	0.07	0.055	0.67	NA
chrX.tRNA4-ValTAC	Urine	14.8216	7.08106	11.5234	64.8248	0	0	0	0.075	0.13	0.11	0	0.14	0.425	0.17	93.27 ± 69.74
chr11.tRNA17-ValTAC	Urine	13.4872	8.08136	12.0911	62.945	0	0	0	0.015	0	0.07	0	0.2	0.12	0.07	NA
chr1.tRNA137-Pseudo???	Urine	11.5638	2.80075	9.75001	59.9849	0.33	2.555	0	2.07	3.96	0.87	2.57	0.38	5.565	48.17	173.46 ± 162.08
chr19.tRNA2-GlyTCC	Urine	4.0554	1	3.52542	58.2318	0	0.045	0.04	0.31	0.1	0.51	0.87	1.43	1.155	1.73	57.73 ± 51.67
chr6.tRNA108-AlaAGC	Urine	11.011	5.45152	3.00708	56.9141	0	0	0	0	0	0	0	0	0	0	79.37 ± 84.19
chr6.tRNA78-LeuAAG	Urine	18.2822	8.28172	10.0433	52.1975	0	0	0	0	0	0	0	0	0	0	6.17 ± 9.42
chr16.tRNA2-ArgCCT	Urine	17.7244	2.63125	6.10005	51.167	0.28	0	0	0.43	0.93	0.22	0.09	0.72	3.04	1.65	25.81 ± 95.25
chr11.tRNA16-ValTAC	Urine	17.6238	4.31235	10.0594	50.4647	0.89	2.47	0	5.835	11.3	5.94	5.32	11.9	84.53	32.19	8.56 ± 24.59
chr19.tRNA6-LysCTT	Urine	11.2893	3.96773	17.6518	49.7401	0	0	0	0	0	0	0	0.03	0.02	0.01	5.42 ± 23.77
chr6.tRNA126-LeuAAG	Urine	16.7873	7.34046	5.44797	49.1858	0	0.38	0.05	0.075	0.13	0.25	0.09	0.27	0.18	0.4	NA
piR-36244_chr6_28796005_28796035_-	Urine	7.26236	5.1347	2.23542	48.6313	0	0	0	0	0	0	0	0	0	0	NA
piR-36258_chr6_28796004_28796035_-	Urine	7.26236	5.1347	2.23542	48.6313	0	0	0	0	0	0	0	0	0	0	NA
chr16.tRNA30-LysCTT	Urine	18.5825	0.763447	8.74728	46.3584	0	0.045	0	0.15	0.1	0.04	0.05	0.2	0.14	0.3	3.81 ± 7.06
chr17.tRNA18-ArgCCT	Urine	10.6002	2.45867	3.78019	45.8396	0	0	0	0.005	0	0	0	0.03	0.055	0.03	4.89 ± 10.43
chr17.tRNA42-LeuTAG	Urine	15.5385	7.79073	4.4102	45.0973	0	0	0	0.03	0.06	0	0	0.1	0.16	0.19	11.45 ± 12.94
chr17.tRNA15-CysGCA	Urine	20.4075	9.92481	10.7179	44.5961	0	0	0	0	0	0	0	0	0.025	0.07	18.96 ± 38.04
chr14.tRNA2-LeuTAG	Urine	11.8955	3.96229	10.3831	44.2847	3.75	0.045	0	1.86	3.16	0.58	0.5	4.61	3.545	5.36	NA
piR-36249_chr17_38867645_38867674_+	Urine	18.692	9.92481	7.82396	43.917	0	0	0	0	0	0	0	0	0	0.07	NA
chr16.tRNA12-ArgCCT	Urine	8.39363	2.58143	0.661825	43.7377	0	0	0	0.005	0.03	0	0	0	0.065	0	7.67 ± 10.68
chr1.tRNA99-ValCAC	Urine	3.17437	0.694348	1	43.6331	0	0.045	0.01	0.56	0.03	0.94	1.74	0.07	0.13	0.64	NA
chr16.tRNA26-LeuCAG	Urine	14.6101	11.9246	2.8893	43.0876	0	0.38	0.34	1.035	1.28	0.58	0.96	5.12	11.6	9.59	NA
MT-TA	Urine	6.67639	0.129072	1.88536	42.9507	NA	NA	NA	NA	NA	NA	NA	NA	NA	NA	NA
piR-36249_chr17_38869334_38869363_-	Urine	15.9423	8.39791	5.91331	42.8234	0	0	0	0	0	0	0	0	0	0	NA
chr2.tRNA1-PseudoCCC	Urine	5.12944	2.00194	0.648941	42.5154	0.23	0.915	0	0.325	0.13	0.4	1.01	0.51	1.175	0.43	NA
chr17.tRNA26-CysGCA	Urine	18.4723	7.79073	8.63432	42.3927	0	0	0	0.01	0	0	0	0	0	0.02	NA
piR-36249_chr19_36047113_36047142_-	Urine	15.6503	9.33583	8.23097	41.8547	0	0	0	0.02	0	0.07	0.05	0	0.065	0.2	NA
chr6.tRNA7-LeuCAG	Urine	9.47085	10.1511	2.88084	41.815	0.05	0.52	0.11	0.1	0.16	0.04	0.37	0.72	0.6	1.63	NA
chr4.tRNA3-CysGCA	Urine	18.3998	8.65448	9.23954	41.4304	0	0	0	0	0	0	0	0	0	0	NA
chr6.tRNA99-GlnCTG	Urine	13.6184	1	3.31633	41.4018	0	0	0	0	0	0	0	0	0	0	NA
piR-36249_chr4_123508892_123508921_-	Urine	16.3067	8.65448	8.68927	41.0577	0	0	0	0	0	0	0	0	0	0	NA
chr6.tRNA1-GlnCTG	Urine	12.5904	0.173587	2.2215	40.0226	0	0	0	0	0	0	0	0	0	0	NA
piR-36249_chr17_39154533_39154562_-	Urine	16.4142	7.79073	6.58478	39.9937	0	0	0	0	0	0	0	0	0	0.02	19.61 ± 33.83
chr15.tRNA10-SerGCT	Urine	12.3121	16.9895	5.55374	39.6936	0	1.91	0.27	0.335	0.19	0.54	0.82	0.65	0.975	1.94	NA
chr17.tRNA27-CysGCA	Urine	18.5093	7.61177	7.40788	39.6852	0	0.14	0.01	0.15	0	0.33	0.05	0.58	0.12	1.02	9.28 ± 22.41
chr17.tRNA21-ArgCCT	Urine	11.8163	3.47984	3.30913	39.6532	0	0	0	0.03	0	0	0	0.07	0.105	0.02	2.18 ± 4.53
chr5.tRNA16-LeuAAG	Urine	15.3883	10.3521	3.49471	39.4357	0	0	0	0.02	0	0	0	0	0	0.07	17.21 ± 33.92
chr16.tRNA17-LeuCAG	Urine	8.84868	9.83937	2.09067	39.3628	0.05	8.555	0.04	0.42	0.22	0.91	0.6	0.48	1.73	2.49	NA
chr5.tRNA3-LeuAAG	Urine	14.3432	8.49477	3.52816	37.9593	0	0	0	0	0	0	0	0	0	0	NA
piR-36249_chr17_39153776_39153805_-	Urine	16.0949	7.37726	6.6248	37.6818	0	0.14	0	0.075	0	0.33	0	0.24	0.115	0.95	5.11 ± 21.03
chr6.tRNA40-ValTAC	Urine	12.5827	1	0.55455	37.5758	1.31	0.045	0	2.57	3.7	3.01	2.25	0.72	1.665	21.48	NA
chr6.tRNA123-SerGCT	Urine	12.0925	14.7545	7.3042	36.9431	0	0	0	0	0	0	0	0	0	0	NA
chr5.tRNA19-LeuAAG	Urine	16.0543	7.79073	3.78019	36.9024	0	0	0	0	0	0	0	0	0	0	49.73 ± 122.64
chr17.tRNA16-GlnTTG	Urine	15.5486	0.875492	5.95643	36.3767	2.53	1.675	0.41	1.78	0.99	2.35	2.52	29.23	11.655	8.12	NA
chr17.tRNA3-GlnCTG	Urine	13.273	0.56395	2.8893	36.2339	0.05	0	0	0.115	0.06	0	0	0.17	0.145	0.12	NA
chr17.tRNA7-SerGCT	Urine	10.4141	15.6767	4.4102	35.9409	0	0.19	0.03	0.05	0.06	0	0	0	0.07	0.16	4.14 ± 10.66
chr11.tRNA8-SerGCT	Urine	14.1213	10.5059	6.17323	35.2614	0.19	0.82	0.08	1.285	1.31	1.05	1.42	4.23	27.25	1.43	139.88 ± 87.14
chr6.tRNA31-SerGCT	Urine	8.78772	13.8324	6.62322	35.1602	1.92	1.155	0.9	0.195	0.32	0.14	0.37	0.2	0.28	0.47	NA
chr1.tRNA38-LeuCAG	Urine	7.86927	9.51327	1.99446	35.1127	0	0	0	0	0	0	0	0	0	0	NA
chr1.tRNA67-LeuCAG	Urine	15.7385	9.77514	2.90784	35.072	0	0	0.02	0.01	0.03	0	0	0	0.055	0.38	NA
chr6.tRNA49-GlnCTG	Urine	12.8173	0.694348	2.66184	34.9741	0	0	0	0.06	0	0.04	0	0	0.015	0.01	108.30 ± 92.32
chr1.tRNA34-LeuCAG	Urine	8.78772	11.4364	1.33092	34.4847	0	0	0	0	0	0	0	0	0	0	NA
chr1.tRNA40-LeuCAG	Urine	8.34799	9.80262	1.94384	33.086	0	0	0	0	0	0	0	0	0	0	NA
chr1.tRNA42-LeuCAG	Urine	8.39033	8.41072	1.76408	33.0578	0	0	0	0	0	0	0	0	0	0	NA
chr6.tRNA100-LeuCAA	Urine	16.9655	4.58068	2.30597	32.7599	0	0	0	0	0	0	0	0	0	0	16.70 ± 23.03
chr6.tRNA62-SerGCT	Urine	9.54056	17.2494	5.77861	31.9056	0	0	0.02	0.15	0.03	0.04	0	0.03	0.005	0.26	23.53 ± 49.04
chr6.tRNA43-SerGCT	Urine	8.34799	16.9895	4.65962	30.7723	0.99	0.73	0.88	0.37	0.64	0.11	0.41	0.55	0.19	2.71	1.66 ± 3.66
chr13.tRNA4-GluCTC	Urine	2.77755	2.07043	0.369582	30.4322	0.28	0.39	0.01	0.385	0.51	0.14	0.27	0.41	1.04	1.65	NA
chr1.tRNA96-PseudoCCT	Urine	1.47478	0.933583	0.576492	30.3078	0	0	0	0.04	0.06	0.04	0	0	0	0.02	15.89 ± 32.86
chr6.tRNA42-GlnCTG	Urine	12.7314	1	2.31422	29.3151	0.09	0	0	0.025	0.13	0	0	0.1	0.135	0.21	NA
chr1.tRNA36-LeuCAG	Urine	8.69159	10.0929	2.11152	29.1641	0	0	0	0	0	0	0	0	0	0	282.03 ± 170.29
chr12.tRNA5-AspGTC	Urine	17.6238	14.6809	4.97449	26.7455	2.96	2.46	0.19	11.9	7.95	1.05	1.7	9.07	8.555	1.57	3.59 ± 6.95
chr15.tRNA3-CysGCA	Urine	8.69159	8.28172	8.79835	26.5244	0.28	0	0	1.835	2.87	0.4	1.15	0.38	1.89	1.74	8.52 ± 34.96
chr6.tRNA74-LeuCAA	Urine	8.01355	4.12943	2.23542	26.0939	0	0	0	0	0	0	0	0	0	0	NA
chr2.tRNA12-PseudoCTC	Urine	4.8065	1.87376	1	24.5958	0	0	0	0.005	0	0	0	0.03	0.665	5.58	8.18 ± 18.71
chr6.tRNA166-AlaAGC	Urine	7.11705	1.68214	1.41017	23.9358	0.05	2.345	0.04	4.685	13.92	6.56	5.27	31.83	34.385	14.97	35.64 ± 44.52
chr17.tRNA12-TrpCCA	Urine	6.26927	1	3.30455	23.703	4.55	9.1	0.19	7.745	9.32	6.59	20.57	10.78	49.99	27.83	92.34 ± 68.51
chr3.tRNA11-ArgACG	Urine	22.2086	1.3384	0.261333	23.2776	0.19	0.285	0.41	0.395	0	0.11	0.09	2.87	1.25	1.24	20.32 ± 40.37
chr6.tRNA130-GlnTTG	Urine	9.63654	0.187983	2.9102	22.9934	0	0.065	0.01	0.125	0	0.04	0.05	0.27	0.045	0.08	NA
chr22.tRNA1-SeCTCA	Urine	5.68614	1.09711	0.88204	22.8093	0	0	0	0.02	0	0	0	0.03	0.105	0	125.08 ± 69.09
chr1.tRNA9-ArgTCT	Urine	18.1153	0.187983	5.22667	22.0259	47.12	8.33	0.49	42.405	35.62	5.07	4.95	21.59	178.99	14.53	NA
chr19.tRNA1-AsnGTT	Urine	9.36017	8.49477	14.6821	21.5457	0	0	0	0.59	0.16	0.72	1.56	11.63	4.42	3.23	7.01 ± 18.90
chr1.tRNA66-LeuCAA	Urine	3.20434	8.00777	2.16185	20.9847	0.05	0	0	0.1	0.26	0.04	0.14	0.55	0.295	0.08	NA
chr6.tRNA173-GlnTTG	Urine	9.62482	1	2.32981	20.7204	0	0	0	0.01	0	0	0	0	0	0	NA
piR-36705_chr19_1383597_1383626_+	Urine	10.3748	6.4551	14.6821	20.6296	0	0	0	0.49	0.1	0.58	1.42	3.75	1.915	1.72	NA
chr17.tRNA31-AsnGTT	Urine	7.40679	6.72857	6.98293	20.4672	0	0.045	0.02	0.65	0.26	1.01	1.79	18.39	7.615	7.36	NA
piR-36705_chr17_38751791_38751820_-	Urine	7.06634	6.72857	6.79917	20.4672	0	0	0	0.18	0.03	0.18	0.64	0.03	0.115	0.11	NA
chr1.tRNA39-GlyGCC	Plasma Exosomes, Cervix, Urine	136.411	45.0434	17.2245	7644.73	0	0	0	0	0	0	0	0	0	0	NA
piR-33065_chr2_205354230_205354259_+	Plasma Exosomes, Cervix, Urine	151.456	33.9791	13.5847	1395.06	0	0	0	0.16	0.48	0	0	0.07	0.115	4.21	NA
piR-43772_chr2_205354231_205354261_+	Plasma Exosomes, Cervix, Urine	151.456	33.9791	13.5847	1395.06	0	0	0	0.16	0.48	0	0	0.07	0.115	4.21	NA
chr6.tRNA33-HisGTG	Plasma Exosomes, Cervix, Urine	177.837	90.2	13.9949	1166.48	0.09	0	0	0.03	0	0	0	0	0.02	0.02	NA
piR-57516_chr7_48632775_48632805_+	Plasma Exosomes, Cervix, Urine	22.5785	40.8442	7.56039	50.0783	0	0	0	0	0	0	0	0	0	0	NA
chr2.tRNA17-PseudoTTC	Plasma Exosomes, Cervix, Urine	26.2113	30.5379	9.1199	1828.22	0.05	0.11	0	0.365	0.38	0.22	0	0.61	0.35	0.19	NA
chr1.tRNA37-GlyGCC	Plasma Exosomes, Cervix, Urine	136.579	41.0776	18.8827	7854.09	0	0	0	0	0	0	0	0	0	0	NA
piR-36074_chr11_76235867_76235896_-	Plasma Exosomes, Cervix, Urine	76.3527	22.7628	2.8893	396.02	111.33	606.23	0.1	77.91	89.01	116.01	261.18	45.06	104.875	59.67	NA
chr15.tRNA8-HisGTG	Plasma Exosomes, Cervix, Urine	130.651	101.937	11.9167	912.591	0	0	0.01	0.08	0	0	0	0.07	0.015	0.06	874.76 ± 779.21
chr16.tRNA34-GlyCCC	Plasma Exosomes, Cervix, Urine	53.5009	95.3969	15.0354	1608.06	68.1	22.13	15.25	11.82	0.7	3.59	11	172.98	100.015	78.59	NA
chr1.tRNA91-PseudoCCC	Plasma Exosomes, Cervix, Urine	32.2369	27.7209	3.35312	3259.31	0.19	0	0	0.015	0.03	0	0	0	0.05	0.04	NA
chr1.tRNA16-HisGTG	Plasma Exosomes, Cervix, Urine	114.017	91.3971	8.68927	809.624	0	0	0	0	0	0	0	0	0	0	46.51 ± 30.35
chr1.tRNA111-HisGTG	Plasma Exosomes, Cervix, Urine	125.334	88.9303	11.5124	900.637	0	0	0	0	0	0	0	0	0	0	NA
chr1.tRNA41-GlyGCC	Plasma Exosomes, Cervix, Urine	139.679	41.6052	18.9553	7781.06	0	0	0	0	0	0	0	0	0	0	NA
chr9.tRNA7-HisGTG	Plasma Exosomes, Cervix, Urine	188.352	95.4286	11.3406	1190.02	0	0	0	0	0	0	0	0	0.015	0.01	NA
piR-44984_chr1_147073224_147073253_+	Plasma Exosomes, Cervix, Urine	116.193	91.3971	8.68927	797.664	0	0	0	0	0	0	0	0	0	0	35.80 ± 36.05
chr7.tRNA3-ArgCCT	Plasma Exosomes, Cervix, Urine	25.9669	49.6903	15.8767	126.239	15.35	0.645	0.45	4.395	0.22	0.22	0.09	5.9	2.815	4.13	NA
piR-31935_chr7_48632772_48632802_+	Plasma Exosomes, Cervix, Urine	22.5785	40.8442	7.56039	50.0783	0	0	0	0	0	0	0	0	0	0	NA
chr1.tRNA21-HisGTG	Plasma Exosomes, Cervix, Urine	112.91	90.2	11.3406	817.086	0	0	0	0	0	0	0	0	0	0	NA
piR-44984_chr15_45198649_45198679_-	Plasma Exosomes, Cervix, Urine	129.309	83.2615	12.8733	949.204	0.09	1.125	0.27	1.48	0.16	0.4	0.69	0.24	0.145	0.11	NA
chr1.tRNA118-HisGTG	Plasma Exosomes, Cervix, Urine	118.979	87.9762	7.7637	843.986	0	0	0	0	0	0	0	0	0	0.01	NA
piR-44984_chr15_45200456_45200486_-	Plasma Exosomes, Cervix, Urine	133.762	101.937	11.9167	893.724	0	0.135	0.02	0.225	0	0	0	0	0	0.01	12.97 ± 16.28
chr11.tRNA12-ProTGG	Plasma Exosomes, Cervix, Urine	99.5981	23.0152	4.09832	459.704	116.17	606.405	0.36	78.715	89.08	116.01	262.14	45.88	105.21	59.87	NA
piR-43771_chr2_205354231_205354260_+	Plasma Exosomes, Cervix, Urine	151.456	33.9791	13.5847	1302.29	0	0	0	0.16	0.48	0	0	0.07	0.115	4.21	NA
chr15.tRNA1-HisGTG	Plasma Exosomes, Cervix, Urine	111.01	92.8021	11.3406	824.646	0	0	0	0.005	0.03	0	0	0	0	0	NA
piR-44984_chr2_224934104_224934134_+	Plasma Exosomes, Cervix, Urine	26.0291	23.284	4.47083	129.386	0	0	0	0	0	0	0	0	0	0	NA
piR-44984_chr15_45201149_45201179_+	Plasma Exosomes, Cervix, Urine	114.915	92.8021	11.3406	800.188	0	0	0	0.01	0	0	0	0	0	0	NA
piR-44984_chr1_148281363_148281393_+	Plasma Exosomes, Cervix, Urine	115.139	90.2	11.3406	795.274	0	0	0	0	0	0	0	0	0	0	NA
piR-32678_chrY_10200236_10200265_+	Plasma Exosomes, Cervix, Urine	34.2741	23.8492	4.34464	22.5764	0.05	0	0.09	0.38	0	0	0	0.03	0.065	0.04	NA
chr15.tRNA9-HisGTG	Plasma Exosomes, Cervix, Urine	127.119	83.2615	12.8733	973.529	0	0	0.02	0.025	0	0.07	0	0.03	0.07	0.06	404.77 ± 234.36
chr1.tRNA35-GlyGCC	Plasma Exosomes, Cervix, Urine	142.805	41.4086	14.4397	7729.3	0	0	0	0	0	0	0	0	0	0	NA
chr21.tRNA2-GlyGCC	Plasma Exosomes, Cervix, Urine	150.332	44.3505	19.3775	8197.74	0	0	0	0	0	0	0	0	0	0.13	NA
piR-44984_chr1_148302777_148302807_-	Plasma Exosomes, Cervix, Urine	130.237	88.9161	11.5124	885.263	0	0	0	0	0	0	0	0	0	0	52.76 ± 59.20
chr13.tRNA5-GluTTC	Plasma Exosomes, Cervix, Urine	62.8207	101.456	14.5302	864.652	0	0.045	0	0.055	0	0.07	0	0.34	0.03	0.39	NA
chr2.tRNA20-GluTTC	Plasma Exosomes, Cervix, Urine	61.6304	96.3408	14.8068	879.98	0	0	0	1.47	0.64	4.2	2.7	6.11	5.665	4.66	NA
chr2.tRNA27-GlyCCC	Plasma Exosomes, Cervix, Urine	45.0936	107.809	11.6408	1574.93	0	0.14	0.06	0.05	0	0.07	0.05	1.26	2.01	0.5	NA
chr2.tRNA25-PseudoCTC	Plasma Exosomes, Cervix, Urine	105.524	32.3596	3.78019	1224.93	0.94	0.765	0.01	4.96	16.41	0.65	0.32	8.12	3.3	7.3	NA
piR-35411_chr16_3175691_3175720_+	Plasma Exosomes, Stool, Urine	62.6375	7.0068	26.6184	223.379	0	0	0	0	0	0	0	0	0	0.01	NA
piR-31104_chr5_181207755_181207785_+	Plasma Exosomes, Stool, Urine	59.1482	6.93846	25.8367	232.978	0	0	0	0	0	0	0	0	0.025	0.08	NA
piR-33468_chr16_3175694_3175723_+	Plasma Exosomes, Stool, Urine	61.8224	7.0068	26.6184	223.379	0	0	0	0	0	0	0	0	0	0.01	NA
piR-31103_chr5_181207755_181207784_+	Plasma Exosomes, Stool, Urine	59.1482	6.93846	25.8367	232.978	0	0	0	0	0	0	0	0	0.025	0.08	NA
piR-36272_chr6_28838484_28838514_-	Plasma Exosomes, Stool, Urine	40.2621	7.34046	37.7654	236.623	0	0	0	0	0	0	0	0	0	0	NA
piR-33468_chr6_26556549_26556578_+	Plasma Exosomes, Stool, Urine	59.1325	8.67509	26.0638	227.717	0	0	0	0	0	0	0	0	0	0.01	18.25 ± 46.52
chr6.tRNA15-TyrGTA	Plasma Exosomes, Stool, Urine	31.5777	1.68214	50.574	81.6937	0.23	10.685	0.01	0.3	0.48	0.25	0.27	1.47	3.945	0.56	NA
chr6.tRNA102-AlaAGC	Plasma Exosomes, Stool, Urine	42.284	7.34046	37.7654	254.995	0	0	0	0	0	0	0	0	0	0	NA
piR-35412_chr5_181222021_181222051_-	Plasma Exosomes, Stool, Urine	71.5172	8.28172	26.0037	231.247	0	0.065	0	0.04	0	0	0	0	0	0	NA
piR-36243_chr6_28719704_28719734_+	Plasma Exosomes, Stool, Urine	63.4547	9.51327	46.2289	247.226	0	0	0	0	0	0	0	0	0	0	NA
piR-35413_chr16_3175691_3175722_+	Plasma Exosomes, Stool, Urine	61.8224	7.0068	26.6184	223.379	0	0	0	0	0	0	0	0	0	0.01	74.17 ± 57.34
chr1.tRNA119-LysCTT	Plasma Exosomes, Stool, Urine	70.3352	8.41072	33.096	319.542	0.19	0	0.01	0.33	0	0.22	0.18	1.91	0.49	1.38	NA
piR-39018_chr1_146039420_146039451_+	Plasma Exosomes, Stool, Urine	57.2088	8.28172	32.1226	256.783	NA	NA	NA	NA	NA	NA	NA	NA	NA	NA	147.29 ± 99.98
chr6.tRNA148-SerTGA	Plasma Exosomes, Stool, Urine	42.2378	11.1875	27.7013	326.629	1.69	2.245	0.01	0.57	1.63	0.72	0.41	1.67	1.065	2.44	350.33 ± 122.26
chr19.tRNA13-ValCAC	Plasma Exosomes, Stool, Urine	74.1569	8.00777	21.7919	244.599	7.37	43.27	0.27	97.585	81.83	77.1	66.99	59.46	58.75	202.53	NA
piR-36255_chr6_28838485_28838515_-	Plasma Exosomes, Stool, Urine	40.2621	7.34046	37.7654	236.623	0	0	0	0	0	0	0	0	0	0	NA
piR-36243_chr6_28863726_28863757_-	Plasma Exosomes, Stool, Urine	42.8602	8.32411	33.4776	238.24	0	0	0	0	0	0	0	0	0	0	NA
piR-35413_chr1_146039401_146039432_+	Plasma Exosomes, Stool, Urine	64.1722	8.28172	24.5896	214.656	NA	NA	NA	NA	NA	NA	NA	NA	NA	NA	NA
chr5.tRNA11-LysCTT	Plasma Exosomes, Stool, Urine	76.497	9.82699	37.3087	309.423	0	0.065	0	0.04	0	0	0	0	0	0	14.57 ± 24.82
chr6.tRNA65-AlaAGC	Plasma Exosomes, Stool, Urine	104.575	9.82699	43.1988	280.328	0	0	0	0	0	0	0	0	0	0	3.82 ± 8.30
chr16.tRNA10-LysCTT	Plasma Exosomes, Stool, Urine	73.9564	15.294	80.984	426.437	0.42	0	0	0.07	0.1	0	0	0.1	0.38	0.11	NA
piR-36256_chr6_28838484_28838515_-	Plasma Exosomes, Stool, Urine	40.2621	7.34046	37.7654	236.623	0	0	0	0	0	0	0	0	0	0	NA
piR-36256_chr6_28863725_28863756_-	Plasma Exosomes, Stool, Urine	42.8602	8.32411	33.4776	238.24	0	0	0	0	0	0	0	0	0	0	NA
piR-33468_chr5_181207758_181207787_+	Plasma Exosomes, Stool, Urine	59.1482	6.93846	25.8367	232.978	0	0	0	0	0	0	0	0	0.025	0.08	NA
piR-33468_chr5_181222019_181222048_-	Plasma Exosomes, Stool, Urine	73.3748	8.28172	26.0037	231.247	0	0.065	0	0.04	0	0	0	0	0	0	NA
piR-31103_chr1_146039401_146039430_+	Plasma Exosomes, Stool, Urine	64.1722	8.28172	24.5896	214.599	NA	NA	NA	NA	NA	NA	NA	NA	NA	NA	NA
piR-31103_chr6_26556545_26556575_+	Plasma Exosomes, Stool, Urine	58.3376	8.67509	25.9577	227.717	0	0	0	0	0	0	0	0	0	0.01	NA
piR-35411_chr5_181222022_181222051_-	Plasma Exosomes, Stool, Urine	70.5884	8.28172	26.0037	231.218	0	0.065	0	0.04	0	0	0	0	0	0	NA
piR-39018_chr5_181207774_181207805_+	Plasma Exosomes, Stool, Urine	56.8303	6.93846	32.1226	235.233	0	0	0	0	0	0	0	0	0.015	0	NA
piR-35414_chr6_26556546_26556577_+	Plasma Exosomes, Stool, Urine	59.1325	8.67509	26.0037	227.717	0	0	0	0	0	0	0	0	0	0.01	NA
piR-31104_chr5_181222021_181222051_-	Plasma Exosomes, Stool, Urine	71.5172	8.28172	26.0037	231.247	0	0.065	0	0.04	0	0	0	0	0	0	NA
piR-36242_chr6_28863727_28863757_-	Plasma Exosomes, Stool, Urine	42.8602	8.32411	33.4776	238.24	0	0	0	0	0	0	0	0	0	0	NA
chr6.tRNA68-AlaAGC	Plasma Exosomes, Stool, Urine	58.463	9.51327	46.2289	295.791	0	0	0	0	0	0	0	0	0	0	1.61 ± 5.03
chr18.tRNA4-LysCTT	Plasma Exosomes, Stool, Urine	37.8789	11.635	95.8111	231.343	0	0	0	0	0	0	0	0	0	0	NA
piR-35413_chr6_26556546_26556577_+	Plasma Exosomes, Stool, Urine	59.1325	8.67509	26.0037	227.717	0	0	0	0	0	0	0	0	0	0.01	44.53 ± 35.74
chr6.tRNA115-ValAAC	Plasma Exosomes, Stool, Urine	36.6863	8.49477	30.2488	136.101	0	0.045	0	0.075	0.06	0.04	0.09	0	0	0.07	NA
piR-36254_chr6_28729315_28729344_+	Plasma Exosomes, Stool, Urine	68.8007	8.49477	43.2126	260.983	0	0	0	0	0	0	0	0	0	0	NA
piR-36256_chr6_28607156_28607187_+	Plasma Exosomes, Stool, Urine	62.5076	9.82699	40.8846	265.466	0	0	0	0	0	0	0	0	0	0	NA
chr16.tRNA7-LysCTT	Plasma Exosomes, Stool, Urine	60.0416	7.79073	34.7571	282.524	0	0	0	0	0	0	0	0	0	0.01	NA
piR-39017_chr5_181222002_181222032_-	Plasma Exosomes, Stool, Urine	68.4194	8.28172	34.8215	253.257	0	0.065	0	0.04	0	0	0	0	0	0	2.91 ± 13.44
chr16.tRNA32-LysCTT	Plasma Exosomes, Stool, Urine	63.8836	11.6861	40.4503	260.391	0	0	0.01	0.58	1.05	0	0	0.07	2.575	0.06	2.45 ± 4.09
chr6.tRNA70-AlaCGC	Plasma Exosomes, Stool, Urine	59.1364	8.49477	43.6242	289.964	0	0	0	0	0	0	0	0	0	0	281.64 ± 145.67
chr6.tRNA113-AlaTGC	Plasma Exosomes, Stool, Urine	57.1119	7.03054	39	132.432	0	0	0	0	0	0	0	0	0	0	NA
piR-36256_chr6_28729315_28729346_+	Plasma Exosomes, Stool, Urine	68.8007	8.49477	43.2126	260.983	0	0	0	0	0	0	0	0	0	0	NA
chr6.tRNA107-AlaTGC	Plasma Exosomes, Stool, Urine	33.8526	6.21129	30.0708	124.483	0	0	0	0	0	0	0	0	0	0	NA
chr5.tRNA8-AlaTGC	Plasma Exosomes, Stool, Urine	31.6596	6.95967	20.1105	283.358	0	0	0.03	0.16	0.26	0.4	0	0.2	0.18	0.32	NA
piR-39018_chr16_3175710_3175741_+	Plasma Exosomes, Stool, Urine	57.2227	7.79073	32.7184	221.586	0	0	0	0	0	0	0	0	0	0	NA
piR-36242_chr6_28729315_28729344_+	Plasma Exosomes, Stool, Urine	68.8007	8.49477	43.2126	260.983	0	0	0	0	0	0	0	0	0	0	NA
piR-36255_chr6_28863726_28863756_-	Plasma Exosomes, Stool, Urine	42.8602	8.32411	33.4776	238.24	0	0	0	0	0	0	0	0	0	0	NA
piR-39017_chr6_26556565_26556595_+	Plasma Exosomes, Stool, Urine	52.5952	7.67412	33.273	257.207	0	0	0	0	0	0	0	0	0	0	NA
piR-36256_chr6_28710589_28710620_+	Plasma Exosomes, Stool, Urine	62.2488	9.83937	43.7364	273.178	0	0	0	0	0	0	0	0	0	0	NA
piR-31104_chr6_26556545_26556576_+	Plasma Exosomes, Stool, Urine	58.3376	8.67509	25.9577	227.717	0	0	0	0	0	0	0	0	0	0.01	NA
piR-31104_chr1_146039401_146039431_+	Plasma Exosomes, Stool, Urine	64.1722	8.28172	24.5896	214.627	NA	NA	NA	NA	NA	NA	NA	NA	NA	NA	NA
chr6.tRNA13-LysCTT	Plasma Exosomes, Stool, Urine	63.3356	9.3424	33.273	276.432	0	0	0	0	0	0	0	0.27	0.04	0.04	NA
piR-31103_chr16_3175691_3175720_+	Plasma Exosomes, Stool, Urine	62.6375	7.0068	26.6184	223.379	0	0	0	0	0	0	0	0	0	0.01	NA
piR-34536_chrM_12207_12237_+	Plasma Exosomes, Stool, Urine	428.18	8.6247	30.2415	77.336	164.6	60.9	0.69	369.085	811	243.72	277.08	28.82	444.445	75.78	NA
piR-35413_chr16_3157446_3157477_-	Plasma Exosomes, Stool, Urine	59.2201	10.903	26.825	207.318	0	0	0.01	0.57	0.89	0	0	0.03	0.94	0.06	57.24 ± 105.24
chr3.tRNA7-CysGCA	Plasma Exosomes, Stool, Urine	58.4248	9.51327	29.9361	164.625	0	0.045	0	1.91	2.04	0.51	0.82	0.07	0.985	1.56	89.30 ± 69.90
chr2.tRNA13-AlaCGC	Plasma Exosomes, Stool, Urine	35.0844	9.82699	30.4124	420.402	0.56	2.175	0.01	16.705	10.63	3.19	10.54	1.09	361.185	8.86	NA
piR-36244_chr6_28838485_28838515_-	Plasma Exosomes, Stool, Urine	40.2621	7.34046	37.7654	236.623	0	0	0	0	0	0	0	0	0	0	237.22 ± 125.64
chr14.tRNA13-LysCTT	Plasma Exosomes, Stool, Urine	76.8767	16.5634	95.5243	494.617	0	0	0	0.205	0	0	0	2.63	1.97	0.46	NA
piR-36243_chr6_28729315_28729345_+	Plasma Exosomes, Stool, Urine	68.8007	8.49477	43.2126	260.983	0	0	0	0	0	0	0	0	0	0	NA
piR-35412_chr5_181207755_181207785_+	Plasma Exosomes, Stool, Urine	59.1482	6.93846	25.8367	232.978	0	0	0	0	0	0	0	0	0.025	0.08	NA
piR-35414_chr16_3157446_3157477_-	Plasma Exosomes, Stool, Urine	59.2201	10.903	26.825	207.318	0	0	0.01	0.57	0.89	0	0	0.03	0.94	0.06	NA
MT-TS2	Plasma Exosomes, Stool, Urine	580.616	8.6247	30.2415	77.336	NA	NA	NA	NA	NA	NA	NA	NA	NA	NA	NA
piR-35414_chr5_181207755_181207786_+	Plasma Exosomes, Stool, Urine	59.1482	6.93846	25.8367	232.978	0	0	0	0	0	0	0	0	0.025	0.08	11.06 ± 12.31
chr6.tRNA101-AlaAGC	Plasma Exosomes, Stool, Urine	42.7484	8.32411	34.0015	241.82	0	0	0	0	0	0	0	0	0	0	NA
piR-39018_chr6_26556565_26556596_+	Plasma Exosomes, Stool, Urine	52.5952	7.67412	33.273	257.264	0	0	0	0	0	0	0	0	0	0	NA
piR-36243_chr6_28838485_28838515_-	Plasma Exosomes, Stool, Urine	40.2621	7.34046	37.7654	236.623	0	0	0	0	0	0	0	0	0	0	NA
piR-34535_chrM_12207_12236_+	Plasma Exosomes, Stool, Urine	428.18	8.6247	30.2415	77.336	164.6	60.9	0.69	369.085	811	243.72	277.08	28.82	444.445	75.78	NA
piR-35411_chr5_181207755_181207784_+	Plasma Exosomes, Stool, Urine	59.1482	6.93846	25.8367	232.978	0	0	0	0	0	0	0	0	0.025	0.08	NA
piR-39017_chr5_181207774_181207804_+	Plasma Exosomes, Stool, Urine	56.8303	6.93846	32.1226	235.233	0	0	0	0	0	0	0	0	0.015	0	NA
piR-36063_chr1_237603101_237603130_+	Plasma Exosomes, Stool, Urine	1852.91	5.21354	34.1585	33.2638	0	0	0	0.01	0	0	0	0	0.015	0	NA
piR-36258_chr6_28710589_28710620_+	Plasma Exosomes, Stool, Urine	62.2488	9.83937	43.7364	273.178	0	0	0	0	0	0	0	0	0	0	NA
piR-36256_chr6_28719704_28719735_+	Plasma Exosomes, Stool, Urine	63.4547	9.51327	46.2289	247.226	0	0	0	0	0	0	0	0	0	0	NA
piR-36258_chr6_28838484_28838515_-	Plasma Exosomes, Stool, Urine	40.2621	7.34046	37.7654	236.623	0	0	0	0	0	0	0	0	0	0	NA
piR-31103_chr5_181222022_181222051_-	Plasma Exosomes, Stool, Urine	70.5884	8.28172	26.0037	231.218	0	0.065	0	0.04	0	0	0	0	0	0	56.85 ± 71.92
chr2.tRNA2-TyrGTA	Plasma Exosomes, Stool, Urine	61.8382	3.51527	40.7541	69.7988	11.12	20.445	1	11.385	9.83	12.1	12.51	27.56	42.01	10.8	NA
piR-36255_chr6_28719704_28719734_+	Plasma Exosomes, Stool, Urine	63.4547	9.51327	46.2289	247.226	0	0	0	0	0	0	0	0	0	0	NA
piR-39017_chr1_146039420_146039450_+	Plasma Exosomes, Stool, Urine	57.2088	8.28172	32.1226	256.698	NA	NA	NA	NA	NA	NA	NA	NA	NA	NA	NA
piR-39017_chr16_3175710_3175740_+	Plasma Exosomes, Stool, Urine	57.2227	7.79073	32.7184	221.586	0	0	0	0	0	0	0	0	0	0	NA
piR-33468_chr1_146039404_146039433_+	Plasma Exosomes, Stool, Urine	64.1722	8.28172	24.5896	214.656	NA	NA	NA	NA	NA	NA	NA	NA	NA	NA	6.02 ± 10.26
chr11.tRNA18-AlaTGC	Plasma Exosomes, Stool, Urine	29.6272	8.28172	26.0881	111.146	0.42	0.38	0	0.395	0.35	0.25	0.41	0	6.38	0.05	NA
piR-36272_chr6_28710590_28710620_+	Plasma Exosomes, Stool, Urine	62.2488	9.83937	43.7364	273.178	0	0	0	0	0	0	0	0	0	0	NA
piR-35412_chr16_3175691_3175721_+	Plasma Exosomes, Stool, Urine	62.6375	7.0068	26.6184	223.379	0	0	0	0	0	0	0	0	0	0.01	NA
piR-36254_chr6_28863727_28863756_-	Plasma Exosomes, Stool, Urine	42.8602	8.32411	33.4776	238.24	0	0	0	0	0	0	0	0	0	0	NA
piR-36063_chr7_69062491_69062520_+	Plasma Exosomes, Stool, Urine	1821.65	5.84592	45.6819	34.9404	0	0	0	0.06	0.22	0.11	0.05	0.03	0.02	0.01	NA
piR-35412_chr1_146039401_146039431_+	Plasma Exosomes, Stool, Urine	64.1722	8.28172	24.5896	214.627	NA	NA	NA	NA	NA	NA	NA	NA	NA	NA	NA
piR-35413_chr5_181207755_181207786_+	Plasma Exosomes, Stool, Urine	59.1482	6.93846	25.8367	232.978	0	0	0	0	0	0	0	0	0.025	0.08	NA
piR-36063_chr11_77886522_77886551_+	Plasma Exosomes, Stool, Urine	1841	4.00122	35.3932	31.5753	0	0	0	0.05	0.13	0.14	0	0	0.025	0	NA
piR-36272_chr6_28607157_28607187_+	Plasma Exosomes, Stool, Urine	62.5076	9.82699	40.8846	265.466	0	0	0	0	0	0	0	0	0	0	NA
piR-36255_chr6_28729315_28729345_+	Plasma Exosomes, Stool, Urine	68.8007	8.49477	43.2126	260.983	0	0	0	0	0	0	0	0	0	0	NA
piR-36225_chr5_181206868_181206898_+	Plasma Exosomes, Stool, Urine	27.173	6.69199	20.1105	251.632	0	0	0	0.11	0.26	0.4	0	0.07	0.055	0.25	NA
piR-36685_chr6_28729319_28729349_+	Plasma Exosomes, Stool, Urine	68.8007	8.49477	43.2126	260.983	0	0	0	0	0	0	0	0	0	0	NA
piR-36225_chr12_124921796_124921826_-	Plasma Exosomes, Stool, Urine	32.5763	7.67412	20.0865	257.135	0	0	0	0.02	0	0.04	0	0.03	0.05	0.17	NA
piR-35411_chr1_146039401_146039430_+	Plasma Exosomes, Stool, Urine	64.1722	8.28172	24.5896	214.599	NA	NA	NA	NA	NA	NA	NA	NA	NA	NA	NA
piR-36254_chr6_28719704_28719733_+	Plasma Exosomes, Stool, Urine	63.4547	9.51327	46.2289	247.226	0	0	0	0	0	0	0	0	0	0	NA
piR-36242_chr6_28719704_28719733_+	Plasma Exosomes, Stool, Urine	63.4547	9.51327	46.2289	247.226	0	0	0	0	0	0	0	0	0	0	NA
piR-35413_chr5_181222020_181222051_-	Plasma Exosomes, Stool, Urine	73.3748	8.28172	26.0037	231.247	0	0.065	0	0.04	0	0	0	0	0	0	21.20 ± 43.18
chr6.tRNA104-AlaTGC	Plasma Exosomes, Stool, Urine	33.1976	11.8916	26.1706	122.318	0	0	0	0	0	0	0	0	0	0	NA
piR-31104_chr16_3175691_3175721_+	Plasma Exosomes, Stool, Urine	62.6375	7.0068	26.6184	223.379	0	0	0	0	0	0	0	0	0	0.01	28.72 ± 38.25
chr12.tRNA13-AlaTGC	Plasma Exosomes, Stool, Urine	38.7365	8.33231	20.1187	320.771	0	0	0.04	0.095	0.03	0.04	0.14	1.09	2.545	0.39	NA
chr5.tRNA9-LysCTT	Plasma Exosomes, Stool, Urine	61.9784	6.94348	34.7571	279.885	0	0	0	0.02	0.03	0	0.09	0.07	0.12	0.18	56.16 ± 67.79
chr6.tRNA67-AlaAGC	Plasma Exosomes, Stool, Urine	60.952	9.83937	43.7364	291.648	0	0	0	0	0	0	0	0	0	0	NA
piR-39018_chr5_181222001_181222032_-	Plasma Exosomes, Stool, Urine	68.4194	8.28172	34.8215	253.575	0	0.065	0	0.04	0	0	0	0	0	0	16.53 ± 39.48
chr6.tRNA110-AlaTGC	Plasma Exosomes, Stool, Urine	35.2177	9.83937	27.7186	139.225	0	0	0	0	0	0	0	0	0	0	NA
piR-36258_chr6_28607156_28607187_+	Plasma Exosomes, Stool, Urine	62.5076	9.82699	40.8846	265.466	0	0	0	0	0	0	0	0	0	0	158.75 ± 87.01
chr6.tRNA52-ArgTCT	Plasma Exosomes, Stool	78.05	1	20.9288	2.79118	1.31	0.35	0	0.005	0.03	0.04	0	0.03	0.045	1.51	NA
piR-57234_chr12_121091360_121091389_+	Plasma Exosomes, Stool	31.7437	1	148.561	6.33547	0	0	0	0	0	0	0	0	0	1.32	NA
piR-60577_chr5_181169612_181169642_+	Plasma Exosomes, Urine	78.1413	4.58068	6.01415	678.564	0	0	0	0	0	0	0	0	0	0	NA
piR-43994_chr5_181102291_181102322_-	Plasma Exosomes, Urine	73.8025	4.96925	3.25	653.103	0	0	0	0	0	0	0	0	0	0	NA
piR-36225_chr6_28658278_28658308_-	Plasma Exosomes, Urine	32.6898	6.7674	18.9553	313.448	0	0	0	0	0	0	0	0	0	0	NA
piR-43993_chr1_143804034_143804063_-	Plasma Exosomes, Urine	73.1434	3.51527	3.52816	638.004	0	0	0	0.21	0.99	0	0	0	0.03	5.28	3.92 ± 15.98
chr6.tRNA30-ProCGG	Plasma Exosomes, Urine	26.6073	3.92222	1.44042	51.1745	6.81	1.335	0.1	0.51	0.73	0.22	1.97	0.31	0.325	2.22	NA
piR-49145_chr21_16539838_16539869_+	Plasma Exosomes, Urine	292.215	1	1	232.124	102.18	452.47	1.02	2357.09	1801.58	5623.86	5275.44	9456.14	14430.1	53348.5	NA
piR-43995_chr5_181222435_181222464_-	Plasma Exosomes, Urine	68.2448	3.89536	5.81568	637.324	0	0	0	0.04	0.13	0	0	0	0.045	0.3	NA
chr14.tRNA22-ProAGG	Plasma Exosomes, Urine	32.1619	3.68863	1.88536	57.6669	0.14	0.135	0.54	0.13	0	0.07	0	0.24	0.055	0.16	NA
piR-43993_chr1_121020769_121020798_-	Plasma Exosomes, Urine	69.8445	5.03379	6.14749	646.668	0	0	0	0	0	0	0	0	0	0	NA
piR-43995_chr6_27753440_27753469_-	Plasma Exosomes, Urine	69.8445	4.58068	5.58854	643.849	0	0	0	0.13	0.06	0.14	0.09	0	0.005	0.38	NA
piR-43993_chr5_181169613_181169642_+	Plasma Exosomes, Urine	78.1413	4.58068	6.01415	678.564	0	0	0	0	0	0	0	0	0	0	NA
piR-43995_chr3_169772233_169772262_+	Plasma Exosomes, Urine	83.5972	4.37746	6.70625	679.449	0	0	0	0.035	0	0.04	0.05	0	0	0.11	NA
piR-60576_chr3_169772232_169772261_+	Plasma Exosomes, Urine	83.5972	4.37746	6.70625	679.449	0	0	0	0.035	0	0.04	0.05	0	0	0.11	NA
chr6.tRNA5-SerAGA	Plasma Exosomes, Urine	42.8862	11.2832	2.04916	317.925	0	0	0	0	0	0	0	0.03	0.02	0.07	NA
piR-43993_chr3_169772233_169772262_+	Plasma Exosomes, Urine	83.5972	4.37746	6.70625	679.449	0	0	0	0.035	0	0.04	0.05	0	0	0.11	NA
chr16.tRNA9-ProAGG	Plasma Exosomes, Urine	25.913	4.14086	0.786796	35.7624	0	0	0	0	0	0	0	0	0	0.03	NA
piR-49144_chr9_94175962_94175991_+	Plasma Exosomes, Urine	427.221	0.173587	1	244.305	11.59	36.935	0.08	29.57	32.55	66.88	56.5	5.12	56.685	39.03	10.75 ± 31.32
chr16.tRNA11-ProAGG	Plasma Exosomes, Urine	32.1994	4.56248	0.863652	71.8256	0.14	0	0	0.095	0.13	0.11	0.23	0.1	0.18	0.18	NA
piR-60576_chr2_47280762_47280791_-	Plasma Exosomes, Urine	85.5814	3.68863	4.4102	681.71	6.1	5.545	0.75	38.52	3.16	2.97	5.22	12.72	15.875	4.94	NA
chr5.tRNA10-ValCAC	Plasma Exosomes, Urine	86.0132	4.38843	5.81568	661.52	0	0	0	0.05	0.13	0	0	0	0.05	0.32	196.60 ± 136.27
chr1.tRNA32-MetCAT	Plasma Exosomes, Urine	30.7766	7.13496	4.89549	279.752	0	16.355	0.15	4.355	1.6	5.65	0.69	3.99	2.825	1.17	NA
chr6.tRNA47-SerAGA	Plasma Exosomes, Urine	37.8368	11.3718	2.31422	346.239	0	0	0	0	0	0	0	0	0	0	NA
piR-43993_chr6_26538057_26538086_+	Plasma Exosomes, Urine	84.6352	4.37746	5.75621	693.11	0	0	0	0.085	0.06	0.11	0.05	0.1	0.03	0.13	NA
piR-43995_chr1_143804034_143804063_-	Plasma Exosomes, Urine	73.1434	3.51527	3.52816	638.004	0	0	0	0.21	0.99	0	0	0	0.03	5.28	NA
piR-60576_chr5_181218311_181218340_-	Plasma Exosomes, Urine	68.8596	3.54947	5.72006	643.065	0	0	0	0.02	0	0	0.05	0.14	0.045	0	NA
piR-43994_chr5_181222433_181222464_-	Plasma Exosomes, Urine	68.2448	3.89536	5.81568	641.813	0	0	0	0.05	0.13	0	0	0	0.045	0.3	3.02 ± 17.60
chr6.tRNA172-SerTGA	Plasma Exosomes, Urine	40.8661	11.6303	2.20827	337.199	0	0	0	0.005	0.03	0	0.05	0.03	0.18	0.04	NA
chr5.tRNA14-ProTGG	Plasma Exosomes, Urine	41.3939	3.44094	1.25691	63.8424	0	0	0.14	0.215	0.19	0.07	0.14	0.31	0.18	0.45	NA
chr6.tRNA44-SerAGA	Plasma Exosomes, Urine	35.8313	11.1875	2.16185	316.456	0	0	0	0.01	0	0.04	0	0.61	0.25	0.15	NA
chr16.tRNA8-ProTGG	Plasma Exosomes, Urine	50.8476	3.96013	0.823097	85.0158	0	0	0	0	0	0	0	0	0	0	236.41 ± 186.65
chr1.tRNA85-ValCAC	Plasma Exosomes, Urine	71.4829	5.84592	5.58854	646.694	0	0	0	0.04	0	0.14	0.05	0.07	0.235	0.07	81.93 ± 51.65
chr2.tRNA3-AlaAGC	Plasma Exosomes, Urine	21.7061	7.03054	5.2946	129.286	0.19	1.465	0.14	0.525	0.35	1.52	0.73	13.68	10.6	7.15	NA
piR-43994_chr11_44762919_44762950_-	Plasma Exosomes, Urine	76.3474	6.12844	4.4102	648.436	0	0	0	0	0	0	0	0	0	0	24.93 ± 55.90
chr6.tRNA51-SerTGA	Plasma Exosomes, Urine	34.6915	11.6303	2.20827	309.808	0	0	0.01	0.025	0.03	0	0	0	0.065	0.07	NA
chr1.tRNA84-GluTTC	Plasma Exosomes, Urine	27.4261	4.86044	1.64619	156.38	0	0	0	0	0	0	0	0	0	0.01	17.92 ± 69.57
chr6.tRNA136-ValAAC	Plasma Exosomes, Urine	67.0532	3.70068	4.34464	651.505	0.05	0	0	0.01	0.06	0	0	0	0.02	0.03	NA
MT-TH	Plasma Exosomes, Urine	127.624	1.18916	11.1771	26.2171	NA	NA	NA	NA	NA	NA	NA	NA	NA	NA	10.88 ± 32.00
chr17.tRNA28-CysGCA	Plasma Exosomes, Urine	24.197	8.39791	6.63266	45.741	0.09	0.065	0	0.025	0.06	0	0	0.24	0.54	0.1	NA
piR-60577_chr5_181173652_181173683_+	Plasma Exosomes, Urine	81.3173	5.84592	5.64068	683.206	0	0	0	0	0	0	0	0	0	0	5.16 ± 14.21
chr6.tRNA50-SerAGA	Plasma Exosomes, Urine	35.0264	11.0659	1.82605	332.267	0	0	0	0	0	0	0	0	0	0	NA
piR-43995_chr5_181097073_181097102_+	Plasma Exosomes, Urine	81.7805	3.89536	4.73281	684.857	0	0	0	0	0	0	0	0	0	0	NA
piR-60576_chr1_143804035_143804064_-	Plasma Exosomes, Urine	73.1434	3.51527	3.52816	638.004	0	0	0	0.21	0.99	0	0	0	0.03	5.28	15.78 ± 43.70
chr17.tRNA35-SerAGA	Plasma Exosomes, Urine	82.8742	10.5458	2.23542	333.38	0.09	0	0	0.04	0	0	0.14	0.14	0.23	0.24	NA
piR-60576_chr1_161399741_161399770_-	Plasma Exosomes, Urine	70.0529	4.58068	3.25	637.293	0	0	0	0.01	0	0	0	0	0.005	0.01	NA
piR-43993_chr5_181222435_181222464_-	Plasma Exosomes, Urine	68.2448	3.89536	5.81568	637.324	0	0	0	0.04	0.13	0	0	0	0.045	0.3	NA
piR-43995_chr11_44762921_44762950_-	Plasma Exosomes, Urine	76.3474	6.12844	4.4102	642.593	0	0	0	0	0	0	0	0	0	0	NA
chr11.tRNA9-ProAGG	Plasma Exosomes, Urine	28.6864	3.47256	0.720615	51.0158	1.03	2.65	0.86	1.585	0.32	0.65	0.69	2.11	1.26	0.88	NA
piR-47305_chrM_12169_12200_+	Plasma Exosomes, Urine	145.211	1.18916	14.6889	26.2171	18.63	11.075	0.46	62.13	38.17	16.96	11.36	82.65	564.67	34.69	NA
piR-60577_chr5_181222434_181222465_-	Plasma Exosomes, Urine	68.2448	3.89536	5.81568	637.324	0	0	0	0.05	0.13	0	0	0	0.045	0.3	NA
piR-60576_chr5_181102294_181102323_-	Plasma Exosomes, Urine	73.8025	4.96925	3.25	642.74	0	0	0	0	0	0	0	0	0	0	NA
piR-43993_chr5_181102293_181102322_-	Plasma Exosomes, Urine	73.8025	4.96925	3.25	642.74	0	0	0	0	0	0	0	0	0	0	NA
piR-44717_chr2_27050836_27050867_+	Plasma Exosomes, Urine	50.4014	1.65839	10.5431	52.4376	11.08	20.145	0.97	10.665	9.29	10.69	11	24.7	36.855	9.42	NA
chr6.tRNA139-ValAAC	Plasma Exosomes, Urine	56.9974	4.25936	4.14541	634.329	0	0	0	0.035	0.13	0	0	0.17	0.08	0.88	NA
piR-43994_chr6_26538057_26538088_+	Plasma Exosomes, Urine	84.6352	4.37746	5.75621	698.936	0	0	0	0.085	0.06	0.11	0.05	0.1	0.03	0.13	2.66 ± 5.74
chr6.tRNA133-ValCAC	Plasma Exosomes, Urine	32.8444	4.31235	1.02887	200.078	0	0.85	0	2.83	1.82	0.11	0.18	0.27	1.18	3.01	NA
piR-60577_chr6_27753440_27753470_-	Plasma Exosomes, Urine	69.8445	4.58068	5.58854	643.849	0	0	0	0.13	0.06	0.14	0.09	0	0.005	0.38	NA
piR-43994_chr5_181097073_181097104_+	Plasma Exosomes, Urine	81.7805	3.89536	4.73281	688.172	0	0	0	0	0	0	0	0	0	0	NA
piR-60577_chr1_143804033_143804064_-	Plasma Exosomes, Urine	73.1434	3.51527	3.52816	638.004	0	0	0	0.21	0.99	0	0	0	0.03	5.28	NA
piR-60576_chr5_181169612_181169641_+	Plasma Exosomes, Urine	78.1413	4.58068	6.01415	678.564	0	0	0	0	0	0	0	0	0	0	NA
piR-60576_chr11_44762922_44762951_-	Plasma Exosomes, Urine	76.3474	6.12844	4.4102	642.593	0	0	0	0	0	0	0	0	0	0	NA
piR-43993_chr6_27681146_27681175_-	Plasma Exosomes, Urine	70.2443	3.46923	4.34464	639.845	0	0	0	0	0	0	0	0	0	0	NA
chr17.tRNA37-ProCGG	Plasma Exosomes, Urine	35.5275	3.54521	1.54282	60.118	0	0.065	0.17	0.01	0	0	0	0.07	0.045	0.01	89.94 ± 73.36
chr5.tRNA15-ValAAC	Plasma Exosomes, Urine	126.245	11.6918	8.72352	1487.19	42.81	6.73	0.73	995.595	119.62	98.73	79.86	67.54	92.41	87.22	NA
chr16.tRNA6-ProCGG	Plasma Exosomes, Urine	31.1469	3.63266	1.72948	53.362	0	0	0	0.005	0.03	0	0	0	0	0.07	NA
piR-43995_chr1_121020769_121020798_-	Plasma Exosomes, Urine	69.8445	5.03379	6.14749	646.668	0	0	0	0	0	0	0	0	0	0	NA
chr16.tRNA29-ProAGG	Plasma Exosomes, Urine	28.5167	4.14086	1.43905	56.5575	0	0	0	0	0	0	0	0	0	0.01	NA
piR-43994_chr5_181173653_181173684_+	Plasma Exosomes, Urine	81.3173	5.84592	5.64068	685.297	0	0	0	0	0	0	0	0	0	0	NA
chr5.tRNA5-ValAAC	Plasma Exosomes, Urine	71.9833	7.03054	6.01415	685.627	0	0	0	0	0	0	0	0	0.02	0	NA
piR-60577_chr6_27681146_27681176_-	Plasma Exosomes, Urine	70.2443	3.46923	4.34464	639.845	0	0	0	0	0	0	0	0	0	0	NA
piR-60577_chr11_44762920_44762951_-	Plasma Exosomes, Urine	76.3474	6.12844	4.4102	642.593	0	0	0	0	0	0	0	0	0	0	NA
piR-43996_chr2_47280759_47280790_-	Plasma Exosomes, Urine	85.5814	3.68863	4.4102	683.608	6.34	5.8	0.76	38.545	3.19	3.01	5.22	13.17	16.285	4.95	NA
piR-60576_chr6_27753441_27753470_-	Plasma Exosomes, Urine	69.8445	4.58068	5.58854	643.849	0	0	0	0.13	0.06	0.14	0.09	0	0.005	0.38	NA
chr5.tRNA18-ValCAC	Plasma Exosomes, Urine	68.2337	5.29193	3.52816	667.507	0	0	0	0	0	0	0	0	0	0	NA
piR-43993_chr5_181164157_181164186_+	Plasma Exosomes, Urine	83.9822	4.31235	5.64068	686.295	0	0	0	0	0	0	0	0	0	0	NA
chr6.tRNA46-SerAGA	Plasma Exosomes, Urine	37.1213	10.3189	1.84791	336.155	0	0	0	0	0	0	0	0.03	0.015	0.08	NA
piR-43995_chr5_181218310_181218339_-	Plasma Exosomes, Urine	68.8596	3.54947	5.72006	643.065	0	0	0	0.02	0	0	0.05	0.14	0.045	0	1.21 ± 5.84
chr6.tRNA10-AlaCGC	Plasma Exosomes, Urine	33.322	7.88346	17.8833	287.863	0.05	0.065	0.02	0.215	0.16	0.51	0.37	0.03	0.17	0.62	32.65 ± 47.52
chr6.tRNA120-AlaAGC	Plasma Exosomes, Urine	36.8499	7.14337	18.9553	353.792	0	0	0	0	0	0	0	0	0	0	NA
piR-44716_chr6_26575625_26575656_+	Plasma Exosomes, Urine	25.2218	0.842356	17.4908	69.2476	0	0.33	0	0.28	0.32	0.22	0.23	1.23	3.79	0.46	NA
piR-43993_chr11_44762921_44762950_-	Plasma Exosomes, Urine	76.3474	6.12844	4.4102	642.593	0	0	0	0	0	0	0	0	0	0	NA
piR-43995_chr5_181169613_181169642_+	Plasma Exosomes, Urine	78.1413	4.58068	6.01415	678.564	0	0	0	0	0	0	0	0	0	0	11.63 ± 48.74
chr6.tRNA66-AlaTGC	Plasma Exosomes, Urine	30.9148	8.49477	19.0679	265.121	0	0	0	0	0	0	0	0	0	0	NA
piR-60577_chr2_47280761_47280791_-	Plasma Exosomes, Urine	85.5814	3.68863	4.4102	681.71	6.1	5.545	0.75	38.52	3.16	2.97	5.22	12.72	15.875	4.94	NA
piR-44715_chr6_26575625_26575655_+	Plasma Exosomes, Urine	25.2218	0.842356	17.4908	67.4427	0	0.33	0	0.28	0.32	0.22	0.23	1.23	3.79	0.46	NA
piR-43994_chr1_161399738_161399769_-	Plasma Exosomes, Urine	70.0529	4.58068	3.25	642.007	0	0	0	0.01	0	0	0	0	0.005	0.01	NA
chr6.tRNA9-ValCAC	Plasma Exosomes, Urine	98.027	4.90472	5.75621	734.912	0	0	0	0.085	0.06	0.11	0.05	0.34	0.5	0.58	NA
piR-36229_chr12_124939966_124939996_+	Plasma Exosomes, Urine	28.9669	8.08329	18.9553	253.809	0.09	0.71	0.19	2.365	0.41	1.45	2.29	1.3	0.535	4.18	NA
piR-34804_chrM_7638_7669_-	Plasma Exosomes, Urine	53.1703	1	1.08333	81.678	1.41	5.93	0.01	8.8	15.16	2.93	1.79	2.01	46.905	2.85	NA
piR-60576_chr5_181173652_181173681_+	Plasma Exosomes, Urine	81.3173	5.84592	5.64068	683.206	0	0	0	0	0	0	0	0	0	0	NA
piR-60576_chr5_181164156_181164185_+	Plasma Exosomes, Urine	83.9822	4.31235	5.64068	686.295	0	0	0	0	0	0	0	0	0	0	51.74 ± 74.60
chr6.tRNA147-SerAGA	Plasma Exosomes, Urine	39.025	11.2402	2.23542	341.532	0	0	0	0	0	0	0	0	0	0	7.86 ± 10.19
chr6.tRNA37-ValAAC	Plasma Exosomes, Urine	50.6925	3.21148	3.00708	570.199	0.14	0.095	0.01	2.915	0	0.11	0.09	0.61	0.42	0.2	1.28 ± 3.06
chr3.tRNA2-ValAAC	Plasma Exosomes, Urine	81.63	5.34413	6.70625	728.182	0.23	0.2	0.1	1.285	1.95	3.26	2.93	17.6	13.11	2.64	NA
piR-43994_chr1_143804032_143804063_-	Plasma Exosomes, Urine	73.1434	3.51527	3.52816	645.12	0	0	0	0.21	0.99	0	0	0	0.03	5.28	NA
piR-60577_chr3_169772232_169772262_+	Plasma Exosomes, Urine	83.5972	4.37746	6.70625	679.449	0	0	0	0.035	0	0.04	0.05	0	0	0.11	NA
chr16.tRNA3-ProTGG	Plasma Exosomes, Urine	38.0823	4.28366	1.11771	51.8754	0	0.33	0.04	0.06	0.16	0	0	0.38	0.075	0.07	NA
chr6.tRNA132-ValAAC	Plasma Exosomes, Urine	68.615	4.6228	5.58854	649.584	0	0.065	0.03	0.215	0.06	0.25	0.09	0	0.11	0.53	NA
piR-43993_chr2_47280761_47280790_-	Plasma Exosomes, Urine	85.5814	3.68863	4.4102	681.71	6.1	5.545	0.75	38.52	3.16	2.97	5.22	12.72	15.875	4.94	NA
chr8.tRNA11-SerAGA	Plasma Exosomes, Urine	38.3868	11.9246	2.2182	331.227	0.05	0.61	0	0.63	0.57	1.52	1.01	0.34	1.495	1.25	NA
piR-43995_chr5_181164157_181164186_+	Plasma Exosomes, Urine	83.9822	4.31235	5.64068	686.295	0	0	0	0	0	0	0	0	0	0	NA
piR-36741_chrM_617_647_+	Plasma Exosomes, Urine	120.211	1.04271	11.6314	106.149	20.37	44.07	0.47	672.255	1723.1	607.72	1152.47	16.95	1546.33	393.25	26.89 ± 22.70
chr1.tRNA5-GluTTC	Plasma Exosomes, Urine	52.8466	7.37726	2.20827	296.252	0	0	0	0.115	0.26	0	0.05	0.2	0.425	0.06	67.26 ± 99.50
chr1.tRNA52-ProCGG	Plasma Exosomes, Urine	31.8857	3.54521	1.47833	47.3748	0.05	0	0.07	0.17	0.13	0.11	0.09	0.78	0.425	0.56	NA
chr5.tRNA4-ValAAC	Plasma Exosomes, Urine	76.355	5.04643	5.64068	701.266	0	0	0	0	0	0	0	0	0.055	0.13	NA
piR-43993_chr5_181097073_181097102_+	Plasma Exosomes, Urine	81.7805	3.89536	4.73281	684.857	0	0	0	0	0	0	0	0	0	0	NA
chr5.tRNA6-ValCAC	Plasma Exosomes, Urine	166.429	6.89442	9.60967	1123.92	682.26	738.125	22.47	184.86	158.15	322.99	538.8	3769.69	2786.18	1060.45	NA
chr7.tRNA2-ProAGG	Plasma Exosomes, Urine	27.21	3.46923	1.2692	46.6256	0.09	0	0.01	0.03	0	0	0	0	0	0.06	NA
piR-60577_chr1_161399739_161399770_-	Plasma Exosomes, Urine	70.0529	4.58068	3.25	637.293	0	0	0	0.01	0	0	0	0	0.005	0.01	NA
piR-36742_chr5_181188458_181188488_-	Plasma Exosomes, Urine	127.283	11.6918	8.72352	1438.51	42.81	6.73	0.73	995.58	119.62	98.73	79.86	67.4	92.28	87.11	NA
piR-36225_chr6_26553503_26553533_+	Plasma Exosomes, Urine	27.5401	7.88346	17.3358	253.144	0	0	0.01	0.155	0.13	0.43	0.18	0.03	0.155	0.55	410.17 ± 229.31
chr1.tRNA90-ValCAC	Plasma Exosomes, Urine	61.8448	7.00394	6.14749	658.467	0	0	0	0.045	0	0	0.09	10.37	12.43	0.98	NA
piR-60577_chr5_181218310_181218340_-	Plasma Exosomes, Urine	68.8596	3.54947	5.72006	643.065	0	0	0	0.02	0	0	0.05	0.14	0.045	0	20.71 ± 51.83
chr6.tRNA145-SerAGA	Plasma Exosomes, Urine	36.9782	10.8453	2.91576	353.414	0	0	0	0.09	0.57	0	0	0	0.005	0.22	NA
piR-36225_chr6_28673877_28673907_-	Plasma Exosomes, Urine	30.1361	8.00777	15.0714	300.481	0	0	0	0	0	0	0	0	0	0	NA
piR-49143_chr9_94176353_94176384_+	Plasma Exosomes, Urine	803.487	1	0.0918054	233.115	14.17	32.76	0.53	167.335	246.27	288.32	307.13	170.42	602.25	284.47	NA
piR-43995_chr6_27681146_27681175_-	Plasma Exosomes, Urine	70.2443	3.46923	4.34464	639.845	0	0	0	0	0	0	0	0	0	0	NA
chr3.tRNA10-PseudoCTC	Plasma Exosomes, Urine	31.2039	16.9895	1.11075	311.892	0.09	0.9	0	0.14	0.03	0.07	0.87	0.34	0.455	0.28	NA
piR-60577_chr6_26538056_26538087_+	Plasma Exosomes, Urine	84.6352	4.37746	5.75621	693.11	0	0	0	0.085	0.06	0.11	0.05	0.1	0.03	0.13	NA
piR-43995_chr2_47280760_47280790_-	Plasma Exosomes, Urine	85.5814	3.68863	4.4102	681.71	6.1	5.545	0.75	38.52	3.16	2.97	5.22	12.72	15.875	4.94	NA
piR-60577_chr1_121020768_121020799_-	Plasma Exosomes, Urine	69.8445	5.03379	6.14749	646.668	0	0	0	0	0	0	0	0	0	0	NA
piR-60577_chr5_181102292_181102323_-	Plasma Exosomes, Urine	73.8025	4.96925	3.25	642.74	0	0	0	0	0	0	0	0	0	0	43.09 ± 59.90
chr14.tRNA6-ProTGG	Plasma Exosomes, Urine	39.3548	4.00389	0.88204	52.0911	0.09	0	0.08	0.1	0	0.07	0	0.14	0.09	0.03	6.49 ± 26.20
chr6.tRNA119-AlaCGC	Plasma Exosomes, Urine	36.9279	8.00777	15.0714	320.235	0	0	0	0	0	0	0	0	0	0	NA
piR-43995_chr6_26538057_26538086_+	Plasma Exosomes, Urine	84.6352	4.37746	5.75621	693.11	0	0	0	0.085	0.06	0.11	0.05	0.1	0.03	0.13	NA
piR-36741_chr2_148881821_148881851_-	Plasma Exosomes, Urine	57.0081	0.834167	2.48725	29.5786	0	0	0.01	1.455	7.98	0.65	1.42	0	1.765	0.08	NA
piR-36225_chr12_124939966_124939996_+	Plasma Exosomes, Urine	28.9669	8.08329	18.9553	253.809	0.09	0.71	0.19	2.365	0.41	1.45	2.29	1.3	0.535	4.18	NA
piR-43993_chr5_181218310_181218339_-	Plasma Exosomes, Urine	68.8596	3.54947	5.72006	643.065	0	0	0	0.02	0	0	0.05	0.14	0.045	0	NA
MT-TV	Plasma Exosomes, Urine	748.363	0.375403	5.82041	37.5756	NA	NA	NA	NA	NA	NA	NA	NA	NA	NA	NA
piR-36743_chr5_181188457_181188488_-	Plasma Exosomes, Urine	127.283	11.6918	8.72352	1438.51	42.81	6.73	0.73	995.58	119.62	98.73	79.86	67.4	92.28	87.11	46.44 ± 43.75
chr15.tRNA7-GlnCTG	Plasma Exosomes, Urine	46.1239	1.61339	3.22959	98.3751	0	0	0.02	0.215	0	0	0.09	0.61	0.39	0.49	NA
chr6.tRNA12-ProAGG	Plasma Exosomes, Urine	27.4291	3.50197	1.02887	45.8292	0	0	0.06	0.105	0	0	0	0.2	0.065	0.09	NA
piR-60577_chr5_181164156_181164186_+	Plasma Exosomes, Urine	83.9822	4.31235	5.64068	686.295	0	0	0	0	0	0	0	0	0	0	288.19 ± 219.12
chr14.tRNA3-ProTGG	Plasma Exosomes, Urine	240.871	1.03923	5.80358	45.7942	3.61	51.57	0.23	9.76	48.96	2.61	5.96	0.82	3.51	15.1	NA
piR-43993_chr6_27753440_27753469_-	Plasma Exosomes, Urine	69.8445	4.58068	5.58854	643.849	0	0	0	0.13	0.06	0.14	0.09	0	0.005	0.38	NA
piR-58356_chrM_249_278_-	Plasma Exosomes, Urine	46.7774	1	1.85197	27.7402	8.87	1.565	0.06	16.185	14.71	24.24	33.08	7.68	47.46	12.79	17.58 ± 30.96
chr12.tRNA8-AlaTGC	Plasma Exosomes, Urine	31.9712	8.27127	19.0679	283.321	0.19	0.84	0.33	3.11	1.02	1.52	3.07	2.08	2.02	5.29	NA
chr16.tRNA28-ProTGG	Plasma Exosomes, Urine	56.0239	4.06656	2.48725	103.235	0	0	0	0	0	0	0	0	0	0	NA
chr5.tRNA2-ValCAC	Plasma Exosomes, Urine	76.7144	4.75664	6.01415	697.008	0	0	0	0	0	0	0	0	0	0	NA
chr19.tRNA8-SeCTCA	Plasma Exosomes, Urine	53.8701	19.654	4.34464	202.323	123.25	41.93	6.72	17.175	8.17	6.74	3.44	58.6	43.375	13.89	NA
chr14.tRNA23-ProAGG	Plasma Exosomes, Urine	29.9558	3.46923	2.11525	60.9818	0	0	0	0.025	0	0	0	0	0	0.2	NA
piR-43994_chr1_121020767_121020798_-	Plasma Exosomes, Urine	69.8445	5.03379	6.14749	651.59	0	0	0	0	0	0	0	0	0	0	NA
piR-60577_chr5_181097072_181097103_+	Plasma Exosomes, Urine	81.7805	3.89536	4.73281	684.857	0	0	0	0	0	0	0	0	0	0	NA
piR-60576_chr6_27681147_27681176_-	Plasma Exosomes, Urine	70.2443	3.46923	4.34464	639.845	0	0	0	0	0	0	0	0	0	0	1.63 ± 8.34
chr1.tRNA65-ProAGG	Plasma Exosomes, Urine	29.2512	3.96013	1.08333	54.3242	0	0	0.19	0.57	0	0	0	0.27	0.065	0	NA
MT-TP	Plasma Exosomes, Urine	52.0373	2.21753	6.45918	49.8526	NA	NA	NA	NA	NA	NA	NA	NA	NA	NA	NA
piR-60576_chr5_181222436_181222465_-	Plasma Exosomes, Urine	68.2448	3.89536	5.81568	637.324	0	0	0	0.04	0.13	0	0	0	0.045	0.3	NA
piR-43995_chr5_181102293_181102322_-	Plasma Exosomes, Urine	73.8025	4.96925	3.25	642.74	0	0	0	0	0	0	0	0	0	0	44.37 ± 160.57
chr1.tRNA98-ValCAC	Plasma Exosomes, Urine	63.605	3.81723	3.52816	639.003	0	0.045	0.01	0.905	4.12	0.14	0.6	0.72	1.79	6.15	NA
chr1.tRNA134-GluTTC	Plasma Exosomes, Urine	28.4418	3.68863	1.11075	145.785	0	0	0	0	0	0	0	0	0	0	NA
chr5.tRNA12-ValAAC	Plasma Exosomes, Urine	63.8725	5.84592	5.75621	655.906	0.09	0.065	0.08	0.245	0.13	0.22	0.18	0.44	0.95	1.78	NA
chr1.tRNA81-AspGTC	Cervix, Urine	6.63651	21.8873	5.22667	47.3392	0	0	0	0	0	0	0	0	0	0	3.30 ± 10.07
chr1.tRNA106-HisGTG	Cervix, Urine	20.1232	41.0242	4.97449	341.35	0	0.065	0	0.39	0.35	0.72	0.55	0.07	0.295	0.52	NA
chr1.tRNA75-AspGTC	Cervix, Urine	6.45906	23.114	3.99276	46.7443	0	0	0	0	0	0	0	0	0	0	4.38 ± 14.86
chr1.tRNA58-LeuCAA	Cervix, Urine	15.4029	20.8154	11.3122	88.1146	0.7	53.05	0.18	13.435	28.79	22.72	16.31	38.89	76.655	37.17	NA
chr6.tRNA45-AspGTC	Cervix, Urine	11.5638	29.7667	10.0283	82.2325	0	0	0	0	0	0	0	0	0.085	0.1	NA
chr12.tRNA4-AspGTC	Cervix, Urine	13.1816	26.9143	9.06573	91.7324	0	0	0	0.01	0	0.04	0	0.07	0.13	0.22	20.73 ± 24.03
chr12.tRNA6-TrpCCA	Cervix, Urine	15.5433	32.1526	8.66667	77.2759	6.1	8.04	0.9	10.495	25.76	8.04	22.41	25.14	129.435	38.69	NA
chr1.tRNA78-AspGTC	Cervix, Urine	7.14337	20.8154	4.04275	43.5009	0	0	0	0	0	0	0	0	0	0	NA
chr12.tRNA12-AspGTC	Cervix, Urine	6.47232	22.3657	5.75621	49.5367	0	0	0	0.035	0	0	0	0.1	0.17	0.18	540.12 ± 271.28
chr1.tRNA69-AspGTC	Cervix, Urine	7.08138	22.6293	4.35155	51.9004	0	0	0	0	0	0	0	0	0	0	NA
chr17.tRNA38-AspGTC	Cervix, Urine	8.78772	23.114	4.59404	68.87	0	0	0.01	0.05	0	0.11	0.18	0.17	0.255	0.71	NA
chr1.tRNA72-AspGTC	Cervix, Urine	7.3739	21.5617	4.71418	50.5269	0	0	0	0	0	0	0	0	0	0	NA
chr6.tRNA48-AspGTC	Cervix, Urine	11.6614	32.3932	10.7997	76.0358	0	0	0	0	0	0	0	0	0	0	NA
chr12.tRNA10-AspGTC	Cervix, Urine	6.63651	22.37	4.86706	48.2017	0	0	0	0	0	0	0	0	0.05	0.08	8.63 ± 8.62
chr6.tRNA143-LysTTT	Stool, Urine	9.8027	14.0136	77.5101	99.5845	0	0	0	0.23	0.1	0	0	0	0.625	1.23	38.93 ± 31.89
chr17.tRNA23-ArgCCG	Stool, Urine	13.8251	10.525	84.1981	105.148	4.6	4.71	0.03	59.225	19.31	31.81	97.96	12.28	63.255	96.08	NA
piR-35467_chr6_27335033_27335062_-	Stool, Urine	14.0039	12.3458	52.0075	86.942	0.23	0.14	0	0.08	0	0.04	0	0.03	0	1.28	NA
piR-35463_chr11_122559947_122559977_+	Stool, Urine	12.4588	1.75098	91.5007	24.2652	0	0	0	0	0	0	0	0	0	0.02	NA
chr1.tRNA128-LysCTT	Stool, Urine	12.8039	4.96925	25.8367	48.2017	0	0	0	0	0	0	0	0	0	0	NA
piR-35468_chr6_27335032_27335062_-	Stool, Urine	14.0039	12.3458	52.0075	86.942	0.23	0.14	0	0.08	0	0.04	0	0.03	0	1.28	NA
piR-35463_chr16_73478359_73478389_-	Stool, Urine	10.9192	1.6972	72.0915	25.3477	0	0	0	0.005	0	0	0	0	0.015	0.28	37.24 ± 85.05
chr16.tRNA23-LysTTT	Stool, Urine	12.5356	1.6972	73.7551	27.3534	0	0	0	0.005	0	0	0	0	0.015	0.28	31.36 ± 44.52
chr6.tRNA149-LysTTT	Stool, Urine	16.498	12.4226	52.3411	86.942	0.23	0.14	0	0.09	0.06	0.04	0	0.03	0.09	1.73	NA
piR-35469_chr6_27335031_27335062_-	Stool, Urine	14.0039	12.3458	52.0075	86.942	0.23	0.14	0	0.08	0	0.04	0	0.03	0	1.28	186.91 ± 140.76
chr11.tRNA11-LysTTT	Stool, Urine	13.5914	1.79001	91.5007	25.5129	0	0	0	0	0	0	0	0	0	0.02	NA
